# Supplementary material for: The MURAL collection of prostate cancer patient-derived xenografts enables discovery through preclinical models of uro-oncology
Source: Nat Commun. 2021 Aug 19;12:5049. doi: 10.1038/s41467-021-25175-5 (PMC8376965; doi:10.1038/s41467-021-25175-5)
Supplement: Supplementary file 4 — Supplementary Data 1-11 [file 41467_2021_25175_MOESM4_ESM.xlsx]

## Sheet: Data S1
Supplementary Data 1: MURAL prostate cancer PDX collection characteristics
Patient ID	Specimen ID	PDX ID	Sample Site	Sample Source	Age at sample collection (years by category)	PSA at diagnosis (ng/mL)	Grade group	Tumour stage	D'Amico risk classification	Primary tumor volume (cc)	Treatment prior to specimen collection	PDX host type	PDX graft site	Current PDX generation (* indicates number of generations in castrate host)	Average PDX generation time (days ± SEM)
156	156R	156R	Prostate	Radical prostatectomy	70-74	16.8	5	pT3b	8	28.6	None	Testosterone supplemented	Renal	7	269 ± 52
162	162R	162R	Prostate	Radical prostatectomy	65-69	5.8	4	pT3aN0	7	3.4	None	Testosterone supplemented	Renal	13	205 ± 8
224	224R	224R	Prostate	Radical prostatectomy	60-64	5.1	5	pT3b	7	8	None	Testosterone supplemented	Subcutaneous	27	75 ± 7
224	224R	224R Cx	Prostate	Radical prostatectomy	60-64	5.1	5	pT3b	7	8	None	Castrate	Subcutaneous	30 (12*, transferred at generation 18)	81 ± 5
272	272R	272R	Prostate	Radical prostatectomy	70-74	9.2	5	pT3bN1	7	20.2	None	Testosterone supplemented	Renal	11	189 ± 32
275	275R	275R	Prostate	Radical prostatectomy	65-69	45	3	pT3bN0	8	3.2	None	Testosterone supplemented	Subcutaneous	18	99 ± 9
287	287R	287R	Prostate	Radical prostatectomy	65-69	13.1	5	pT3bN1	8	23.8	None	Testosterone supplemented	Subcutaneous	28	57 ± 4
294	294R	294R	Prostate	Radical prostatectomy	60-64	5.6	5	PT3bN0	7	30.2	None	Testosterone supplemented	Renal	7	188 ± 45
305	305R	305R	Prostate	Radical prostatectomy	75-79	2	5	pT3bN1	7	73.4	None	Testosterone supplemented	Subcutaneous	26	46 ± 2
305	305R	305R Cx	Prostate	Radical prostatectomy	75-79	2	5	pT3bN1	7	73.4	None	Castrate	Subcutaneous	45 (22*, transferred at generation 23)	41 ± 1
365	365R	365R	Prostate	Radical prostatectomy	60-64	6.3	5	pT3aN1	7	8.6	None	Testosterone supplemented	Renal	8	224 ± 25
369	369R	369R	Prostate	Radical prostatectomy	60-64	5.8	5	pT3bN0	7	13.1	None	Testosterone supplemented	Subcutaneous	9	105 ± 9
386	386R	386R	Prostate	Radical prostatectomy	70-74	6.98	5	pT3bN1	7	36	None	Testosterone supplemented	Renal	12	135 ± 10
167	167.1R	167.1R	Prostate	Radical prostatectomy	55-59	5.2	5	pT3bN0	7	34.6	None	Testosterone supplemented	Subcutaneous	19	121 ± 13
167	167.2M	167.2M	Spine	Surgery	55-59	5.2	NA	NA	NA	NA	ADT, docetaxel	Testosterone supplemented	Subcutaneous	27	48 ± 2
167	167.2M	167.2M Cx	Spine	Surgery	55-59	5.2	NA	NA	NA	NA	ADT, docetaxel	Castrate	Subcutaneous	29 (12*, transferred at generation 17)	94 ± 7
426/452	426M	426M	Lung	Surgery	25-29	NA	NA	NA	NA	NA	PRRT LuTate and Y-Tate, Octreotide	Testosterone supplemented	Subcutaneous	6	83 ± 5
426/452	426M	426M Cx	Lung	Surgery	25-29	NA	NA	NA	NA	NA	PRRT LuTate and Y-Tate, Octreotide	Castrate	Subcutaneous	9 (5*, transferred at generation 4)	138 ± 9
426/452	452C	452C	Prostate	Transurethral resection of the prostate	25-29	NA	NA	NA	NA	NA	PRRT LuTate and Y-Tate, Octreotide	Testosterone supplemented	Subcutaneous	6	87 ± 11
27	27.1A	27.1A	Brain	Autopsy	70-74	42	NA	NA	NA	NA	ADT, docetaxel, abiraterone	Testosterone supplemented	Subcutaneous	24	84 ± 4
27	27.1A	27.1A Cx	Brain	Autopsy	70-74	42	NA	NA	NA	NA	ADT, docetaxel, abiraterone	Castrate	Subcutaneous	29 (8*, transferred at generation 21)	82 ± 8
27	27.2A	27.2A	Inguinal lymph node	Autopsy	70-74	42	NA	NA	NA	NA	ADT, docetaxel, abiraterone	Testosterone supplemented	Subcutaneous	31	53 ± 6
27	27.2A	27.2A Cx	Inguinal lymph node	Autopsy	70-74	42	NA	NA	NA	NA	ADT, docetaxel, abiraterone	Castrate	Subcutaneous	23 (4*, transferred at generation 19)	81 ± 9
197/238	197M	197M	Spine	Surgery	NA	27.5	NA	NA	NA	NA	Zoladex, ketoconazole, docetaxel, prednisolone, zoledronate, abiraterone, radiotherapy	Testosterone supplemented	Renal	6	183 ± 20
201	201.1A	201.1A	Dura	Autopsy	70-74	NA	NA	NA	NA	NA	ADT, docetaxel, cabazitaxel, abiraterone, enzalutamide	Testosterone supplemented	Subcutaneous	42	35 ± 2
201	201.1A	201.1A Cx	Dura	Autopsy	70-74	NA	NA	NA	NA	NA	ADT, docetaxel, cabazitaxel, abiraterone, enzalutamide	Castrate	Subcutaneous	61 (30*, transferred at generation 31)	39 ± 2
201	201.2A	201.2A	Lung	Autopsy	70-74	NA	NA	NA	NA	NA	ADT, docetaxel, cabazitaxel, abiraterone, enzalutamide	Testosterone supplemented	Subcutaneous	31	39 ± 2
201	201.2A	201.2A Cx	Lung	Autopsy	70-74	NA	NA	NA	NA	NA	ADT, docetaxel, cabazitaxel, abiraterone, enzalutamide	Castrate	Subcutaneous	26 (19*, transferred at generation 7)	44 ± 2
330	330M	330M	Liver	Biopsy	55-59	NA	NA	NA	NA	NA	ADT, docetaxel, cabazitaxel, abiraterone, enzalutamide	Testosterone supplemented	Subcutaneous	18	90 ± 9
373	373M	373M	Liver	Biopsy	65-69	NA	NA	NA	NA	NA	ADT	Testosterone supplemented	Subcutaneous	13	78 ± 7
373	373M	373M Cx	Liver	Biopsy	65-69	NA	NA	NA	NA	NA	ADT	Castrate	Subcutaneous	12 (2*, transferred at generation 10)	92 ± 8
374	374M	374M	Liver	Biopsy	70-74	NA	NA	NA	NA	NA	ADT	Testosterone supplemented	Subcutaneous	12	94 ± 10
374	374M	374M Cx	Liver	Biopsy	70-74	NA	NA	NA	NA	NA	ADT	Castrate	Subcutaneous	21 (13*, transferred at generation 8)	56 ± 4
175/382	382M	382M	Liver	Biopsy	70-74	NA	NA	NA	NA	NA	ADT, docetaxel, cabazitaxel, abiraterone	Testosterone supplemented	Renal	11	41 ± 4
387	387.38A	387.38A	Para-tracheal lymph node	Autopsy	60-64	NA	NA	NA	NA	NA	ADT, docetaxel, cabazitaxel, enzalutamide, lutetium PSMA, pembrolizumab	Testosterone supplemented	Subcutaneous	19	57 ± 3
387	387.38A	387.38A Cx	Para-tracheal lymph node	Autopsy	60-64	NA	NA	NA	NA	NA	ADT, docetaxel, cabazitaxel, enzalutamide, lutetium PSMA, pembrolizumab	Castrate	Subcutaneous	13 (4*, transferred at generation 9)	201 ± 35
394	394M	394M	Liver	Biopsy	75-79	NA	NA	NA	NA	NA	ADT, docetaxel, cabazitaxel, enzalutamide, navelbine	Testosterone supplemented	Subcutaneous	9	96 ± 11
394	394M	394M Cx	Liver	Biopsy	75-79	NA	NA	NA	NA	NA	ADT, docetaxel, cabazitaxel, enzalutamide, navelbine	Castrate	Subcutaneous	9 (5*, transferred at generation 4)	132 ± 23
395	395M	395M	Suprapubic mass	Surgery	65-69	NA	NA	NA	NA	NA	None	Testosterone supplemented	Subcutaneous	8	158 ± 14
407	407M	407M	Liver	Biopsy	75-79	NA	NA	NA	NA	NA	ADT, docetaxel, abiraterone, enzalutamide	Testosterone supplemented	Subcutaneous	9	73 ± 6
407	407M	407M Cx	Liver	Biopsy	75-79	NA	NA	NA	NA	NA	ADT, docetaxel, abiraterone, enzalutamide	Castrate	Subcutaneous	9 (5*, transferred at generation 4)	128 ± 30
410	410.51A	410.51A	Right lung sub pleural tumour	Autopsy	70-74	30	NA	NA	NA	NA	ADT, docetaxel, cabazitaxel, abiraterone, enzalutamide	Testosterone supplemented	Subcutaneous	11	60 ± 7
410	410.51A	410.51A Cx	Right lung sub pleural tumour	Autopsy	70-74	30	NA	NA	NA	NA	ADT, docetaxel, cabazitaxel, abiraterone, enzalutamide	Castrate	Subcutaneous	10 (6*, transferred at generation 4)	108 ± 9
422	422M	422M	Brain	Surgery	70-74	NA	NA	NA	NA	NA	ADT, docetaxel, cabazitaxel, abiraterone, enzalutamide	Testosterone supplemented	Subcutaneous	11	62 ± 4
422	422M	422M Cx	Brain	Surgery	70-74	NA	NA	NA	NA	NA	ADT, docetaxel, cabazitaxel, abiraterone, enzalutamide	Castrate	Subcutaneous	7 (2*, transferred at generation 5)	184 ± 72
424	424M	424M	Lymph node	Biopsy	75-79	NA	NA	NA	NA	NA	ADT, zoladex and cosudex	Testosterone supplemented	Subcutaneous	6	136 ± 38
435	435.1A	435.1A	Right temporal fossa	Autopsy	65-69	16.2	NA	NA	NA	NA	ADT, carboplatin plus etoposide	Testosterone supplemented	Subcutaneous	5	51 ± 3
435	435.1A	435.1A Cx	Right temporal fossa	Autopsy	65-70	16.2	NA	NA	NA	NA	ADT, carboplatin plus etoposide	Castrate	Subcutaneous	17 (13*, transferred at generation 4)	56 ± 2
435	435.7A	435.7A	Front-parietal lobe	Autopsy	65-71	16.2	NA	NA	NA	NA	ADT, carboplatin plus etoposide	Testosterone supplemented	Subcutaneous	4	57 ± 8
435	435.10A	435.10A	Left lateral cerebellum	Autopsy	65-72	16.2	NA	NA	NA	NA	ADT, carboplatin plus etoposide	Testosterone supplemented	Subcutaneous	4	57 ± 4
435	435.23A	435.23A	Right posterior temporal lobe	Autopsy	65-73	16.2	NA	NA	NA	NA	ADT, carboplatin plus etoposide	Testosterone supplemented	Subcutaneous	4	63 ± 9
435	435.31A	435.31A	Right thalamus	Autopsy	65-74	16.2	NA	NA	NA	NA	ADT, carboplatin plus etoposide	Testosterone supplemented	Subcutaneous	4	53 ± 3
435	435.31A	435.31A Cx	Right thalamus	Autopsy	65-75	16.2	NA	NA	NA	NA	ADT, carboplatin plus etoposide	Castrate	Subcutaneous	8 (3*, transferred at generation 5)	48 ± 1
455/463	463.8A	463.8A	Small bowel serosa	Autopsy	55-59	7.8	NA	NA	NA	NA	Radiotherapy, zoladex, docetaxel, enzalutamide, niraparib, cabazitaxel	Testosterone supplemented	Subcutaneous	6	76 ± 21
455/463	463.45A	463.45A	Tumour under diaphragm	Autopsy	55-59	7.8	NA	NA	NA	NA	Radiotherapy, zoladex, docetaxel, enzalutamide, niraparib, cabazitaxel	Testosterone supplemented	Subcutaneous	7	62 ± 4
455/463	463.55A	463.55A	Peritoneal nodule near colon	Autopsy	55-59	7.8	NA	NA	NA	NA	Radiotherapy, zoladex, docetaxel, enzalutamide, niraparib, cabazitaxel	Testosterone supplemented	Subcutaneous	5	102 ± 16
455/463	463.58A	463.58A	Tumour adjacent to pancreas	Autopsy	55-59	7.8	NA	NA	NA	NA	Radiotherapy, zoladex, docetaxel, enzalutamide, niraparib, cabazitaxel	Testosterone supplemented	Subcutaneous	7	67 ± 5
472	472M	472M	Left ilium	Biopsy	50-54	630	NA	NA	NA	NA	ADT, docetaxel	Testosterone supplemented	Subcutaneous	20	54 ± 7
472	472M	472M Cx	Left ilium	Biopsy	50-54	630	NA	NA	NA	NA	ADT, docetaxel	Castrate	Subcutaneous	10 (5*, transferred at generation 5)	51 ± 3
NA; not avaliable

## Sheet: Data S2
Supplementary Data 2: Prostate cancer biomarker expression in PDXs compared to original patient specimens
	EXPRESSION IN PDX TISSUES
PDX line	AR	PSA	PSMA	NE markers	ERG	Consistent with original specimen
156R	Y	Y	Y	N	N	Y
162R	Y	Y	Y	Y	N	Y
224R	Y	Y	Y	Y	N	Y
224R Cx	N	N	N	Y	N	Consistent with NE component of original specimen
272R	Y	Y	Y	Y	N	Y
275R	Y	Y	Y	N	Y	Y
287R	Y	Y	Y	N	Y	Y
294R	Y	Y	Y	N	N	Y
305R	N	N	N	Y	N	Y
305R Cx	N	N	N	Y	N	Y
365R	Y	Y	Y	N	Y	Y
369R	Y	Y	Y	Y	Y	Y
386R	Y	Y	Y	N	Y	Y
167.1R	Y	Y	Y	N	N	Y
167.2M	Y	Y	Y	N	N	Y
167.2M Cx	Y	Y	Y	N	N	Y
426M	N	N	N	Y	N	Y
426M Cx	N	N	N	Y	N	Y
452C	N	N	N	Y	N	Y
27.1A	Y	Y	Y	N	N	Y
27.1A Cx	Y	Y	Y	N	N	Y
27.2A	Y	Y	Y	N	N	Y
27.2A Cx	Y	Y	Y	N	N	Y
197M	Y	Y	Y	N	Y	Y
201.1A	Y	Y	N	N	Y	Original specimen not available
201.1A Cx	Y	Y	Y	N	Y	Original specimen not available
201.2A	N	N	N	Y	N	Original specimen lacks NE markers however rare cells found in PDX tissue
201.2A Cx	N	N	N	Y	N	Original specimen lacks NE markers however rare cells found in PDX tissue
330M	Y	Y	Y	N	N	Y
373M	N	N	N	Y	N	Y
373M Cx	N	N	N	Y	N	Y
374M	N	N	N	Y	N	Y
374M Cx	N	N	N	Y	N	Y
382M	Y	Y	Y	N	N	Y
387.38A	Y	Y	Y	Y	Y	Y
387.38A Cx	Y	Y	Y	Y	Y	Y
394M	Y	Y	Y	N	N	Y
394M Cx	Y	Y	Y	N	N	Y
395M	Y	Y	Y	N	N	Y
407M	Y	Y	Y	N	N	Y
407M Cx	Y	Y	Y	N	N	Y
410.51A	Y	Y	Y	N	N	Y
410.51A Cx	Y	Y	Y	N	N	Y
422M	Y	Y	Y	N	Y	Y
422M Cx	Y	Y	Y	Y	Y	Y
424M	Y	Y	Y	N	Y	Original specimen not available
435.1A	N	N	N	Y	N	Y
435.1A Cx	N	N	N	Y	N	Y
435.7A	N	N	N	Y	N	Y
435.10A	N	N	N	Y	N	Y
435.23A	N	N	N	Y	N	Y
435.31A	N	N	N	Y	N	Y
435.31A Cx	N	N	N	Y	N	Y
463.8A	Y	Y	Y	N	N	Y
463.45A	Y	Y	Y	N	N	Y
463.55A	Y	Y	Y	N	N	Y
463.58A	Y	Y	Y	N	N	Y
472M	N	N	N	Y	N	Y
472M Cx	N	N	N	Y	N	Y

## Sheet: Data S3
Supplementary Data 3: PDX take rate information
Patient ID	Specimen ID	Sample Site	Collection Type	Tumour Survival rate in generation 1 PDX (%)	Established Serially Transplantable PDX (time to establish, days)
122	122R	Prostate	Radical prostatectomy	8 (1/12)	No
129	129C	Prostate	Transurethral resection of the prostate	8 (1/12)	No
130	130B	Prostate	Radical prostatectomy	0 (0/7)	No
137	137C	Prostate	Transurethral resection of the prostate	0 (0/18)	No
142	142C	Prostate	Transurethral resection of the prostate	0 (0/8)	No
143	143R	Prostate	Radical prostatectomy	0 (0/12)	No
146	146C	Prostate	Transurethral resection of the prostate	0 (0/53)	No
151	151C	Prostate	Transurethral resection of the prostate	0 (0/18)	No
155	155R	Prostate	Radical prostatectomy	16.7 (2/12)	No
156	156R	Prostate	Radical prostatectomy	100 (6/6)	Yes (231)
161	161R	Prostate	Radical prostatectomy	12.5 (1/8)	No
162	162R	Prostate	Radical prostatectomy	100 (4/4)	Yes (217)
164	164R	Prostate	Radical prostatectomy	11.1 (1/9)	No
165	165S	Prostate	Radical prostatectomy	55.6 (5/9)	No
166	166R	Prostate	Radical prostatectomy	38.9 (7/18)	No
167	167.1R	Prostate	Radical prostatectomy	58.3 (7/12)	Yes (265)
167	167.2M	Spine	Surgery	83.3 (10/12)	Yes (78)
171	171B	Prostate	Radical prostatectomy	42.9 (3/7)	No
173	173C	Prostate	Transurethral resection of the prostate	0 (0/6)	No
175/382	175R	Prostate	Radical prostatectomy	16.7 (2/12)	No
177	177R	Prostate	Radical prostatectomy	50 (3/6)	No
180	180R	Prostate	Radical prostatectomy	0 (0/12)	No
181	181B	Prostate	Radical prostatectomy	0 (0/12)	No
183	183R	Prostate	Radical prostatectomy	14.3 (1/7)	No
184	184C	Prostate	Transurethral resection of the prostate	0 (0/10)	No
188	188R	Prostate	Radical prostatectomy	66.7 (4/6)	No
191	191R	Prostate	Radical prostatectomy	84.6 (11/13)	No
195	195R	Prostate	Radical prostatectomy	100 (6/6)	No
196	196R	Prostate	Radical prostatectomy	100 (5/5)	No
197/238	197M	Spine	Surgery	100 (8/8)	Yes (168)
201	201.15A	Liver	Autopsy	0 (0/6)	No
201	201.1A	Dura	Autopsy	100 (6/6)	Yes (92)
201	201.2A	Lung	Autopsy	100 (6/6)	Yes (92)
201	201.4A	Peri vertebra	Autopsy	0 (0/15)	No
201	201.5A	Prostate	Autopsy	0 (0/8)	No
201	201.6A	Vertebral bone	Autopsy	0 (0/3)	No
201	201.8A	Iliac bone	Autopsy	0 (0/2)	No
202	202.11A	Left lobe of liver	Autopsy	0 (0/4)	No
202	202.1A	Prostate	Autopsy	0 (0/16)	No
202	202.2A	Left para aortic lymph node	Autopsy	0 (0/16)	No
202	202.3A	Right Iliac lymph node	Autopsy	0 (0/16)	No
202	202.4A	Right para-oartic lymph node	Autopsy	0 (0/7)	No
202	202.6A	Left iliac crest bone	Autopsy	0 (0/2)	No
202	202.8A	Right lobe of liver	Autopsy	0 (0/16)	No
220	220B	Prostate	Radical prostatectomy	16.7 (2/12)	No
224	224R	Prostate	Radical prostatectomy	82.3 (14/17)	Yes (239)
229	229R	Prostate	Radical prostatectomy	75.0 (9/12)	No
231	231B	Prostate	Radical prostatectomy	50.0 (6/12)	No
233	233B	Prostate	Radical prostatectomy	0 (0/12)	No
235	235.11A	Left lobe of liver	Autopsy	0 (0/7)	No
235	235.2A	Right orbital lobe	Autopsy	0 (0/12)	No
235	235.4A	Portal lymph node	Autopsy	0 (0/22)	No
235	235.7A	Right lobe of liver	Autopsy	0 (0/16)	No
236	236B	Prostate	Radical prostatectomy	0 (0/5)	No
237	237.1A	Vertebral bone	Autopsy	0 (0/8)	No
237	237.2A	Para aortic lymph node	Autopsy	0 (0/6)	No
237	237.3A	Para aortic lymph node	Autopsy	0 (0/6)	No
237	237.4A	Pelvic tumor	Autopsy	0 (0/10)	No
197/238	238.1A	Left para-aortic lymph node	Autopsy	0 (0/12)	No
197/238	238.2A	Bladder base	Autopsy	0 (0/12)	No
197/238	238.3A	Bladder base	Autopsy	0 (0/6)	No
197/238	238.4A	Bladder base	Autopsy	0 (0/11)	No
197/238	238.6A	T4/T5 vertebra	Autopsy	0 (0/3)	No
246	246M	Liver	Biopsy	0 (0/1)	No
253	253.10A	Left lobe of liver	Autopsy	0 (0/8)	No
253	253.12A	Right lobe of liver	Autopsy	0 (0/8)	No
253	253.13A	Pelvic mass	Autopsy	0 (0/8)	No
253	253.15A	Left para-aortic lymph node	Autopsy	0 (0/3)	No
253	253.17A	Prostate	Autopsy	0 (0/15)	No
253	253.19A	Pelvic lymph node	Autopsy	0 (0/3)	No
253	253.1A	Para-aortic mass	Autopsy	0 (0/8)	No
253	253.2A	Pelvic peritoneum	Autopsy	0 (0/6)	No
253	253.4A	Right lobe of liver	Autopsy	0 (0/6)	No
253	253.7A	Left lower lobe of lung	Autopsy	0 (0/8)	No
262	262R	Prostate	Radical prostatectomy	80.0 (8/10)	No
27	27.1A	Brain	Autopsy	100 (18/18)	Yes (87)
27	27.2A	Inguinal lymph node	Autopsy	5.6 (1/18)	Yes (142)
27	27.3A	Para-aortic lymph node	Autopsy	0 (0/30)	No
27	27.8A	Prostate	Autopsy	0 (0/45)	No
272	272R	Prostate	Radical prostatectomy	95.3 (41/43)	Yes (233)
275	275R	Prostate	Radical prostatectomy	78.1 (25/32)	Yes (218)
287	287R	Prostate	Radical prostatectomy	85.2 (23/27)	Yes (121)
294	294R	Prostate	Radical prostatectomy	56.4 (22/39)	Yes (476)
298	298R	Prostate	Radical prostatectomy	34.5 (10/29)	No
301	301R	Prostate	Radical prostatectomy	61.9 (13/21)	No
305	305R	Prostate	Radical prostatectomy	100 (19/19)	Yes (51)
307	307R	Prostate	Radical prostatectomy	41.7 (5/12)	No
321	321C	Prostate	Transurethral resection of the prostate	6.3 (1/16)	No
329	329.12A	Vertebra T7	Autopsy	0 (0/3)	No
329	329.15A	Small tumour in haemorrhagic area of colon	Autopsy	0 (0/4)	No
329	329.17A	Vertebra sacral bone	Autopsy	0 (0/3)	No
329	329.20A	Right hip bone	Autopsy	0 (0/3)	No
329	329.24A	Hilar lymph node	Autopsy	0 (0/9)	No
329	329.2A	Vertebra T7	Autopsy	0 (0/4)	No
329	329.33A	Liver	Autopsy	0 (0/7)	No
329	329.48A	Left lung	Autopsy	0 (0/5)	No
329	329.50A	Left hilar lymph node	Autopsy	0 (0/9)	No
329	329.5A	Vertebra lumbar	Autopsy	0 (0/5)	No
329	329.8A	Basal ganglia	Autopsy	0 (0/8)	No
330	330M	Liver	Biopsy	66.7 (2/3)	Yes (154)
353	353.1A	Right Rib	Autopsy	0 (0/6)	No
353	353.2A	Spinal nodules	Autopsy	0 (0/6)	No
353	353.3A	Para-aortic lymph node	Autopsy	0 (0/15)	No
353	353.4A	Hilar lymph node	Autopsy	0 (0/6)	No
353	353.5A	Liver	Autopsy	0 (0/6)	No
353	353.6A	Left Lung	Autopsy	16.7 (1/6)	No
353	353.7A	Right Lung	Autopsy	0 (0/6)	No
364	364M	Liver	Biopsy	0 (0/3)	No
365	365R	Prostate	Radical prostatectomy	87.5 (7/8)	Yes (313)
369	369R	Prostate	Radical prostatectomy	66.7 (6/9)	Yes (297)
373	373M	Liver	Biopsy	100 (2/2)	Yes (132)
374	374M	Liver	Biopsy	50.0 (1/2)	Yes (270)
175/382	382M	Liver	Biopsy	100 (5/5)	Yes (80)
386	386R	Prostate	Radical prostatectomy	100 (12/12)	Yes (91)
387	387.10A	Para aortic lymph node	Autopsy	0 (0/5)	No
387	387.13A	Para aortic lymph node	Autopsy	0 (0/4)	No
387	387.16A	Para aortic lymph node	Autopsy	0 (0/4)	No
387	387.22A	lliac lymph node	Autopsy	0 (0/4)	No
387	387.25A	Bladder base	Autopsy	0 (0/4)	No
387	387.31A	Ureter nodule	Autopsy	0 (0/2)	No
387	387.38A	Para-tracheal lymph node	Autopsy	75.0 (3/4)	Yes (207)
387	387.41A	Mesenteric lymph node	Autopsy	0 (0/4)	No
387	387.4A	Para-aortic lymph node	Autopsy	0 (0/4)	No
387	387.50A	Para-tracheal lymph node	Autopsy	0 (0/4)	No
387	387.60A	Right lobe of liver	Autopsy	0 (0/4)	No
387	387.66A	Right lobe of liver	Autopsy	0 (0/4)	No
387	387.71A	Liver	Autopsy	0 (0/2)	No
387	387.74A	Liver	Autopsy	0 (0/2)	No
387	387.78A	Porta hepatic lymph node	Autopsy	0 (0/4)	No
387	387.7A	Para-aortic lymph node	Autopsy	0 (0/2)	No
387	387.93A	Liver	Autopsy	0 (0/4)	No
387	387.96A	Nodule on rib	Autopsy	0 (0/4)	No
392	392.1A	Bladder	Autopsy	0 (0/4)	No
392	392.2A	Vertebra	Autopsy	0 (0/2)	No
392	392.3A	Liver	Autopsy	0 (0/2)	No
392	392.4A	Pancreatic lymph node	Autopsy	0 (0/4)	No
392	392.5A	Para-aortic lymph node	Autopsy	0 (0/12)	No
392	392.6A	Para-aortic adrenal lymph node	Autopsy	0 (0/6)	No
392	392.7A	Para-aortic arch lymph node	Autopsy	0 (0/2)	No
392	392.8A	Pancreas	Autopsy	0 (0/4)	No
392	392.9A	Prostate	Autopsy	0 (0/4)	No
394	394M	Liver	Biopsy	100 (4/4)	Yes (383)
395	395M	Suprapubic mass	Surgery	100 (8/8)	Yes (226)
399	399B	Prostate	Radical prostatectomy	0 (0/3)	No
401	401M	Bone	Biopsy	0 (0/12)	No
407	407M	Liver	Biopsy	100 (3/3)	Yes (242)
410	410.11A	Right psoas muscle tumour	Autopsy	0 (0/4)	No
410	410.19A	Vertebra L2	Autopsy	0 (0/2)	No
410	410.27A	Left hilar lymph node	Autopsy	0 (0/2)	No
410	410.2A	Right adrenal tumour	Autopsy	0 (0/4)	No
410	410.48A	Left lung sub pleural tumour	Autopsy	0 (0/1)	No
410	410.51A	Right lung sub pleural tumour	Autopsy	100 (1/1)	Yes (329)
411	411.17A	Right peri-nephric tissue	Autopsy	0 (0/4)	No
411	411.45A	Right hilar lymph node	Autopsy	0 (0/5)	No
411	411.53A	Left lobe of lung	Autopsy	0 (0/6)	No
412	412M	Bone	Biopsy	0 (0/8)	No
414	414.18A	Para-aortic lymph node	Autopsy	0 0/5)	No
414	414.1A	Dura	Autopsy	0 (0/6)	No
414	414.29A	Para-aortic lymph node	Autopsy	0 (0/4)	No
414	414.4A	Dura	Autopsy	0 (0/4)	No
414	414.7A	Dura	Autopsy	0 (0/4)	No
416	416M	Lymph node	Biopsy	0 (0/2)	No
419	419R	Prostate	Radical prostatectomy	33.3 (6/18)	No
422	422M	Brain	Surgery	75.0 (3/4)	Yes (135)
424	424M	Lymph node	Biopsy	16.7 (2/12)	Yes (331)
426/452	426M	Lung	Surgery	100 (10/10)	Yes (96)
435	435.10A	Left lateral cerebellum	Autopsy	100 (2/2)	Yes (103)
435	435.15A	Left medial occipital lobe	Autopsy	0 (0/2)	No
435	435.1A	Right temporal fossa	Autopsy	100 (4/4)	Yes (75)
435	435.23A	Right posterior temporal lobe	Autopsy	100 (3/3)	Yes (103)
435	435.28A	Vertebra T6	Autopsy	0 (0/2)	No
435	435.31A	Right thalamus	Autopsy	100 (2/2)	Yes (119)
435	435.34A	Left lobe of liver	Autopsy	0 (0/3)	No
435	435.47A	Right lobe of liver	Autopsy	0 (0/2)	No
435	435.4A	Right cerebellar hemisphere	Autopsy	0 (0/4)	No
435	435.7A	Front-parietal lobe	Autopsy	100 (2/2)	Yes (103)
439	439B	Prostate	Radical prostatectomy	100 (8/8)	No
440	440.3A	Occipital bone	Autopsy	0 (0/4)	No
440	440.4A	T12 spinal cord	Autopsy	0 (0/4)	No
440	440.9A	Brain	Autopsy	0 (0/3)	No
447	447B	Prostate	Radical prostatectomy	NA	No
448	448R	Prostate	Radical prostatectomy	100 (7/7)	No
426/452	452C	Prostate	Transurethral resection of the prostate	50.0 (12/24)	Yes (147)
454	454B	Prostate	Radical prostatectomy	0 (0/13)	No
455/463	455M	Liver	Biopsy	0 (0/2)	No
460	460.11A	Liver	Autopsy	0 (0/3)	No
460	460.18A	Right illiac lymph node	Autopsy	0 (0/4)	No
460	460.1A	Left pelvic wall	Autopsy	0 (0/4)	No
460	460.3.1A	Liver	Autopsy	0 (0/4)	No
460	460.3.2A	Liver	Autopsy	0 (0/2)	No
460	460.30A	Right Lung	Autopsy	0 (0/4)	No
460	460.9A	Para-aortic lymph node	Autopsy	0 (0/3)	No
455/463	463.12A	Large bowel serosa	Autopsy	0 (0/4)	No
455/463	463.29A	Right lung pleural nodule	Autopsy	0 (0/2)	No
455/463	463.2A	Omental nodules	Autopsy	0 (0/4)	No
455/463	463.45A	Tumour under diaphragm	Autopsy	100 (2/2)	Yes (272)
455/463	463.48A	Peritoneal nodule near small bowel	Autopsy	0 (0/2)	No
455/463	463.55A	Peritoneal nodule near colon	Autopsy	25.0 (1/4)	Yes (352)
455/463	463.58A	Tumour adjacent to pancreas	Autopsy	75.0 (3/4)	Yes (219)
455/463	463.69A	Left lung	Autopsy	0 (0/2)	No
455/463	463.76A	Right lung	Autopsy	0 (0/1)	No
455/463	463.79A	Liver	Autopsy	0 (0/2)	No
455/463	463.8A	Small bowel serosa	Autopsy	25.0 (1/4)	Yes (352)
466	466R	Prostate	Radical prostatectomy	NA	No
467	467.16A	Prostate	Autopsy	0 (0/2)	No
467	467.32A	Carinal lymph node	Autopsy	0 (0/1)	No
467	467.7A	Prostate	Autopsy	0 (0/4)	No
472	472M	Left ilium	Biopsy	100 (8/8)	Yes (45)

## Sheet: Data S4
Supplementary Data 4: Genomics – gene lists and targeted sequencing regions
Garvan Gene Panel List	Twist Panel Gene List	Curated Subset		Garvan Gene Panel List					Twist Panel Gene List
ABL1	ABL1	AKT1		Chr	Start	End	Gene Names		Chr	Start	End	Gene Names
ACSL3	ACSL3	APC		1	1634311	1634461	CDK11A;RP1-283E3.8		1	1634325	1634458	CDK11A,CDK11B
ACTN4	ACTN4	AR		1	1634486	1634731	CDK11A;RP1-283E3.8		1	1634498	1634728	CDK11A,CDK11B
ADAMTS13	ADAMTS13	ARID1A		1	1634891	1635096	CDK11A;RP1-283E3.8		1	1634894	1635083	CDK11A,CDK11B
ADAMTS6	ADAMTS6	ARID2		1	1635236	1635413	CDK11A;RP1-283E3.8		1	1635242	1635399	CDK11A,CDK11B
ADAMTS7	ADAMTS7	ARID4A		1	1635456	1635596	CDK11A;RP1-283E3.8		1	1635457	1635605	CDK11A,CDK11B
ADRBK2	ADRBK2	ATM		1	1635636	1635811	CDK11A;RP1-283E3.8		1	1635641	1635803	CDK11A,CDK11B
AGTPBP1	AGTPBP1	AXIN1		1	1635956	1636110	CDK11A;RP1-283E3.8		1	1635968	1636114	CDK11A,CDK11B
AHR	AHR	AXIN2		1	1636321	1636506	CDK11A;RP1-283E3.8		1	1636322	1636484	CDK11A,CDK11B
AIP	AIP	BRAF		1	1637051	1637187	CDK11A;RP1-283E3.8		1	1637060	1637191	CDK11A,CDK11B
AKT1	AKT1	BRCA1		1	1638826	1639037	CDK11A;RP1-283E3.8		1	1638827	1639043	CDK11A,CDK11B
AKT2	AKT2	BRCA2		1	1639576	1639714	CDK11A;RP1-283E3.8		1	1639598	1639704	CDK11A,CDK11B
AKT3	AKT3	BRPF1		1	1640201	1640282	CDK11A;RP1-283E3.8		1	1640212	1640411	CDK11A,CDK11B
ALK	ALK	CCND1		1	1640356	1640433	CDK11A;RP1-283E3.8		1	1640456	1640592	CDK11A,CDK11B
AMER1	AMER1	CDC27		1	1640451	1640585	CDK11A;RP1-283E3.8		1	1640936	1641099	CDK11A,CDK11B
AOX1	AOX1	CDH1		1	1640921	1641110	CDK11A;RP1-283E3.8		1	1643682	1643859	CDK11A,CDK11B
AP3D1	AP3D1	CDK12		1	1643676	1643855	CDK11A;RP1-283E3.8		1	1647764	1647937	CDK11A,CDK11B
APC	APC	CDKN1B		1	1647751	1647932	CDK11A;RP1-283E3.8		1	1650746	1650914	CDK11A,CDK11B
AR	AR	CDKN2A		1	1650731	1650903	CDK11A;RP1-283E3.8		1	1653014	1653170	CDK11A,CDK11B
ARAF	ARAF	CHD1		1	1653001	1653182	CDK11A;RP1-283E3.8		1	1654126	1654277	CDK11A,CDK11B
ARFRP1	ARFRP1	CHD3		1	1654116	1654284	CDK11A;RP1-283E3.8		1	2160185	2161194	SKI
ARID1A	ARID1A	CHD6		1	2160181	2161187	SKI		1	2234396	2234562	SKI
ARID2	ARID2	CHD7		1	2234391	2234559	SKI		1	2234703	2234859	SKI
ARMC5	ARID4A	CNOT3		1	2234701	2234873	SKI		1	2235258	2235561	SKI
ASPM	ARMC5	COL15A1		1	2235251	2235569	SKI		1	2235711	2236044	SKI
ASXL1	ASPM	COL5A1		1	2235701	2236057	SKI		1	2237438	2237709	SKI
ATAD2B	ASXL1	COL5A3		1	2237436	2237714	SKI		1	2237995	2238224	SKI
ATM	ATAD2B	CTNNB1		1	2237981	2238247	SKI		1	2488083	2488192	LOC100133445,TNFRSF14
ATP6V0A1	ATM	CUL3		1	2488031	2488247	RP3-395M20.8;TNFRSF14		1	2489144	2489293	TNFRSF14
ATPAF2	ATP6V0A1	DHX30		1	2489101	2489340	TNFRSF14		1	2489761	2489927	TNFRSF14
ATR	ATPAF2	EHHADH		1	2489716	2489964	TNFRSF14		1	2491241	2491437	TNFRSF14
ATRX	ATR	ERF		1	2491186	2491469	TNFRSF14		1	2492042	2492173	TNFRSF14
AURKA	ATRX	ETV3		1	2491991	2492202	TNFRSF14		1	2493091	2493274	TNFRSF14
AURKB	AURKA	EZH2		1	2493046	2493333	TNFRSF14		1	2494283	2494355	TNFRSF14
AXL	AURKB	FANCA		1	2494241	2494376	TNFRSF14		1	2494566	2494732	TNFRSF14
BAP1	AXIN1	FOXA1		1	2494511	2494768	TNFRSF14		1	9097624	9097868	SLC2A5
BARD1	AXIN2	GEMIN5		1	9122252	9122530	SLC2A5		1	9097935	9098103	SLC2A5
BAX	AXL	GNAS		1	10292362	10292574	KIF1B		1	9098469	9098585	SLC2A5
BBC3	BAP1	IDH1		1	10316232	10316450	KIF1B		1	9098866	9099008	SLC2A5
BCAS3	BARD1	IGF2R		1	10318487	10318736	KIF1B		1	9099590	9099741	SLC2A5
BCL2	BAX	IL6ST		1	10321887	10322108	KIF1B		1	9099838	9100066	SLC2A5
BCL2L2	BBC3	ITSN1		1	10327372	10327680	KIF1B		1	9100102	9100268	SLC2A5
BCL2L2-PABPN1	BCAS3	ITSN2		1	10328137	10328390	KIF1B		1	9101659	9102016	SLC2A5
BCL6	BCL2	JADE2		1	10331487	10331697	KIF1B		1	9107648	9107813	SLC2A5
BCL9	BCL2L2	JAK1		1	10332232	10332440	KIF1B		1	9117486	9117687	SLC2A5
BCOR	BCL2L2-PABPN1	KDM6A		1	10335412	10335477	KIF1B		1	9118190	9118329	SLC2A5
BCORL1	BCL6	KEAP1		1	10335502	10335632	KIF1B		1	9129542	9129615	SLC2A5
BLM	BCL9	KMT2A		1	10336312	10336529	KIF1B		1	10292366	10292512	KIF1B
BMP4	BCOR	KMT2C		1	10337982	10338252	KIF1B		1	10316284	10316401	KIF1B
BMP8B	BCORL1	KMT2D		1	10342387	10342666	KIF1B		1	10318530	10318750	KIF1B
BMPR1A	BLM	MATN4		1	10351077	10351281	KIF1B		1	10321942	10322048	KIF1B
BMPR2	BMP4	MBD1		1	10352042	10352242	KIF1B		1	10327417	10327636	KIF1B
BRAF	BMP8B	MED12		1	10355082	10355280	KIF1B		1	10328189	10328341	KIF1B
BRCA1	BMPR1A	MET		1	10355652	10355898	KIF1B		1	10331539	10331657	KIF1B
BRCA2	BMPR2	MGA		1	10356567	10356799	KIF1B		1	10332278	10332384	KIF1B
BRIP1	BRAF	MLH1		1	10356922	10357198	KIF1B		1	10335465	10335581	KIF1B
BTBD11	BRCA1	MRE11A		1	10357227	10357369	KIF1B		1	10336358	10336477	KIF1B
BTK	BRCA2	MSH2		1	10380037	10380181	KIF1B		1	10338023	10338206	KIF1B
BZRAP1-AS1	BRIP1	MYBBP1A		1	10380187	10380259	KIF1B		1	10342437	10342611	KIF1B
C11orf30	BTBD11	MYC		1	10381702	10381986	KIF1B		1	10351119	10351239	KIF1B
C11orf65	BTK	NCOR1		1	10383867	10384196	KIF1B		1	10352084	10352200	KIF1B
C14orf183	BZRAP1-AS1	NCOR2		1	10384752	10385024	KIF1B		1	10355123	10355243	KIF1B
C14orf39	C11orf30	NDST2		1	10386097	10386498	KIF1B		1	10355697	10355844	KIF1B
C1orf147	C11orf65	NOX3		1	10394502	10394759	KIF1B		1	10356619	10356743	KIF1B
C1orf186	C14orf183	PALB2		1	10396697	10396870	KIF1B		1	10356934	10357155	KIF1B
C1orf87	C14orf39	PAX6		1	10397057	10397324	KIF1B		1	10357211	10357324	KIF1B
C2CD3	C1orf147	PDS5A		1	10397357	10397654	KIF1B		1	10363200	10364725	KIF1B
CACNA1H	C1orf186	PIK3CA		1	10399807	10399981	KIF1B		1	10380080	10380214	KIF1B
CACNA1S	C1orf87	PIK3CB		1	10402042	10402276	KIF1B		1	10381746	10381935	KIF1B
CAPN1	C2CD3	PIK3R1		1	10403227	10403416	KIF1B		1	10383921	10384140	KIF1B
CARD11	CACNA1H	PIK3R2		1	10405827	10406070	KIF1B		1	10384795	10384973	KIF1B
CBFB	CACNA1S	PMS1		1	10407747	10407956	KIF1B		1	10386148	10386437	KIF1B
CBL	CAPN1	PPL		1	10408637	10408843	KIF1B		1	10394557	10394716	KIF1B
CBR4	CARD11	PRPF8		1	10412622	10412872	KIF1B		1	10396694	10396820	KIF1B
CCNB1	CBFB	PTEN		1	10420912	10421171	KIF1B		1	10397111	10397281	KIF1B
CCND1	CBL	PTPRC		1	10421677	10421960	KIF1B		1	10397408	10397611	KIF1B
CCND2	CBR4	PYHIN1		1	10423267	10423459	KIF1B		1	10399806	10399937	KIF1B
CCND3	CCNB1	RAD51B		1	10425092	10425370	KIF1B		1	10402087	10402246	KIF1B
CCNE1	CCND1	RAD51C		1	10425397	10425779	KIF1B		1	10403269	10403365	KIF1B
CCR10	CCND2	RAF1		1	10428457	10428676	KIF1B		1	10405882	10406031	KIF1B
CD79A	CCND3	RAG1		1	10431127	10431381	KIF1B		1	10407798	10407905	KIF1B
CD79B	CCNE1	RB1		1	10434307	10434594	KIF1B		1	10408686	10408811	KIF1B
CDC42EP3	CCR10	RNF31		1	10434847	10435160	KIF1B		1	10412668	10412814	KIF1B
CDC73	CD79A	RNF43		1	10435237	10435450	KIF1B		1	10420966	10421121	KIF1B
CDH1	CD79B	RPRD2		1	10436527	10436707	KIF1B		1	10421729	10421903	KIF1B
CDH13	CDC42EP3	RSPO2		1	11167475	11167612	MTOR		1	10423320	10423422	KIF1B
CDK11A	CDC73	SAMD9		1	11168175	11168420	MTOR		1	10425137	10425323	KIF1B
CDK12	CDH1	SETD2		1	11169275	11169493	MTOR		1	10425446	10425726	KIF1B
CDK2AP1	CDH13	SETDB1		1	11169635	11169836	MTOR		1	10428504	10428616	KIF1B
CDK3	CDK11A	SF3B1		1	11172845	11173044	MTOR		1	10431178	10431340	KIF1B
CDK4	CDK12	SLC4A2		1	11174340	11174576	MTOR		1	10434353	10434543	KIF1B
CDK6	CDK2AP1	SMARCA1		1	11174795	11175017	MTOR		1	10434891	10435124	KIF1B
CDK8	CDK3	SMARCAD1		1	11175390	11175605	MTOR		1	10435292	10435451	KIF1B
CDKN1A	CDK4	SPATA18		1	11176985	11177198	MTOR		1	10436582	10436665	KIF1B
CDKN1B	CDK6	SPEN		1	11181230	11181490	MTOR		1	11167521	11167577	MTOR
CDKN2A	CDK8	SPOP		1	11181965	11182248	MTOR		1	11168217	11168363	MTOR
CDKN2B	CDKN1A	STAB2		1	11184485	11184775	MTOR		1	11169326	11169447	MTOR
CDKN2B-AS1	CDKN1B	TAF1L		1	11186615	11186919	MTOR		1	11169685	11169806	MTOR
CDKN2C	CDKN2A	TAP1		1	11186995	11187280	MTOR		1	11172888	11172994	MTOR
CEBPA	CDKN2B	TBC1D2		1	11187605	11187938	MTOR		1	11174354	11174530	MTOR
CELF4	CDKN2B-AS1	TCERG1		1	11187990	11188230	MTOR		1	11174849	11174964	MTOR
CENPE	CDKN2C	TMPRSS2		1	11188440	11188687	MTOR		1	11175432	11175545	MTOR
CEP128	CEBPA	TP53		1	11188850	11189050	MTOR		1	11177040	11177163	MTOR
CGA	CELF4	TRPM4		1	11189720	11189937	MTOR		1	11181282	11181445	MTOR
CHD1	CENPE	U2AF1		1	11190510	11190917	MTOR		1	11182015	11182203	MTOR
CHD7	CEP128	UNC13D		1	11193065	11193325	MTOR		1	11184534	11184710	MTOR
CHEK1	CGA	USP28		1	11194340	11194600	MTOR		1	11186658	11186873	MTOR
CHEK2	CHD1	USP7		1	11199285	11199769	MTOR		1	11187046	11187221	MTOR
CHIC2	CHD7	XPO1		1	11204640	11204880	MTOR;MTOR-AS1		1	11187660	11187883	MTOR
CHRM3	CHEK1	ZBTB16		1	11204950	11205162	MTOR;MTOR-AS1		1	11188040	11188203	MTOR
CHSY3	CHEK2	ZFHX3		1	11206670	11206855	MTOR;MTOR-AS1		1	11188490	11188629	MTOR
CIC	CHIC2	ZMYM3		1	11210110	11210357	MTOR		1	11188891	11189028	MTOR
CITED1	CHRM3	ZNF292		1	11217135	11217422	MTOR		1	11189774	11189915	MTOR
CLDN11	CHSY3	ZNRF3		1	11227425	11227635	MTOR		1	11190565	11190854	MTOR
COX10-AS1	CIC			1	11259250	11259821	MTOR		1	11193116	11193274	MTOR
CREBBP	CITED1			1	11264555	11264829	MTOR		1	11194387	11194543	MTOR
CRKL	CLDN11			1	11269305	11269576	MTOR		1	11199340	11199512	MTOR
CRLF2	COX10-AS1			1	11270800	11271010	MTOR		1	11199569	11199735	MTOR
CRMP1	CREBBP			1	11272300	11272595	MTOR		1	11203934	11204064	MTOR-AS1,MTOR
CRTC3	CRKL			1	11272790	11273035	MTOR		1	11204684	11204963	MTOR-AS1,MTOR
CSF1R	CRLF2			1	11273385	11273704	MTOR		1	11205004	11205122	MTOR-AS1,MTOR
CSMD1	CRMP1			1	11276130	11276353	MTOR		1	11205189	11205356	MTOR-AS1,MTOR
CTCF	CRTC3			1	11288655	11289055	MTOR		1	11206712	11206868	MTOR-AS1,MTOR
CTNNA1	CSF1R			1	11290910	11291167	MTOR		1	11209306	11209615	MTOR-AS1,MTOR
CTNNB1	CSMD1			1	11291295	11291573	MTOR		1	11210162	11210303	MTOR
CXADR	CTCF			1	11292425	11292637	MTOR		1	11217188	11217368	MTOR
CYP19A1	CTNNA1			1	11293380	11293599	MTOR		1	11227478	11227594	MTOR
CYP21A2	CTNNB1			1	11294135	11294383	MTOR		1	11259294	11259480	MTOR
CYP2D6	CUL3			1	11297835	11298188	MTOR		1	11259577	11259780	MTOR
DAXX	CXADR			1	11298385	11298757	MTOR		1	11264597	11264780	MTOR
DBF4	CYP19A1			1	11300290	11300681	MTOR		1	11269348	11269535	MTOR
DCLK3	CYP21A2			1	11301535	11301801	MTOR		1	11270850	11270983	MTOR
DDR2	CYP2D6			1	11303105	11303423	MTOR		1	11272348	11272551	MTOR
DDX3X	DAXX			1	11307610	11308229	MTOR		1	11272832	11272985	MTOR
DDX60L	DBF4			1	11313820	11314107	MTOR		1	11273435	11273643	MTOR
DICER1	DCLK3			1	11315980	11316301	MTOR		1	11276184	11276311	MTOR
DMD	DDR2			1	11316920	11317285	MTOR		1	11288704	11288995	MTOR
DMD-AS1	DDX3X			1	11318475	11318724	MTOR		1	11290961	11291131	MTOR
DMD-AS2	DDX60L			1	11319235	11319517	MTOR		1	11291336	11291511	MTOR
DNAAF1	DICER1			1	14042027	14042177	PRDM2		1	11292472	11292605	MTOR
DNMT3A	DMD			1	14057472	14057654	PRDM2		1	11293434	11293564	MTOR
DONSON	DMD-AS1			1	14059242	14059384	PRDM2		1	11294179	11294342	MTOR
DOT1L	DMD-AS2			1	14068477	14068676	PRDM2		1	11297879	11298125	MTOR
DPCR1	DNAAF1			1	14075822	14075998	PRDM2		1	11298438	11298694	MTOR
DPYD	DNMT3A			1	14099562	14099715	PRDM2		1	11300339	11300624	MTOR
DPYD-AS1	DONSON			1	14104877	14105100	PRDM2		1	11301589	11301758	MTOR
DSPP	DOT1L			1	14105142	14107449	PRDM2		1	11303150	11303377	MTOR
DST	DPCR1			1	14107467	14109345	PRDM2		1	11307661	11307810	MTOR
DUSP8	DPYD			1	14142897	14143082	PRDM2		1	11307855	11308171	MTOR
EDARADD	DPYD-AS1			1	16174499	16174702	RP11-169K16.9;SPEN		1	11313875	11314050	MTOR
EDIL3	DSPP			1	16199249	16199697	SPEN		1	11316028	11316269	MTOR
EGF	DST			1	16202629	16203224	SPEN		1	11316969	11317242	MTOR
EGFL7	DUSP8			1	16235754	16236036	SPEN		1	11318521	11318670	MTOR
EGFR	EDARADD			1	16237534	16237849	SPEN		1	11319284	11319486	MTOR
EGFR-AS1	EDIL3			1	16242554	16242844	SPEN		1	14042080	14042129	PRDM2
EGLN1	EGF			1	16245354	16245598	SPEN		1	14057474	14057632	PRDM2
ELF2	EGFL7			1	16245829	16246075	SPEN		1	14059253	14059397	PRDM2
ELP4	EGFR			1	16247359	16247535	SPEN		1	14068479	14068672	PRDM2
EML4	EGFR-AS1			1	16248669	16248891	SPEN		1	14075835	14076002	PRDM2
EP300	EGLN1			1	16254524	16262465	SPEN		1	14099552	14099703	PRDM2
EPAS1	ELF2			1	16262474	16262837	SPEN		1	14104892	14109346	PRDM2
EPCAM	ELP4			1	16263584	16264219	SPEN		1	14112989	14113042	PRDM2
EPHA3	EML4			1	16264244	16264561	SPEN		1	14142901	14143085	PRDM2
EPHA5	EP300			1	16265149	16265434	SPEN		1	14149633	14149699	PRDM2
EPHB1	EPAS1			1	16265724	16265979	SPEN		1	16174542	16174665	FLJ37453,SPEN
EPHB2	EPCAM			1	17345313	17345526	SDHB		1	16199290	16199651	SPEN
ERBB2	EPHA3			1	17349033	17349285	SDHB		1	16202676	16203193	SPEN
ERBB3	EPHA5			1	17350393	17350650	SDHB		1	16235795	16235996	SPEN
ERBB4	EPHB1			1	17354168	17354385	SDHB		1	16237575	16237816	SPEN
ERG	EPHB2			1	17355023	17355308	SDHB		1	16242602	16242794	SPEN
ESR1	ERBB2			1	17359493	17359705	SDHB		1	16245400	16245566	SPEN
ESR2	ERBB3			1	17371193	17371400	SDHB		1	16245878	16246032	SPEN
EVC	ERBB4			1	17380378	17380583	SDHB		1	16247344	16247498	SPEN
EVPL	ERF			1	18958033	18958230	PAX7		1	16248723	16248864	SPEN
EZH2	ERG			1	18960723	18961092	PAX7		1	16254565	16262781	SPEN
FAM155A	ESR1			1	18961533	18961794	PAX7		1	16263637	16264160	SPEN
FAM46C	ESR2			1	18962668	18962935	PAX7		1	16264286	16264521	SPEN
FANCA	EVC			1	19018183	19018506	PAX7		1	16265192	16265391	SPEN
FANCC	EVPL			1	19027143	19027384	PAX7		1	16265770	16265942	SPEN
FANCD2	EZH2			1	19029513	19029873	PAX7		1	17345355	17345473	SDHB
FANCD2OS	FAM155A			1	19062053	19062442	PAX7		1	17349082	17349245	SDHB
FANCE	FAM175A			1	19071233	19071476	PAX7		1	17350447	17350589	SDHB
FANCF	FAM46C			1	19401278	19401434	RP5-1126H10.2;UBR4		1	17354223	17354380	SDHB
FANCG	FANCA			1	19403208	19403423	UBR4		1	17355074	17355251	SDHB
FANCL	FANCC			1	19404438	19404579	UBR4		1	17359534	17359660	SDHB
FANCM	FANCD2			1	19407808	19408094	UBR4		1	17371235	17371403	SDHB
FAT1	FANCD2OS			1	19410973	19411218	UBR4		1	17380422	17380534	SDHB
FBXO11	FANCE			1	19412603	19412785	UBR4		1	18958077	18958202	PAX7
FBXO4	FANCF			1	19413138	19413351	UBR4		1	18960776	18961052	PAX7
FBXW7	FANCG			1	19414278	19414454	UBR4		1	18961584	18961754	PAX7
FGF10	FANCL			1	19415218	19415514	UBR4		1	18962710	18962885	PAX7
FGF14	FANCM			1	19419288	19419427	UBR4		1	19018227	19018467	PAX7
FGF19	FAT1			1	19419783	19420000	UBR4		1	19027126	19027332	PAX7
FGF2	FBXO11			1	19420408	19420674	UBR4		1	19029567	19029810	PAX7
FGF23	FBXO4			1	19421373	19421560	UBR4		1	19062105	19062553	PAX7
FGF3	FBXW7			1	19422013	19422186	UBR4		1	19071287	19071443	PAX7
FGF4	FGF10			1	19422993	19423174	UBR4		1	19401305	19401410	UBR4
FGF6	FGF14			1	19423648	19423803	UBR4		1	19403213	19403416	UBR4
FGF8	FGF19			1	19426053	19426199	UBR4		1	19404449	19404580	UBR4
FGFR1	FGF2			1	19426848	19427101	UBR4		1	19407822	19408087	UBR4
FGFR2	FGF23			1	19427988	19428167	UBR4		1	19410977	19411212	UBR4
FGFR3	FGF3			1	19430548	19430765	UBR4		1	19412618	19412784	UBR4
FGFR4	FGF4			1	19431038	19431193	UBR4		1	19413152	19413335	UBR4
FH	FGF6			1	19431518	19431729	UBR4		1	19414289	19414443	UBR4
FIP1L1	FGF8			1	19432193	19432376	UBR4		1	19415232	19415491	UBR4
FLNA	FGFR1			1	19433038	19433253	UBR4		1	19419292	19419432	UBR4
FLT1	FGFR2			1	19433298	19433487	UBR4		1	19419786	19420000	UBR4
FLT3	FGFR3			1	19436558	19436741	UBR4		1	19420422	19420653	UBR4
FLT4	FGFR4			1	19436843	19436993	UBR4		1	19421379	19421539	UBR4
FOXA1	FH			1	19437208	19437358	UBR4		1	19422018	19422166	UBR4
FOXL2	FIP1L1			1	19438983	19439373	UBR4		1	19422996	19423164	UBR4
FOXO3	FLNA			1	19440158	19440344	UBR4		1	19423666	19423794	UBR4
FSHB	FLT1			1	19440408	19440589	UBR4		1	19426070	19426191	UBR4
GABRR2	FLT3			1	19441278	19441460	UBR4		1	19426849	19427087	UBR4
GADD45B	FLT4			1	19441868	19442147	UBR4		1	19427993	19428155	UBR4
GADD45G	FOXA1			1	19443693	19443932	UBR4		1	19430557	19430771	UBR4
GALNT2	FOXA2			1	19444278	19444436	UBR4		1	19431058	19431180	UBR4
GART	FOXL2			1	19445323	19445474	UBR4		1	19431521	19431703	UBR4
GAS2	FOXO3			1	19446028	19446242	UBR4		1	19432206	19432356	UBR4
GATA1	FSHB			1	19446648	19446861	UBR4		1	19433042	19433240	UBR4
GATA2	GABRR2			1	19447698	19447956	UBR4		1	19433310	19433480	UBR4
GATA3	GADD45B			1	19448388	19448539	UBR4		1	19436569	19436737	UBR4
GCOM1	GADD45G			1	19449303	19449590	UBR4		1	19436853	19436978	UBR4
GID4	GALNT2			1	19451003	19451229	UBR4		1	19437215	19437346	UBR4
GLI2	GART			1	19452908	19453170	UBR4		1	19438997	19439381	UBR4
GNA11	GAS2			1	19454088	19454271	UBR4		1	19440172	19440341	UBR4
GNA13	GATA1			1	19454673	19454828	UBR4		1	19440418	19440584	UBR4
GNAQ	GATA2			1	19455443	19455584	UBR4		1	19441284	19441463	UBR4
GNAS	GATA3			1	19464468	19464715	UBR4		1	19441871	19442151	UBR4
GNGT1	GCOM1			1	19465543	19465738	UBR4		1	19443694	19443928	UBR4
GNRHR	GEMIN5			1	19467248	19467404	UBR4		1	19444296	19444424	UBR4
GOPC	GEN1			1	19467808	19468063	UBR4		1	19445345	19445471	UBR4
GPR101	GID4			1	19468118	19468300	UBR4		1	19446030	19446215	UBR4
GPR124	GLI2			1	19470448	19470619	UBR4		1	19446653	19446862	UBR4
GPR158	GNA11			1	19471258	19471432	UBR4		1	19447662	19447948	UBR4
GREM1	GNA13			1	19472258	19472443	UBR4		1	19448407	19448526	UBR4
GRHL1	GNAQ			1	19473298	19473510	UBR4		1	19449306	19449574	UBR4
GRIA1	GNAS			1	19474458	19474648	UBR4		1	19451014	19451204	UBR4
GRIN1	GNGT1			1	19475013	19475152	UBR4		1	19452919	19453169	UBR4
GRIN2A	GNRHR			1	19477038	19477328	UBR4		1	19454096	19454253	UBR4
GRIN2B	GOPC			1	19478103	19478393	UBR4		1	19454684	19454832	UBR4
GRM7	GPR101			1	19478778	19478997	UBR4		1	19455451	19455588	UBR4
GSK3B	GPR124			1	19479768	19480019	UBR4		1	19464480	19464695	UBR4
GUSBP3	GPR158			1	19480238	19480447	UBR4		1	19465556	19465734	UBR4
H3F3A	GREM1			1	19481378	19481600	UBR4		1	19467261	19467406	UBR4
HBE1	GRHL1			1	19481913	19482188	UBR4		1	19467820	19468038	UBR4
HBG2	GRIA1			1	19482738	19482949	UBR4		1	19468120	19468291	UBR4
HCG21	GRIN1			1	19483228	19483451	UBR4		1	19470453	19470605	UBR4
HDAC9	GRIN2A			1	19484273	19484519	UBR4		1	19471259	19471421	UBR4
HESX1	GRIN2B			1	19486578	19486790	UBR4		1	19472266	19472447	UBR4
HGF	GRM7			1	19487378	19487672	UBR4		1	19473299	19473514	UBR4
HIF1A	GSK3B			1	19488058	19488262	UBR4		1	19474466	19474641	UBR4
HIF1A-AS2	GUSBP3			1	19488273	19488416	UBR4		1	19475036	19475140	UBR4
HIST1H3B	H3F3A			1	19488883	19489152	UBR4		1	19477050	19477307	UBR4
HMGA1	HBE1			1	19490213	19490360	UBR4		1	19478116	19478373	UBR4
HMGA2	HBG2			1	19490713	19490972	UBR4		1	19478786	19478990	UBR4
HMGB1	HCG21			1	19491258	19491522	UBR4		1	19479774	19480016	UBR4
HNF1A	HDAC9			1	19491708	19491859	UBR4		1	19480241	19480453	UBR4
HNF1A-AS1	HESX1			1	19492128	19492274	UBR4		1	19481391	19481589	UBR4
HNRNPU	HGF			1	19493493	19493738	UBR4		1	19481914	19482182	UBR4
HNRNPU-AS1	HIF1A			1	19494498	19494710	UBR4		1	19482744	19482937	UBR4
HOOK2	HIF1A-AS2			1	19495903	19496048	UBR4		1	19483240	19483439	UBR4
HOXB13	HIST1H3B			1	19497228	19497395	UBR4		1	19484288	19484511	UBR4
HPGD	HMGA1			1	19499333	19499622	UBR4		1	19486584	19486795	UBR4
HPSE2	HMGA2			1	19499653	19499826	UBR4		1	19487390	19487661	UBR4
HRAS	HMGB1			1	19499898	19500154	UBR4		1	19488062	19488250	UBR4
HSP90AA1	HNF1A			1	19500788	19500933	UBR4		1	19488300	19488411	UBR4
IDH1	HNF1A-AS1			1	19501408	19501559	UBR4		1	19488893	19489125	UBR4
IDH2	HNRNPU			1	19503063	19503230	UBR4		1	19490237	19490341	UBR4
IGDCC4	HNRNPU-AS1			1	19503933	19504252	UBR4		1	19490726	19490955	UBR4
IGF1R	HOOK2			1	19505513	19505731	UBR4		1	19491272	19491511	UBR4
IGFBP5	HOXB13			1	19510273	19510413	UBR4		1	19491722	19491863	UBR4
IGSF1	HPGD			1	19510478	19510692	UBR4		1	19492129	19492271	UBR4
IKBKE	HPSE2			1	19511568	19511807	UBR4		1	19493495	19493745	UBR4
IKZF1	HRAS			1	19513008	19513190	UBR4		1	19494500	19494698	UBR4
IL7R	HSP90AA1			1	19513633	19513815	UBR4		1	19495908	19496046	UBR4
INHBA	IDH1			1	19513908	19514048	UBR4		1	19497235	19497397	UBR4
INHBA-AS1	IDH2			1	19518648	19518898	UBR4		1	19499337	19499607	UBR4
IRF4	IGDCC4			1	19518933	19519079	UBR4		1	19499654	19499820	UBR4
IRS2	IGF1R			1	19519893	19520094	UBR4		1	19499912	19500135	UBR4
ITGBL1	IGF2R			1	19523608	19523790	UBR4		1	19500792	19500961	UBR4
JAK1	IGFBP5			1	19524128	19524340	UBR4		1	19501427	19501547	UBR4
JAK2	IGSF1			1	19524408	19524562	UBR4		1	19503065	19503241	UBR4
JAK3	IKBKE			1	19525003	19525188	UBR4		1	19503934	19504257	UBR4
JPH2	IKZF1			1	19525263	19525438	UBR4		1	19505524	19505734	UBR4
JRK	IL7R			1	19526123	19526260	UBR4		1	19510284	19510410	UBR4
JUN	INHBA			1	19528178	19528305	UBR4		1	19510489	19510689	UBR4
KAL1	INHBA-AS1			1	19536543	19536754	UBR4		1	19511572	19511800	UBR4
KAT6A	IRF4			1	22446478	22447072	WNT4		1	19513013	19513171	UBR4
KCNA5	IRS2			1	22447638	22448143	WNT4		1	19513637	19513815	UBR4
KCNB2	ITGBL1			1	22456038	22456424	WNT4		1	19513914	19514054	UBR4
KCNIP4	JAK1			1	22469303	22469477	WNT4		1	19518661	19518892	UBR4
KDM5A	JAK2			1	23037413	23037555	EPHB2		1	19518954	19519054	UBR4
KDM5C	JAK3			1	23107848	23108052	EPHB2		1	19519906	19520071	UBR4
KDM5C-IT1	JPH2			1	23110813	23111623	EPHB2		1	19523614	19523779	UBR4
KDM6A	JRK			1	23189468	23189748	EPHB2;MIR4253		1	19524143	19524325	UBR4
KDR	JUN			1	23191303	23191758	EPHB2		1	19524420	19524563	UBR4
KEAP1	KAL1			1	23208788	23209030	EPHB2		1	19525014	19525194	UBR4
KIAA0226	KAT6A			1	23219313	23219593	EPHB2		1	19525272	19525442	UBR4
KIAA1967	KCNA5			1	23221903	23222161	EPHB2		1	19526124	19526268	UBR4
KIF1B	KCNB2			1	23222828	23223038	EPHB2		1	19528191	19528329	UBR4
KIT	KCNIP4			1	23232408	23232672	EPHB2		1	19536546	19536762	UBR4
KLF4	KDM5A			1	23233128	23233528	EPHB2		1	22446522	22447030	WNT4
KLHL6	KDM5C			1	23234373	23234744	EPHB2		1	22447683	22447866	WNT4
KMT2A	KDM5C-IT1			1	23235443	23235726	EPHB2		1	22447917	22448089	WNT4
KMT2C	KDM6A			1	23236813	23237128	EPHB2		1	22456088	22456364	WNT4
KMT2D	KDR			1	23238863	23239156	EPHB2		1	22469318	22469435	WNT4
KRAS	KEAP1			1	23239888	23240130	EPHB2		1	23037455	23037556	EPHB2
KRTAP5-AS1	KIAA0226			1	24627272	24627553			1	23107893	23107998	EPHB2
LATS2	KIAA1967			1	27022831	27022931	ARID1A		1	23110864	23111589	EPHB2
LGALS3	KIF1B			1	27022946	27024081	ARID1A		1	23189509	23189739	MIR4253,EPHB2
LHB	KIT			1	27056076	27056430	ARID1A		1	23191349	23191725	EPHB2
LHFPL3	KLF4			1	27057581	27058174	ARID1A		1	23208831	23208996	EPHB2
LHX2	KLHL6			1	27059101	27059350	ARID1A		1	23219356	23219559	EPHB2
LHX3	KMT2A			1	27087281	27087661	ARID1A		1	23221944	23222093	EPHB2
LHX4	KMT2C			1	27087806	27088019	ARID1A		1	23222883	23222991	EPHB2
LIMD1	KMT2D			1	27088581	27088863	ARID1A		1	23232459	23232622	EPHB2
LOXL1	KRAS			1	27089391	27089861	ARID1A		1	23233182	23233470	EPHB2
LOXL1-AS1	KRTAP5-AS1			1	27092646	27093122	ARID1A		1	23234425	23234681	EPHB2
LRP1B	LATS2			1	27094206	27094566	ARID1A		1	23235494	23235684	EPHB2
LRP2	LGALS3			1	27097546	27097891	ARID1A		1	23236854	23237088	EPHB2
LTBP4	LHB			1	27098926	27099204	ARID1A		1	23238916	23239112	EPHB2
LUZP2	LHFPL3			1	27099231	27099552	ARID1A		1	23239934	23240083	EPHB2
MAG	LHX2			1	27099771	27100177	ARID1A		1	27022874	27024051	ARID1A
MAGI2	LHX3			1	27100191	27100449	ARID1A		1	27056121	27056374	ARID1A
MAN1A1	LHX4			1	27100746	27101773	ARID1A		1	27057622	27058115	ARID1A
MAP1LC3B	LIMD1			1	27102001	27102256	ARID1A		1	27059146	27059303	ARID1A
MAP2K1	LOXL1			1	27105441	27105655	ARID1A		1	27087326	27087607	ARID1A
MAP2K2	LOXL1-AS1			1	27105716	27107285	ARID1A		1	27087854	27087984	ARID1A
MAP2K4	LRP1B			1	38003282	38003355	SNIP1		1	27088622	27088830	ARID1A
MAP3K1	LRP2			1	38003367	38003679	SNIP1		1	27089443	27089796	ARID1A
MAPK1	LTBP4			1	38005692	38006421	SNIP1		1	27092691	27092877	ARID1A
MAPK9	LUZP2			1	38018182	38018426	SNIP1		1	27092927	27093077	ARID1A
MAST4	MAG			1	38019542	38019899	SNIP1		1	27094260	27094510	ARID1A
MAX	MAGI2			1	40226019	40226306	PPIE;BMP8B		1	27097589	27097837	ARID1A
MCC	MAN1A1			1	40228699	40228937	PPIE;BMP8B		1	27098970	27099143	ARID1A
MCL1	MAP1LC3B			1	40229319	40229524	PPIE;BMP8B		1	27099282	27099498	ARID1A
MDM2	MAP2K1			1	40230224	40230558	BMP8B		1	27099816	27100007	ARID1A
MDM4	MAP2K2			1	40239914	40240189	BMP8B		1	27100050	27100228	ARID1A
MED12	MAP2K4			1	40240459	40240776	BMP8B		1	27100272	27100409	ARID1A
MEF2B	MAP3K1			1	40253759	40254222	BMP8B		1	27100799	27101731	ARID1A
MEF2BNB-MEF2B	MAPK1			1	40362984	40363717	MYCL;RP1-118J21.5		1	27102047	27102218	ARID1A
MEN1	MAPK9			1	40366549	40367172	MYCL		1	27105493	27107267	ARID1A
MET	MAST4			1	40367414	40367628	MYCL		1	38003328	38003633	SNIP1
MGAM	MAX			1	43803444	43803680	MPL		1	38005737	38006376	SNIP1
MGMT	MBD1			1	43803684	43803973	MPL		1	38018225	38018368	SNIP1
MIR143HG	MCC			1	43804154	43804436	MPL		1	38019586	38019850	SNIP1
MIR4253	MCL1			1	43804889	43805303	MPL		1	40204552	40204623	PPIE
MIR4273	MDM2			1	43805564	43805680	MPL		1	40205816	40205955	PPIE
MIR4673	MDM4			1	43805689	43805864	MPL		1	40207017	40207101	PPIE
MIR4728	MED12			1	43805979	43806268	MPL		1	40207546	40207613	PPIE
MIR5010	MEF2B			1	43812064	43812336	MPL		1	40208867	40208989	PPIE
MITF	MEF2BNB-MEF2B			1	43812379	43812675	MPL		1	40209475	40209616	PPIE
MLH1	MEN1			1	43814439	43814723	MPL		1	40211026	40211190	PPIE
MLK7-AS1	MET			1	43814869	43815106	MPL		1	40214554	40214780	PPIE
MLTK	MGA			1	43817814	43818055	MPL		1	40218561	40218744	PPIE
MMP17	MGAM			1	43818144	43818504	MPL		1	40218938	40219047	PPIE
MMP2	MGMT			1	45794915	45795146	MUTYH		1	40226070	40226260	PPIE,BMP8B
MMP9	MIR143HG			1	45796120	45796301	MUTYH		1	40228168	40228316	PPIE,BMP8B
MORF4L1	MIR4253			1	45796790	45797584	MUTYH		1	40228743	40228894	PPIE,BMP8B
MPL	MIR4273			1	45797620	45798700	MUTYH		1	40229340	40229483	PPIE,BMP8B
MRE11A	MIR4673			1	45798705	45799338	MUTYH		1	40230274	40230509	BMP8B
MRPS25	MIR4728			1	45799990	45800249	MUTYH		1	40239959	40240148	BMP8B
MSH2	MIR5010			1	45805825	45806008	MUTYH;TOE1		1	40240500	40240730	BMP8B
MSH6	MITF			1	51435965	51436217	CDKN2C		1	40253803	40254177	BMP8B
MTOR	MLH1			1	51439490	51439990	CDKN2C		1	40363023	40363662	MYCL1
MTOR-AS1	MLK7-AS1			1	57111035	57111171	PRKAA2		1	40366465	40367135	MYCL1
MUTYH	MLTK			1	57140045	57140210	PRKAA2		1	40367459	40367580	MYCL1
MX2	MMP17			1	57157030	57157184	PRKAA2		1	43803499	43803618	MPL
MYC	MMP2			1	57157995	57158213	PRKAA2		1	43803749	43803922	MPL
MYCL	MMP9			1	57159410	57159552	PRKAA2		1	43804192	43804411	MPL
MYCN	MORF4L1			1	57161585	57161861	PRKAA2		1	43804921	43805260	MPL
MYCNOS	MPL			1	57169620	57170176	PRKAA2		1	43805614	43805817	MPL
MYD88	MRE11A			1	57171740	57171921	PRKAA2		1	43806037	43806204	MPL
MYH14	MRPS25			1	57173120	57173401	PRKAA2		1	43812095	43812320	MPL
MYO5A	MSH2			1	59167176	59167334			1	43812442	43812625	MPL
MYZAP	MSH6			1	59167351	59167491			1	43814493	43814693	MPL
NACAD	MTOR			1	59247686	59248108	JUN		1	43814913	43815050	MPL
NBN	MTOR-AS1			1	59248131	59248305	JUN		1	43817866	43817994	MPL
NCAM1	MUTYH			1	59248316	59248809	JUN		1	43818168	43818463	MPL
NCAM1-AS1	MX2			1	60471329	60471445	C1orf87		1	45794957	45795129	MUTYH
NDRG4	MYC			1	60471494	60471633	C1orf87		1	45796167	45796249	MUTYH
NDUFA6-AS1	MYCL			1	65300172	65300414	JAK1		1	45796833	45797026	MUTYH
NEUROG2	MYCN			1	65300982	65301270	JAK1		1	45797071	45797248	MUTYH
NF1	MYCNOS			1	65301697	65301971	JAK1		1	45797312	45797541	MUTYH
NF2	MYD88			1	65303557	65303831	JAK1		1	45797674	45797778	MUTYH
NFE2L1	MYH14			1	65304062	65304351	JAK1		1	45797817	45798002	MUTYH
NFE2L2	MYO5A			1	65305227	65305524	JAK1		1	45798042	45798180	MUTYH
NFKBIA	MYZAP			1	65306852	65307343	JAK1		1	45798225	45798379	MUTYH
NKX2-1	NACAD			1	65309667	65309957	JAK1		1	45798414	45798526	MUTYH
NKX2-1-AS1	NBN			1	65310352	65310633	JAK1		1	45798569	45798651	MUTYH
NKX3-1	NCAM1			1	65311117	65311395	JAK1		1	45798748	45798862	MUTYH
NME1	NCAM1-AS1			1	65312262	65312504	JAK1		1	45798936	45799016	MUTYH
NME1-NME2	NCOR1			1	65313187	65313438	JAK1		1	45799064	45799286	MUTYH
NME2	NCOR2			1	65316392	65316681	JAK1		1	45800042	45800203	MUTYH
NOTCH1	NDRG4			1	65321142	65321416	JAK1		1	45805870	45805996	MUTYH,TOE1
NOTCH2	NDUFA6-AS1			1	65323257	65323530	JAK1		1	45806724	45806907	TOE1
NOTCH3	NEUROG2			1	65325712	65326012	JAK1		1	45806954	45807035	TOE1
NPM1	NF1			1	65330417	65330613	JAK1		1	45807124	45807261	TOE1
NR0B1	NF2			1	65330622	65330687	JAK1		1	45807600	45807799	TOE1
NR2C2	NFE2L1			1	65332477	65332941	JAK1		1	45808035	45808335	TOE1
NR3C1	NFE2L2			1	65334927	65335210	JAK1		1	45808494	45808694	TOE1
NRAS	NFKBIA			1	65338987	65339261	JAK1		1	45808733	45809394	TOE1
NTM	NKX2-1			1	65344627	65344909	JAK1		1	51436020	51436189	CDKN2C
NTRK1	NKX2-1-AS1			1	65348907	65349201	JAK1		1	51439544	51439962	CDKN2C
NTRK2	NKX3-1			1	65351822	65351893	JAK1		1	57111040	57111174	PRKAA2
NTRK3	NME1			1	65351912	65352043	JAK1		1	57140033	57140215	PRKAA2
NTRK3-AS1	NME1-NME2			1	91289467	91289614	RP4-665J23.1		1	57157046	57157180	PRKAA2
NUP93	NME2			1	91289657	91289772	RP4-665J23.1		1	57158010	57158195	PRKAA2
OCA2	NOTCH1			1	97544472	97544749	DPYD		1	57159417	57159545	PRKAA2
OCLN	NOTCH2			1	97547812	97548097	DPYD		1	57161587	57161852	PRKAA2
OGDH	NOTCH3			1	97563972	97564249	DPYD;DPYD-AS1		1	57169623	57170168	PRKAA2
OLIG2	NPM1			1	97658572	97658857	DPYD;DPYD-AS1		1	57171744	57171911	PRKAA2
OR2L13	NR0B1			1	97700337	97700616	DPYD;DPYD-AS1		1	57173127	57173406	PRKAA2
OR51B4	NR2C2			1	97770727	97771016	DPYD;DPYD-AS1		1	59247726	59248762	JUN
OSBP	NR3C1			1	97771637	97771919	DPYD;DPYD-AS1		1	60456324	60456525	C1orf87
OSMR	NRAS			1	97839037	97839280	DPYD		1	60463260	60463508	C1orf87
OTX2	NTM			1	97847912	97848015	DPYD		1	60466728	60466848	C1orf87
PAIP1	NTRK1			1	97848027	97848096	DPYD		1	60476043	60476148	C1orf87
PAK3	NTRK2			1	97915552	97915831	DPYD		1	60491052	60491190	C1orf87
PALB2	NTRK3			1	97981247	97981532	DPYD		1	60499127	60499333	C1orf87
PALLD	NTRK3-AS1			1	98015062	98015341	DPYD		1	60503643	60503799	C1orf87
PARP10	NUP93			1	98039272	98039549	DPYD		1	60505568	60505872	C1orf87
PAX5	OCA2			1	98058717	98058994	DPYD		1	60506642	60506823	C1orf87
PAX6	OCLN			1	98060517	98060796	DPYD		1	60520855	60521130	C1orf87
PAX7	OGDH			1	98144627	98144793	DPYD		1	60538188	60538335	C1orf87
PBRM1	OLIG2			1	98157192	98157436	DPYD		1	65300224	65300360	JAK1
PCDH11X	OR2L13			1	98164852	98165135	DPYD		1	65301058	65301209	JAK1
PDGFD	OR51B4			1	98186347	98186587	DPYD		1	65301760	65301918	JAK1
PDGFRA	OSBP			1	98187002	98187273	DPYD		1	65303594	65303807	JAK1
PDGFRB	OSMR			1	98205867	98206115	DPYD		1	65304127	65304292	JAK1
PDK1	OTX2			1	98293597	98293838	DPYD		1	65305265	65305498	JAK1
PEA15	PAIP1			1	98348732	98349002	DPYD		1	65306907	65307042	JAK1
PHF7	PAK3			1	98386337	98386591	DPYD		1	65307113	65307304	JAK1
PIK3CA	PALB2			1	105963820	105963950			1	65309726	65309918	JAK1
PIK3CB	PALLD			1	105963995	105964101			1	65310416	65310592	JAK1
PIK3CG	PARP10			1	109856591	109856737	SORT1		1	65311175	65311343	JAK1
PIK3R1	PAX5			1	109856861	109857050	SORT1		1	65312311	65312439	JAK1
PIK3R2	PAX6			1	109857261	109857410	SORT1		1	65313194	65313378	JAK1
PIM1	PAX7			1	109859441	109859607	SORT1		1	65316466	65316613	JAK1
PIN4	PBRM1			1	109860451	109860633	SORT1		1	65321171	65321401	JAK1
PIWIL3	PCDH11X			1	109865531	109865786	SORT1		1	65323318	65323482	JAK1
PLEKHG1	PDGFD			1	109867496	109867750	SORT1		1	65325767	65325965	JAK1
PLSCR4	PDGFRA			1	109869591	109869817	SORT1		1	65330449	65330675	JAK1
PMS2	PDGFRB			1	109870086	109870246	SORT1		1	65332528	65332911	JAK1
POLR2F	PDK1			1	109878826	109879009	SORT1		1	65334973	65335177	JAK1
POLR2M	PEA15			1	109883316	109883494	SORT1		1	65339032	65339226	JAK1
POMC	PHF7			1	109884601	109884814	SORT1		1	65344687	65344851	JAK1
POU1F1	PIK3CA			1	109888351	109888518	SORT1		1	65348939	65349178	JAK1
PPIE	PIK3CB			1	109890051	109890188	SORT1		1	65351921	65351967	JAK1
PPP2R1A	PIK3CG			1	109893506	109893651	SORT1		1	97544511	97544722	DPYD
PRB3	PIK3R1			1	109896966	109897172	SORT1		1	97547865	97548046	DPYD
PRDM1	PIK3R2			1	109897966	109898101	SORT1		1	97561458	97561562	DPYD,DPYD-AS1
PRDM2	PIK3R2			1	109909981	109910130	SORT1		1	97564024	97564208	DPYD,DPYD-AS1
PRDM8	PIM1			1	109912106	109912239	SORT1		1	97658604	97658824	DPYD,DPYD-AS1
PRDX2	PIN4			1	109940186	109940440	SORT1		1	97700387	97700570	DPYD,DPYD-AS1
PRKAA2	PIWIL3			1	109940456	109940533	SORT1		1	97730949	97731053	DPYD,DPYD-AS1
PRKAR1A	PLEKHG1			1	114964088	114964359	TRIM33		1	97770794	97770954	DPYD,DPYD-AS1
PRKDC	PLSCR4			1	115251073	115251275	NRAS		1	97771712	97771885	DPYD,DPYD-AS1
PRLR	PMS2			1	115251293	115251370	NRAS		1	97773925	97774000	DPYD,DPYD-AS1
PROCA1	POLR2F			1	115252118	115252405	NRAS		1	97788242	97788531	DPYD,DPYD-AS1
PROP1	POLR2M			1	115256368	115256635	NRAS		1	97839096	97839220	DPYD
PTCH1	POMC			1	115258583	115258856	NRAS		1	97847928	97848037	DPYD
PTEN	POU1F1			1	115575959	115576169	TSHB		1	97915594	97915799	DPYD
PTGS2	PPIE			1	115576569	115576876	TSHB		1	97981261	97981517	DPYD
PTPN11	PPP2R1A			1	118165417	118166722	FAM46C		1	98015095	98015320	DPYD
PTPN3	PRB3			1	120457870	120459380	NOTCH2		1	98039295	98039546	DPYD
PTPRG	PRDM1			1	120460215	120460465	NOTCH2		1	98058753	98058963	DPYD
PTTG1	PRDM2			1	120460950	120461234	NOTCH2		1	98060594	98060742	DPYD
PYCR1	PRDM8			1	120461880	120462296	NOTCH2		1	98144630	98144758	DPYD
RAB18	PRDX2			1	120462780	120463068	NOTCH2		1	98157252	98157374	DPYD
RAB1A	PRKAA2			1	120464260	120464442	NOTCH2		1	98164886	98165123	DPYD
RAC1	PRKAR1A			1	120464810	120465109	NOTCH2		1	98186423	98186502	DPYD
RAD50	PRKDC			1	120465175	120465460	NOTCH2		1	98187045	98187247	DPYD
RAD51	PRLR			1	120466195	120466652	NOTCH2		1	98205927	98206055	DPYD
RAD51C	PROCA1			1	120467875	120468480	NOTCH2		1	98293649	98293772	DPYD
RAD51D	PROP1			1	120469035	120469246	NOTCH2		1	98348799	98348950	DPYD
RAD51L3-RFFL	PRPF8			1	120469255	120469326	NOTCH2		1	98386419	98386498	DPYD
RAF1	PTCH1			1	120471535	120471896	NOTCH2		1	109856644	109856699	SORT1
RARA	PTEN			1	120477980	120478271	NOTCH2		1	109856862	109857026	SORT1
RARS	PTGS2			1	120479845	120480135	NOTCH2		1	109857273	109857420	SORT1
RASA4	PTPN11			1	120480405	120480691	NOTCH2		1	109859451	109859600	SORT1
RASAL2	PTPN3			1	120483125	120483417	NOTCH2		1	109860454	109860611	SORT1
RB1	PTPRG			1	120484090	120484301	NOTCH2		1	109865533	109865763	SORT1
REEP5	PTTG1			1	120484320	120484426	NOTCH2		1	109867500	109867731	SORT1
RET	PYCR1			1	120490970	120491244	NOTCH2		1	109869593	109869802	SORT1
REXO4	RAB18			1	120491545	120491823	NOTCH2		1	109870100	109870243	SORT1
RICTOR	RAB1A			1	120493260	120493536	NOTCH2		1	109878841	109878988	SORT1
RMDN2	RAC1			1	120496085	120496374	NOTCH2		1	109883325	109883521	SORT1
RMDN2-AS1	RAD50			1	120497610	120497903	NOTCH2		1	109884615	109884800	SORT1
RMI2	RAD51			1	120501915	120502203	NOTCH2		1	109888352	109888523	SORT1
RNF43	RAD51C			1	120506140	120506488	NOTCH2		1	109890084	109890174	SORT1
ROS1	RAD51D			1	120507990	120508276	NOTCH2		1	109893530	109893644	SORT1
RPA1	RAD51L3-RFFL			1	120508900	120509195	NOTCH2		1	109896968	109897173	SORT1
RPL21P122	RAF1			1	120509995	120510296	NOTCH2		1	109897968	109898111	SORT1
RPL21P4	RARA			1	120510635	120510910	NOTCH2		1	109910009	109910123	SORT1
RPSAP52	RARS			1	120512065	120512416	NOTCH2		1	109912131	109912231	SORT1
RPTOR	RASA4			1	120529500	120529782	NOTCH2		1	109940188	109940534	SORT1
RUNX1	RASAL2			1	120539235	120539438	NOTCH2		1	114940249	114940502	TRIM33
RXRG	RB1			1	120539580	120540004	NOTCH2		1	114940541	114940632	TRIM33
RYR1	REEP5			1	120547900	120548264	NOTCH2		1	114942058	114942251	TRIM33
S100A9	RET			1	120572445	120572698	NOTCH2		1	114943990	114944105	TRIM33
SDHA	REXO4			1	120611860	120612047	NOTCH2		1	114945361	114945525	TRIM33
SDHAF2	RICTOR			1	147083574	147083757	BCL9		1	114948011	114948401	TRIM33
SDHB	RMDN2			1	147084609	147085069	BCL9		1	114949542	114949742	TRIM33
SDHC	RMDN2-AS1			1	147086154	147086478	BCL9		1	114951278	114951382	TRIM33
SDHD	RMI2			1	147087534	147087777	BCL9		1	114952785	114952958	TRIM33
SETBP1	RNF43			1	147090554	147092834	BCL9		1	114964037	114964278	TRIM33
SETD2	RNF43			1	147092839	147092945	BCL9		1	114967192	114967397	TRIM33
SF3B1	ROS1			1	147094049	147094408	BCL9		1	114968050	114968365	TRIM33
SH2B3	RPA1			1	147095579	147096841	BCL9		1	114969778	114969936	TRIM33
SH3GL1	RPL21P122			1	150549805	150549980	MCL1		1	114970349	114970536	TRIM33
SHH	RPL21P4			1	150550655	150551042	MCL1		1	114973399	114973554	TRIM33
SIRT1	RPSAP52			1	150551245	150552050	MCL1		1	114976218	114976375	TRIM33
SIX3	RPTOR			1	153330728	153330946	S100A9		1	115005705	115005878	TRIM33
SIX6	RUNX1			1	153333098	153333347	S100A9		1	115006013	115006198	TRIM33
SKI	RXRG			1	154140343	154140480	TPM3		1	115006871	115007030	TRIM33
SLC2A5	RYR1			1	154141748	154141893	TPM3		1	115053151	115053717	TRIM33
SLIT2	S100A9			1	154142828	154142902	TPM3		1	115251135	115251295	NRAS
SMAD2	SDHA			1	154142913	154142992	TPM3		1	115252169	115252369	NRAS
SMAD4	SDHAF2			1	154143078	154143149	TPM3		1	115256400	115256619	NRAS
SMARCA4	SDHB			1	154143158	154143231	TPM3		1	115258650	115258801	NRAS
SMARCB1	SDHC			1	154143853	154143995	TPM3		1	115575963	115576165	TSHB
SMIM4	SDHD			1	154145423	154145499	TPM3		1	115576573	115576868	TSHB
SMO	SETBP1			1	154145638	154145710	TPM3		1	118165470	118166686	FAM46C
SMYD4	SETD2			1	154148688	154148766	TPM3		1	120457908	120459337	NOTCH2
SNAP25	SETDB1			1	154163640	154163820	TPM3		1	120460267	120460405	NOTCH2
SNAP25-AS1	SF3B1			1	154164350	154164536	TPM3		1	120461008	120461196	NOTCH2
SNAPC5	SH2B3			1	156830664	156831007	NTRK1		1	120461914	120462256	NOTCH2
SNIP1	SH3GL1			1	156834079	156834285	NTRK1		1	120462831	120463040	NOTCH2
SNX3	SHH			1	156834454	156834667	NTRK1		1	120464315	120464452	NOTCH2
SOCS1	SIRT1			1	156836634	156836850	NTRK1		1	120464838	120465089	NOTCH2
SOCS2	SIX3			1	156837829	156838104	NTRK1		1	120465238	120465421	NOTCH2
SON	SIX6			1	156838229	156838512	NTRK1		1	120466239	120466627	NOTCH2
SORT1	SKI			1	156841349	156841622	NTRK1		1	120467907	120468453	NOTCH2
SOS1	SLC2A5			1	156843349	156843815	NTRK1		1	120469101	120469254	NOTCH2
SOX10	SLIT2			1	156844104	156844247	NTRK1		1	120471578	120471855	NOTCH2
SOX2	SMAD2			1	156844299	156844462	NTRK1		1	120478074	120478247	NOTCH2
SOX2-OT	SMAD4			1	156844624	156844808	NTRK1		1	120479884	120480109	NOTCH2
SOX3	SMARCA1			1	156845239	156845501	NTRK1		1	120480459	120480653	NOTCH2
SOX9	SMARCA4			1	156845809	156846047	NTRK1		1	120483157	120483399	NOTCH2
SPAG16	SMARCAD1			1	156846124	156846437	NTRK1		1	120484128	120484397	NOTCH2
SPANXN2	SMARCB1			1	156848849	156849223	NTRK1		1	120491016	120491209	NOTCH2
SPATA16	SMIM4			1	156849724	156850009	NTRK1		1	120491609	120491769	NOTCH2
SPEN	SMO			1	156851184	156851491	NTRK1		1	120493326	120493480	NOTCH2
SPHKAP	SMYD4			1	158581024	158581207	SPTA1		1	120496145	120496331	NOTCH2
SPOCK3	SNAP25			1	158582574	158582796	SPTA1		1	120497642	120497875	NOTCH2
SPOP	SNAP25-AS1			1	158583484	158583669	SPTA1		1	120501994	120502145	NOTCH2
SPTA1	SNAPC5			1	158583984	158584101	SPTA1		1	120506176	120506450	NOTCH2
SRC	SNIP1			1	158584984	158585230	SPTA1		1	120508055	120508209	NOTCH2
SRP19	SNX3			1	158587274	158587420	SPTA1		1	120508978	120509132	NOTCH2
SRP9	SOCS1			1	158587759	158587905	SPTA1		1	120510035	120510264	NOTCH2
SSR3	SOCS2			1	158588984	158589163	SPTA1		1	120510679	120510875	NOTCH2
STAG2	SON			1	158589929	158590279	SPTA1		1	120512113	120512387	NOTCH2
STAT3	SORT1			1	158592744	158592998	SPTA1		1	120529562	120529725	NOTCH2
STAT4	SOS1			1	158595889	158596032	SPTA1		1	120539599	120539975	NOTCH2
STAT5B	SOX10			1	158596594	158596809	SPTA1		1	120547931	120548231	NOTCH2
STK11	SOX2			1	158597389	158597535	SPTA1		1	120572508	120572630	NOTCH2
SUFU	SOX2-OT			1	158604304	158604486	SPTA1		1	120611927	120612040	NOTCH2
SUPV3L1	SOX3			1	158605674	158605863	SPTA1		1	147083615	147083708	BCL9
TAF1C	SOX9			1	158606399	158606577	SPTA1		1	147084661	147085018	BCL9
TBXAS1	SPAG16			1	158607789	158608043	SPTA1		1	147086205	147086435	BCL9
TCF7L1	SPANXN2			1	158609349	158609493	SPTA1		1	147087582	147087722	BCL9
TEN1-CDK3	SPATA16			1	158609634	158609806	SPTA1		1	147090601	147092883	BCL9
TERC	SPEN			1	158612169	158612351	SPTA1		1	147094051	147094352	BCL9
TERT	SPHKAP			1	158612574	158612790	SPTA1		1	147095622	147096780	BCL9
TESC	SPOCK3			1	158613089	158613228	SPTA1		1	150549819	150549987	MCL1
TET2	SPOP			1	158614019	158614229	SPTA1		1	150550699	150550987	MCL1
TFG	SPTA1			1	158614949	158615191	SPTA1		1	150551298	150552026	MCL1
TGFBR2	SRC			1	158615249	158615416	SPTA1		1	150900170	150900470	SETDB1
TH	SRP19			1	158617299	158617552	SPTA1		1	150902422	150902614	SETDB1
TMEM127	SRP9			1	158618264	158618484	SPTA1		1	150912395	150912470	SETDB1
TMEM43	SSR3			1	158619609	158619765	SPTA1		1	150913784	150913924	SETDB1
TNFAIP3	STAB2			1	158621134	158621271	SPTA1		1	150915018	150915184	SETDB1
TNFRSF14	STAG2			1	158622224	158622473	SPTA1		1	150915307	150915549	SETDB1
TNIK	STAT3			1	158623029	158623253	SPTA1		1	150916375	150916489	SETDB1
TNKS	STAT4			1	158624379	158624551	SPTA1		1	150917373	150917658	SETDB1
TNXB	STAT5B			1	158626324	158626478	SPTA1		1	150919341	150919508	SETDB1
TOE1	STK11			1	158627234	158627525	SPTA1		1	150921577	150921774	SETDB1
TOP1	SUFU			1	158631049	158631224	SPTA1		1	150921825	150922021	SETDB1
TOP2A	SUPV3L1			1	158632469	158632746	SPTA1		1	150922913	150923586	SETDB1
TP53	TAF1C			1	158636084	158636326	SPTA1		1	150923820	150923977	SETDB1
TP63	TBXAS1			1	158637619	158637866	SPTA1		1	150931633	150931843	SETDB1
TPM3	TCERG1			1	158639169	158639377	SPTA1		1	150933018	150933687	SETDB1
TPM4	TCF7L1			1	158639454	158639581	SPTA1		1	150934585	150934654	SETDB1
TPMT	TEN1-CDK3			1	158641109	158641278	SPTA1		1	150935042	150935215	SETDB1
TRAF7	TERC			1	158641814	158642005	SPTA1		1	150935429	150935635	SETDB1
TRIM33	TERT			1	158644094	158644237	SPTA1		1	150935985	150936237	SETDB1
TRIOBP	TESC			1	158644299	158644486	SPTA1		1	150936450	150936579	SETDB1
TSC1	TET2			1	158645899	158646112	SPTA1		1	150936702	150936860	SETDB1
TSC2	TFG			1	158647454	158647673	SPTA1		1	153330739	153330929	S100A9
TSHB	TGFBR2			1	158648159	158648337	SPTA1		1	153333099	153333334	S100A9
TSHR	TH			1	158650349	158650560	SPTA1		1	154130094	154130217	TPM3
TSPAN31	TMEM127			1	158651294	158651467	SPTA1		1	154131424	154131544	TPM3
TSPAN8	TMEM43			1	158653139	158653320	SPTA1		1	154140392	154140436	TPM3
U2AF1	TNFAIP3			1	158654864	158655158	SPTA1		1	154141760	154141879	TPM3
UBR2	TNFRSF14			1	158656224	158656354	SPTA1		1	154142855	154142965	TPM3
UBR4	TNIK			1	160175063	160175201	RP11-536C5.7;PEA15;AL121987.1		1	154143104	154143207	TPM3
UCP3	TNKS			1	160175218	160175360	RP11-536C5.7;PEA15;AL121987.1		1	154143868	154143984	TPM3
UGT1A1	TNXB			1	161284128	161284273	SDHC		1	154144484	154144600	TPM3
UGT1A10	TOE1			1	161293338	161293440	SDHC		1	154145363	154145474	TPM3
UGT1A3	TOP1			1	161298123	161298361	SDHC		1	154145539	154145697	TPM3
UGT1A4	TOP2A			1	161310313	161310524	SDHC		1	154148570	154148744	TPM3
UGT1A5	TP53			1	161326393	161326468	SDHC		1	154155443	154155615	TPM3
UGT1A6	TP53BP1			1	161326603	161326698	SDHC		1	154163641	154163807	TPM3
UGT1A7	TP63			1	161332173	161332253	SDHC		1	154164357	154164514	TPM3
UGT1A8	TPM3			1	162688789	162689008	DDR2		1	156785601	156785650	SH2D2A,NTRK1
UGT1A9	TPM4			1	162722834	162723041	DDR2		1	156811852	156812005	NTRK1,INSRR
UGT2B7	TPMT			1	162724349	162724698	DDR2		1	156830706	156830958	NTRK1
URB1	TRAF7			1	162724884	162725155	DDR2		1	156834125	156834240	NTRK1
USP8	TRIM33			1	162725379	162725636	DDR2		1	156834499	156834611	NTRK1
VEGFA	TRIOBP			1	162729519	162729832	DDR2		1	156836681	156836790	NTRK1
VHL	TSC1			1	162730939	162731322	DDR2		1	156837875	156838061	NTRK1
VPS13B	TSC2			1	162735729	162735901	DDR2		1	156838276	156838459	NTRK1
VRK2	TSHB			1	162736954	162737230	DDR2		1	156841394	156841567	NTRK1
WDFY3	TSHR			1	162740019	162740385	DDR2		1	156843404	156843771	NTRK1
WIF1	TSPAN31			1	162741739	162742089	DDR2		1	156844154	156844212	NTRK1
WISP3	TSPAN8			1	162743184	162743433	DDR2		1	156844342	156844438	NTRK1
WNK2	U2AF1			1	162745379	162745698	DDR2		1	156844677	156844820	NTRK1
WNT4	UBR2			1	162745864	162746220	DDR2		1	156845291	156845478	NTRK1
WNT9A	UBR4			1	162748304	162748584	DDR2		1	156845851	156846022	NTRK1
WT1	UCP3			1	162749869	162750115	DDR2		1	156846171	156846384	NTRK1
WWOX	UGT1A1			1	165370474	165370691	RXRG		1	156848893	156849174	NTRK1
XPO1	UGT1A10			1	165376014	165376193	RXRG		1	156849770	156849969	NTRK1
ZFHX3	UGT1A3			1	165377434	165377569	RXRG		1	156851228	156851454	NTRK1
ZFHX4-AS1	UGT1A4			1	165378759	165378943	RXRG		1	158581033	158581199	SPTA1
ZNF217	UGT1A5			1	165379914	165380085	RXRG		1	158582586	158582771	SPTA1
ZNF276	UGT1A6			1	165380164	165380393	RXRG		1	158583490	158583677	SPTA1
ZNF280A	UGT1A7			1	165386249	165386492	RXRG		1	158584022	158584116	SPTA1
ZNF333	UGT1A8			1	165389074	165389294	RXRG		1	158584985	158585213	SPTA1
ZNF384	UGT1A9			1	165397934	165398226	RXRG		1	158587306	158587398	SPTA1
ZNF703	UGT2B7			1	165414034	165414172	RXRG		1	158587808	158587866	SPTA1
ZNF717	URB1			1	178323534	178323820	RASAL2		1	158588991	158589144	SPTA1
	USP28			1	180199589	180199806	LHX4		1	158589939	158590276	SPTA1
	USP7			1	180217344	180217660	LHX4		1	158592752	158593002	SPTA1
	USP8			1	180235459	180235811	LHX4		1	158595915	158596032	SPTA1
	VEGFA			1	180240449	180240727	LHX4;RP5-1180C10.2		1	158596608	158596817	SPTA1
	VHL			1	180240904	180241216	LHX4;RP5-1180C10.2		1	158597394	158597533	SPTA1
	VPS13B			1	180243254	180243780	LHX4;RP5-1180C10.2		1	158604312	158604485	SPTA1
	VRK2			1	186643470	186643956	PTGS2		1	158605682	158605844	SPTA1
	WDFY3			1	186644345	186644577	PTGS2		1	158606410	158606571	SPTA1
	WIF1			1	186644965	186645319	PTGS2		1	158607802	158608051	SPTA1
	WISP3			1	186645535	186645850	PTGS2		1	158609351	158609496	SPTA1
	WNK2			1	186645900	186646098	PTGS2		1	158609639	158609817	SPTA1
	WNT4			1	186646710	186647036	PTGS2		1	158612180	158612352	SPTA1
	WNT9A			1	186647330	186647567	PTGS2		1	158612583	158612786	SPTA1
	WT1			1	186648125	186648629	PTGS2		1	158613091	158613235	SPTA1
	WWOX			1	186649305	186649491	PTGS2		1	158614022	158614206	SPTA1
	XIRP2			1	193091258	193091506	CDC73		1	158614957	158615195	SPTA1
	XPO1			1	193094178	193094386	CDC73		1	158615264	158615404	SPTA1
	XRCC2			1	193099238	193099435	CDC73		1	158617308	158617530	SPTA1
	ZFHX3			1	193104458	193104765	CDC73		1	158618278	158618463	SPTA1
	ZFHX4-AS1			1	193107163	193107368	CDC73		1	158619625	158619757	SPTA1
	ZMYM3			1	193110963	193111236	CDC73		1	158621136	158621278	SPTA1
	ZNF217			1	193116923	193117174	CDC73		1	158622236	158622463	SPTA1
	ZNF276			1	193119363	193119576	CDC73		1	158623043	158623235	SPTA1
	ZNF280A			1	193121448	193121651	CDC73		1	158624380	158624558	SPTA1
	ZNF333			1	193172863	193173028	CDC73		1	158626333	158626466	SPTA1
	ZNF384			1	193181178	193181283	CDC73		1	158627246	158627504	SPTA1
	ZNF703			1	193181458	193181659	CDC73		1	158631056	158631219	SPTA1
	ZNF717			1	193202058	193202295	CDC73		1	158632471	158632755	SPTA1
	ZNRF3			1	193205318	193205561	CDC73		1	158636085	158636307	SPTA1
				1	193218813	193219046	CDC73		1	158637627	158637872	SPTA1
				1	193219733	193219912	CDC73		1	158639177	158639373	SPTA1
				1	197055060	197055347	ASPM		1	158639478	158639596	SPTA1
				1	201008897	201009285	RP11-168O16.2;CACNA1S		1	158641112	158641263	SPTA1
				1	201009287	201009575	RP11-168O16.2;CACNA1S		1	158641828	158642006	SPTA1
				1	201009677	201009906	RP11-168O16.2;CACNA1S		1	158644098	158644240	SPTA1
				1	201010557	201010775	RP11-168O16.2;CACNA1S		1	158644309	158644485	SPTA1
				1	201012347	201012737	CACNA1S		1	158645910	158646105	SPTA1
				1	201013392	201013634	CACNA1S		1	158647459	158647644	SPTA1
				1	201016167	201016438	CACNA1S		1	158648170	158648344	SPTA1
				1	201016587	201016831	CACNA1S		1	158650352	158650539	SPTA1
				1	201017647	201017892	CACNA1S		1	158651296	158651477	SPTA1
				1	201018067	201018310	CACNA1S		1	158653140	158653306	SPTA1
				1	201019442	201019697	CACNA1S		1	158654877	158655157	SPTA1
				1	201020047	201020339	CACNA1S		1	158656263	158656327	SPTA1
				1	201021617	201021825	CACNA1S		1	160181314	160181526	PEA15
				1	201022262	201022482	CACNA1S		1	160182879	160183075	PEA15
				1	201022522	201022769	CACNA1S		1	160183191	160183296	PEA15
				1	201023567	201023733	CACNA1S		1	161284175	161284235	SDHC
				1	201027467	201027668	CACNA1S		1	161293383	161293480	SDHC
				1	201028242	201028496	CACNA1S		1	161298165	161298307	SDHC
				1	201029712	201030006	CACNA1S		1	161310363	161310465	SDHC
				1	201030332	201030645	CACNA1S		1	161326446	161326650	SDHC
				1	201031007	201031294	CACNA1S		1	161332098	161332350	SDHC
				1	201031527	201031663	CACNA1S		1	162688833	162688955	DDR2
				1	201034897	201035147	CACNA1S		1	162722864	162723007	DDR2
				1	201035292	201035500	CACNA1S		1	162724393	162724665	DDR2
				1	201035947	201036198	CACNA1S		1	162724925	162725113	DDR2
				1	201038202	201038369	CACNA1S		1	162725433	162725579	DDR2
				1	201038537	201038781	CACNA1S		1	162729565	162729789	DDR2
				1	201039332	201039617	CACNA1S		1	162730980	162731264	DDR2
				1	201041812	201042032	CACNA1S		1	162735770	162735873	DDR2
				1	201042607	201042816	CACNA1S		1	162736998	162737169	DDR2
				1	201043572	201043816	CACNA1S		1	162740071	162740322	DDR2
				1	201044557	201044806	CACNA1S		1	162741793	162742057	DDR2
				1	201045977	201046327	CACNA1S		1	162743238	162743406	DDR2
				1	201046942	201047287	CACNA1S		1	162745421	162745653	DDR2
				1	201052227	201052515	CACNA1S		1	162745905	162746180	DDR2
				1	201054012	201054216	CACNA1S		1	162748349	162748539	DDR2
				1	201054497	201054777	CACNA1S		1	162749881	162750056	DDR2
				1	201056907	201057126	CACNA1S		1	165370479	165370667	RXRG
				1	201058322	201058668	CACNA1S		1	165376028	165376174	RXRG
				1	201060702	201060988	CACNA1S		1	165377443	165377575	RXRG
				1	201061032	201061307	CACNA1S		1	165378774	165378947	RXRG
				1	201062947	201063232	CACNA1S		1	165379918	165380088	RXRG
				1	201079217	201079469	CACNA1S		1	165380165	165380366	RXRG
				1	201081247	201081526	CACNA1S		1	165386257	165386477	RXRG
				1	204494597	204494761	MDM4		1	165389086	165389271	RXRG
				1	204495422	204495593	MDM4		1	165397935	165398223	RXRG
				1	204499742	204500016	MDM4		1	165414061	165414150	RXRG
				1	204501252	204501439	MDM4		1	178063607	178063849	RASAL2
				1	204506482	204506693	MDM4		1	178252678	178252846	RASAL2
				1	204507267	204507505	MDM4		1	178269106	178269273	RASAL2
				1	204511842	204512092	MDM4		1	178310710	178310763	RASAL2
				1	204513597	204513875	MDM4		1	178359214	178359361	RASAL2
				1	204515862	204516042	MDM4		1	178389625	178389775	RASAL2
				1	204518177	204518517	MDM4		1	178408536	178408730	RASAL2
				1	204518532	204518878	MDM4		1	178410663	178410802	RASAL2
				1	206247007	206247140	C1orf186		1	178411789	178412384	RASAL2
				1	206247157	206247295	C1orf186		1	178414632	178414817	RASAL2
				1	206646506	206646708	IKBKE		1	178420685	178420870	RASAL2
				1	206647611	206647892	IKBKE		1	178421530	178421807	RASAL2
				1	206648141	206648403	IKBKE		1	178423561	178423803	RASAL2
				1	206649461	206649774	IKBKE		1	178425814	178426054	RASAL2
				1	206649956	206650229	IKBKE		1	178426797	178427699	RASAL2
				1	206651026	206651277	IKBKE		1	178433392	178433567	RASAL2
				1	206651431	206651504	IKBKE		1	178435034	178435277	RASAL2
				1	206651536	206651751	IKBKE		1	178436448	178436576	RASAL2
				1	206652221	206652542	IKBKE		1	178442189	178442394	RASAL2
				1	206653146	206653520	IKBKE		1	180199644	180199760	LHX4
				1	206653716	206653944	IKBKE		1	180217399	180217611	LHX4
				1	206658266	206658709	IKBKE		1	180235506	180235749	LHX4
				1	206661186	206661397	IKBKE		1	180240494	180240689	LOC100527964,LHX4
				1	206664086	206664262	IKBKE		1	180240949	180241161	LOC100527964,LHX4
				1	206664916	206665160	IKBKE;C1orf147		1	180243299	180243734	LOC100527964,LHX4
				1	206666291	206666788	IKBKE;C1orf147		1	186643464	186643914	PTGS2
				1	206667221	206667384	IKBKE;C1orf147		1	186644360	186644548	PTGS2
				1	206669381	206669562	IKBKE;C1orf147		1	186645009	186645336	PTGS2
				1	225965596	225965742	SRP9		1	186645578	186645865	PTGS2
				1	225970951	225971094	SRP9		1	186645944	186646068	PTGS2
				1	225976916	225977090	SRP9		1	186646760	186646982	PTGS2
				1	226251961	226252034	H3F3A		1	186647372	186647556	PTGS2
				1	226252156	226252262	H3F3A		1	186648169	186648353	PTGS2
				1	226253281	226253382	H3F3A		1	186648433	186648590	PTGS2
				1	226253491	226253564	H3F3A		1	186649350	186649442	PTGS2
				1	226258961	226259070	H3F3A		1	193091310	193091481	CDC73
				1	226259126	226259204	H3F3A		1	193094221	193094367	CDC73
				1	228109146	228109749	WNT9A		1	193099283	193099393	CDC73
				1	228111776	228112156	WNT9A		1	193104500	193104603	CDC73
				1	228112896	228113296	WNT9A		1	193104646	193104739	CDC73
				1	228135431	228135645	WNT9A		1	193107194	193107323	CDC73
				1	230264464	230264760	GALNT2		1	193110959	193111216	CDC73
				1	231502097	231502231	EGLN1		1	193116976	193117115	CDC73
				1	231503247	231503460	EGLN1		1	193119413	193119532	CDC73
				1	231506232	231506510	EGLN1		1	193121489	193121594	CDC73
				1	231509662	231509869	EGLN1		1	193172904	193173002	CDC73
				1	231556672	231557629	EGLN1		1	193181174	193181250	CDC73
				1	236634528	236634661	EDARADD		1	193181499	193181627	CDC73
				1	236634678	236634773	EDARADD		1	193202102	193202304	CDC73
				1	238714514	238714795			1	193205365	193205506	CDC73
				1	240070729	240072553	CHRM3		1	193218839	193219021	CDC73
				1	241661084	241661322	FH		1	193219785	193219862	CDC73
				1	241663669	241663888	FH		1	197053433	197053576	ASPM
				1	241665679	241665917	FH		1	197055912	197056122	ASPM
				1	241667269	241667617	FH		1	197057365	197057582	ASPM
				1	241669239	241669479	FH		1	197059039	197059234	ASPM
				1	241671839	241672144	FH		1	197059305	197059538	ASPM
				1	241675199	241675474	FH		1	197059959	197060191	ASPM
				1	241676834	241677075	FH		1	197061016	197061206	ASPM
				1	241680419	241680692	FH		1	197062161	197062411	ASPM
				1	241682829	241683075	FH		1	197063193	197063330	ASPM
				1	243668490	243668703	AKT3		1	197065107	197065314	ASPM
				1	243675555	243675731	AKT3		1	197069540	197074335	ASPM
				1	243708746	243708951	AKT3;RP11-269F20.1		1	197086898	197087133	ASPM
				1	243715966	243716305	AKT3		1	197091024	197091193	ASPM
				1	243726956	243727197	AKT3		1	197091268	197091451	ASPM
				1	243736226	243736394	AKT3		1	197091497	197091745	ASPM
				1	243776906	243777051	AKT3		1	197093219	197093481	ASPM
				1	243778331	243778537	AKT3		1	197093979	197094105	ASPM
				1	243800846	243801056	AKT3		1	197094155	197094341	ASPM
				1	243809121	243809398	AKT3		1	197097599	197097815	ASPM
				1	243828006	243828186	AKT3		1	197098296	197098467	ASPM
				1	243858861	243859068	AKT3		1	197099024	197099206	ASPM
				1	244006356	244006537	AKT3		1	197101394	197101502	ASPM
				1	245017707	245017840	HNRNPU-AS1;HNRNPU		1	197102459	197102745	ASPM
				1	245018227	245018379	HNRNPU-AS1;HNRNPU		1	197104205	197104392	ASPM
				1	245018692	245018939	HNRNPU-AS1;HNRNPU		1	197108876	197109021	ASPM
				1	245019182	245019489	HNRNPU		1	197111440	197112960	ASPM
				1	245019737	245019943	HNRNPU		1	197113066	197113250	ASPM
				1	245020007	245020176	HNRNPU		1	197115250	197115587	ASPM
				1	245020867	245021061	HNRNPU		1	201008938	201009230	CACNA1S
				1	245021297	245021608	HNRNPU		1	201009338	201009522	CACNA1S
				1	245021997	245022177	HNRNPU		1	201009729	201009861	CACNA1S
				1	245022547	245022688	HNRNPU		1	201010611	201010737	CACNA1S
				1	245023612	245023783	HNRNPU		1	201012388	201012679	CACNA1S
				1	245025717	245025878	HNRNPU		1	201013435	201013604	CACNA1S
				1	245025897	245026060	HNRNPU		1	201016222	201016387	CACNA1S
				1	245026897	245027308	HNRNPU		1	201016632	201016774	CACNA1S
				1	245027357	245027629	HNRNPU		1	201017689	201017832	CACNA1S
				1	247351142	247351411	RP11-488L18.10		1	201018110	201018247	CACNA1S
				1	248165067	248165351	OR2L13		1	201019496	201019664	CACNA1S
				2	10140578	10140796	GRHL1		1	201020091	201020291	CACNA1S
				2	15201645	15201927			1	201021664	201021796	CACNA1S
				2	16080635	16080925	MYCNOS;MYCN		1	201022316	201022422	CACNA1S
				2	16082020	16083024	MYCNOS;MYCN		1	201022566	201022735	CACNA1S
				2	16085560	16086266	MYCN		1	201023612	201023709	CACNA1S
				2	21609100	21609309	AC067959.1;AC011752.1		1	201027515	201027639	CACNA1S
				2	23974853	23974964	ATAD2B		1	201028296	201028447	CACNA1S
				2	23977023	23977194	ATAD2B		1	201029765	201029964	CACNA1S
				2	23977483	23977658	ATAD2B		1	201030374	201030616	CACNA1S
				2	23980258	23980990	ATAD2B		1	201031051	201031238	CACNA1S
				2	23985053	23985228	ATAD2B		1	201031569	201031662	CACNA1S
				2	23988343	23988521	ATAD2B		1	201034945	201035093	CACNA1S
				2	24005713	24005915	ATAD2B		1	201035336	201035464	CACNA1S
				2	24008873	24009113	ATAD2B		1	201035994	201036141	CACNA1S
				2	24011358	24011528	ATAD2B		1	201038244	201038344	CACNA1S
				2	24020983	24021216	ATAD2B		1	201038579	201038749	CACNA1S
				2	24033153	24033408	ATAD2B		1	201039379	201039552	CACNA1S
				2	24042593	24042760	ATAD2B		1	201041862	201041972	CACNA1S
				2	24046103	24046452	ATAD2B		1	201042656	201042790	CACNA1S
				2	24051688	24051832	ATAD2B		1	201043613	201043768	CACNA1S
				2	24056763	24056972	ATAD2B		1	201044602	201044763	CACNA1S
				2	24080258	24080394	ATAD2B		1	201046027	201046275	CACNA1S
				2	24086228	24086438	ATAD2B		1	201046986	201047252	CACNA1S
				2	24087648	24087825	ATAD2B		1	201052269	201052470	CACNA1S
				2	24090683	24090854	ATAD2B		1	201054057	201054179	CACNA1S
				2	24092498	24092645	ATAD2B		1	201054543	201054729	CACNA1S
				2	24098653	24098793	ATAD2B		1	201056933	201057077	CACNA1S
				2	24103483	24103653	ATAD2B		1	201058365	201058611	CACNA1S
				2	24107613	24107782	ATAD2B		1	201060747	201060940	CACNA1S
				2	24108573	24108716	ATAD2B		1	201061079	201061262	CACNA1S
				2	24110673	24110884	ATAD2B		1	201062989	201063169	CACNA1S
				2	24111173	24111309	ATAD2B		1	201079271	201079417	CACNA1S
				2	24118658	24118865	ATAD2B		1	201081295	201081487	CACNA1S
				2	24149393	24149675	ATAD2B		1	204494626	204494744	MDM4
				2	25383928	25384659	POMC		1	204495467	204495582	MDM4
				2	25387478	25387677	POMC		1	204499791	204499965	MDM4
				2	25457103	25457342	DNMT3A		1	204501298	204501394	MDM4
				2	25458493	25458781	DNMT3A		1	204506537	204506645	MDM4
				2	25459723	25459965	DNMT3A		1	204507316	204507456	MDM4
				2	25461953	25462165	DNMT3A		1	204511891	204512092	MDM4
				2	25463103	25463383	DNMT3A		1	204513642	204513832	MDM4
				2	25463438	25463686	DNMT3A		1	204515904	204516025	MDM4
				2	25464358	25464644	DNMT3A		1	204518220	204518830	MDM4
				2	25466683	25466939	DNMT3A		1	206238851	206239599	C1orf186
				2	25466973	25467251	DNMT3A		1	206240113	206240215	C1orf186
				2	25467323	25467593	DNMT3A		1	206241512	206241696	C1orf186
				2	25468038	25468281	DNMT3A		1	206243129	206243270	C1orf186
				2	25468793	25469245	DNMT3A		1	206243471	206243618	C1orf186
				2	25469423	25469711	DNMT3A		1	206288084	206288551	C1orf186
				2	25469828	25470109	DNMT3A		1	206646550	206646677	IKBKE
				2	25470393	25470672	DNMT3A		1	206647653	206647834	IKBKE
				2	25470868	25471141	DNMT3A		1	206648187	206648357	IKBKE
				2	25472448	25472686	DNMT3A		1	206649503	206649725	IKBKE
				2	25474953	25475185	DNMT3A		1	206650000	206650201	IKBKE
				2	25497738	25498022	DNMT3A		1	206651071	206651222	IKBKE
				2	25498268	25498516	DNMT3A		1	206651482	206651702	IKBKE
				2	25505208	25505637	DNMT3A		1	206652265	206652496	IKBKE
				2	25522918	25523203	DNMT3A		1	206653192	206653297	IKBKE
				2	25536693	25536940	DNMT3A		1	206653344	206653476	IKBKE
				2	29416048	29416813	ALK		1	206653769	206653896	IKBKE
				2	29419558	29419806	ALK		1	206658313	206658429	IKBKE
				2	29420323	29420587	ALK		1	206658510	206658663	IKBKE
				2	29429938	29430230	ALK		1	206661230	206661347	IKBKE
				2	29432583	29432820	ALK		1	206664131	206664211	IKBKE
				2	29436783	29437034	ALK		1	206664428	206666472	IKBKE
				2	29443488	29443771	ALK		1	206666578	206666731	IKBKE
				2	29445118	29445556	ALK		1	206667232	206667344	IKBKE
				2	29446148	29446450	ALK		1	206669424	206669498	IKBKE
				2	29448223	29448504	ALK		1	206670906	206671081	.
				2	29449708	29449996	ALK		1	225965622	225965734	SRP9
				2	29450373	29450612	ALK		1	225970981	225971090	SRP9
				2	29451688	29451974	ALK		1	225976921	225977081	SRP9
				2	29455093	29455385	ALK		1	226252032	226252200	H3F3A,H3F3AP4
				2	29456353	29456638	ALK		1	226253336	226253530	H3F3A,H3F3AP4
				2	29462468	29462753	ALK		1	226259031	226259200	H3F3A,H3F3AP4
				2	29473908	29474189	ALK		1	228109198	228109721	WNT9A
				2	29497883	29498166	ALK		1	228111818	228112121	WNT9A
				2	29498203	29498450	ALK		1	228112943	228113240	WNT9A
				2	29519693	29519973	ALK		1	228135473	228135608	WNT9A
				2	29541078	29541357	ALK		1	230203007	230203173	GALNT2
				2	29543538	29543821	ALK		1	230313943	230314077	GALNT2
				2	29551133	29551424	ALK		1	230338862	230339056	GALNT2
				2	29606518	29606807	ALK		1	230371739	230371878	GALNT2
				2	29754733	29755026	ALK		1	230372078	230372186	GALNT2
				2	29917643	29917930	ALK		1	230372385	230372491	GALNT2
				2	29940348	29940635	ALK		1	230379031	230379193	GALNT2
				2	30142798	30143574	ALK		1	230381788	230381916	GALNT2
				2	37889834	37890021	CDC42EP3		1	230384909	230385037	GALNT2
				2	38285619	38285900	RMDN2;RMDN2-AS1		1	230386182	230386326	GALNT2
				2	39212894	39213463	SOS1		1	230390943	230391110	GALNT2
				2	39214544	39214785	SOS1		1	230398298	230398431	GALNT2
				2	39216349	39216519	SOS1		1	230398647	230398771	GALNT2
				2	39222199	39222581	SOS1		1	230400966	230401133	GALNT2
				2	39223999	39224199	SOS1		1	230410170	230410330	GALNT2
				2	39224324	39224640	SOS1		1	230415028	230415224	GALNT2
				2	39233484	39233719	SOS1		1	231502136	231502241	EGLN1
				2	39234109	39234379	SOS1		1	231503294	231503402	EGLN1
				2	39237659	39237903	SOS1		1	231506287	231506464	EGLN1
				2	39239204	39239510	SOS1		1	231509705	231509865	EGLN1
				2	39240529	39240762	SOS1		1	231556723	231557654	EGLN1
				2	39240944	39241181	SOS1		1	236557724	236557825	EDARADD
				2	39241889	39242018	SOS1		1	236558909	236558980	EDARADD
				2	39249644	39250432	SOS1		1	236572495	236572594	EDARADD
				2	39251134	39251335	SOS1		1	236577539	236577619	EDARADD
				2	39262304	39262469	SOS1		1	236590671	236590770	EDARADD
				2	39262474	39262709	SOS1		1	236631510	236631596	EDARADD
				2	39278219	39278496	SOS1		1	236645546	236645969	EDARADD
				2	39281679	39282046	SOS1		1	240070731	240072544	CHRM3
				2	39283804	39284079	SOS1		1	241661107	241661290	FH
				2	39285749	39286015	SOS1		1	241663716	241663910	FH
				2	39294704	39294939	SOS1		1	241665722	241665890	FH
				2	39347414	39347619	SOS1		1	241667321	241667565	FH
				2	42504259	42504557	EML4		1	241669282	241669488	FH
				2	45169185	45169363	SIX3		1	241671882	241672105	FH
				2	45169365	45169438	SIX3		1	241675246	241675463	FH
				2	45169445	45170100	SIX3		1	241676882	241677033	FH
				2	45171645	45171951	SIX3		1	241680461	241680636	FH
				2	46524985	46525150	EPAS1		1	241682870	241683042	FH
				2	46573945	46574267	EPAS1		1	243663024	243663108	SDCCAG8,AKT3
				2	46583215	46583496	EPAS1		1	243668530	243668656	AKT3
				2	46583790	46584004	EPAS1		1	243675605	243675748	AKT3
				2	46587715	46587952	EPAS1		1	243708791	243708919	AKT3
				2	46587960	46588307	EPAS1		1	243716010	243716265	AKT3
				2	46596890	46597152	EPAS1		1	243727001	243727170	AKT3
				2	46602760	46603040	EPAS1		1	243736207	243736370	AKT3
				2	46603605	46603953	EPAS1		1	243776952	243777061	AKT3
				2	46604970	46605178	EPAS1		1	243778377	243778483	AKT3
				2	46605205	46605312	EPAS1		1	243800892	243801064	AKT3
				2	46605720	46605983	EPAS1		1	243809174	243809359	AKT3
				2	46607300	46607927	EPAS1		1	243828053	243828205	AKT3
				2	46608665	46608909	EPAS1		1	243858872	243859038	AKT3
				2	46609045	46609287	EPAS1		1	244006406	244006492	AKT3
				2	46609500	46609806	EPAS1		1	244998996	244999078	COX20
				2	46611585	46611873	EPAS1		1	245005225	245005380	COX20,HNRNPU-AS1
				2	47596575	47596788	EPCAM		1	245005476	245005580	COX20,HNRNPU-AS1
				2	47600585	47600761	EPCAM		1	245006322	245006498	COX20,HNRNPU-AS1
				2	47600885	47601263	EPCAM		1	245017731	245017825	HNRNPU
				2	47602310	47602519	EPCAM		1	245018254	245018366	HNRNPU
				2	47604090	47604296	EPCAM		1	245018705	245018930	HNRNPU
				2	47606020	47606274	EPCAM		1	245019185	245019480	HNRNPU
				2	47606845	47607151	EPCAM		1	245019738	245019947	HNRNPU
				2	47612238	47612414	EPCAM		1	245020009	245020178	HNRNPU
				2	47613648	47613828	EPCAM		1	245020879	245021039	HNRNPU
				2	47630288	47630564	MSH2		1	245021292	245021596	HNRNPU
				2	47635533	47635730	MSH2		1	245022010	245022163	HNRNPU
				2	47637213	47637561	MSH2		1	245022556	245022696	HNRNPU
				2	47639473	47639727	MSH2		1	245023616	245023796	HNRNPU
				2	47641338	47641550	MSH2		1	245025742	245025856	HNRNPU
				2	47641588	47641698	MSH2		1	245025900	245026052	HNRNPU
				2	47643348	47643420	MSH2		1	245026898	245027629	HNRNPU
				2	47643423	47643625	MSH2		1	248262657	248263636	OR2L13
				2	47656838	47657075	MSH2		10	8097598	8097879	GATA3
				2	47672588	47672832	MSH2		10	8100247	8100824	GATA3
				2	47690088	47690364	MSH2		10	8105935	8106121	GATA3
				2	47693718	47694013	MSH2		10	8111415	8111581	GATA3
				2	47698033	47698276	MSH2		10	8115681	8116006	GATA3
				2	47702143	47702452	MSH2		10	25464329	25465271	GPR158-AS1,GPR158
				2	47703453	47703746	MSH2		10	25509960	25510106	GPR158
				2	47705353	47705713	MSH2		10	25684819	25684962	GPR158
				2	47707773	47708053	MSH2		10	25701158	25701422	GPR158
				2	47709848	47710135	MSH2		10	25755559	25755668	GPR158
				2	48010323	48010669	MSH6		10	25839884	25840034	GPR158
				2	48018013	48018291	MSH6;FBXO11		10	25861557	25861836	GPR158
				2	48022983	48023259	MSH6;FBXO11		10	25877915	25878094	GPR158
				2	48025703	48028342	MSH6;FBXO11		10	25883200	25883346	GPR158
				2	48030518	48030872	MSH6;FBXO11		10	25885551	25885738	GPR158
				2	48031953	48032248	MSH6;FBXO11		10	25886680	25888223	GPR158
				2	48032748	48032912	MSH6;FBXO11		10	27793278	27793386	RAB18
				2	48033278	48033830	MSH6;FBXO11		10	27798783	27798879	RAB18
				2	48033903	48034074	MSH6;FBXO11		10	27815736	27815838	RAB18
				2	51288571	51288644	AC007682.1		10	27821415	27821528	RAB18
				2	58386830	58387006	VRK2;FANCL		10	27822643	27822802	RAB18
				2	58387180	58387386	FANCL		10	27822836	27822943	RAB18
				2	58388585	58388844	FANCL		10	27826784	27827000	RAB18
				2	58389930	58390228	FANCL		10	43572686	43572799	RET
				2	58390505	58390708	FANCL		10	43595886	43596190	RET
				2	58392795	58393068	FANCL		10	43597769	43598097	RET
				2	58425650	58425857	FANCL		10	43600379	43600661	RET
				2	58431195	58431442	FANCL		10	43601803	43602039	RET
				2	58449030	58449230	FANCL		10	43604458	43604698	RET
				2	58453845	58453983	FANCL		10	43606634	43606933	RET
				2	58456885	58457055	FANCL		10	43607526	43607692	RET
				2	58459125	58459291	FANCL		10	43608280	43608431	RET
				2	58468290	58468496	FANCL		10	43608983	43609143	RET
				2	61705889	61706144	RP11-355B11.2;XPO1		10	43609907	43610204	RET
				2	61708249	61708458	RP11-355B11.2;XPO1		10	43612011	43612199	RET
				2	61709464	61709733	RP11-355B11.2;XPO1		10	43613800	43613948	RET
				2	61710029	61710307	RP11-355B11.2;XPO1		10	43614958	43615213	RET
				2	61711009	61711314	RP11-355B11.2;XPO1		10	43615508	43615671	RET
				2	61712829	61713149	XPO1		10	43617373	43617484	RET
				2	61715234	61715483	XPO1		10	43619098	43619276	RET
				2	61715654	61715973	XPO1		10	43620310	43620450	RET
				2	61717714	61717981	XPO1		10	43622002	43622222	RET
				2	61719104	61719381	XPO1		10	43623539	43623737	RET
				2	61719424	61719949	XPO1		10	69644459	69644929	SIRT1
				2	61719974	61720259	XPO1		10	69647154	69647311	SIRT1
				2	61720964	61721273	XPO1		10	69648619	69648901	SIRT1
				2	61722524	61722803	XPO1		10	69651139	69651332	SIRT1
				2	61723949	61724192	XPO1		10	69666526	69666714	SIRT1
				2	61725734	61725977	XPO1		10	69667782	69667902	SIRT1
				2	61725979	61726055	XPO1		10	69668992	69669219	SIRT1
				2	61726784	61727092	XPO1		10	69672210	69672808	SIRT1
				2	61729064	61729245	XPO1		10	69676001	69676370	SIRT1
				2	61729319	61729519	XPO1		10	70940027	70940338	SUPV3L1
				2	61749679	61749903	XPO1		10	70945722	70945840	SUPV3L1
				2	61753519	61753659	XPO1		10	70946178	70946326	SUPV3L1
				2	61760844	61761057	XPO1		10	70947377	70947532	SUPV3L1
				2	65315605	65315845	RAB1A		10	70949002	70949211	SUPV3L1
				2	65316040	65316220	RAB1A		10	70951390	70951542	SUPV3L1
				2	65318085	65318225	RAB1A		10	70954923	70955041	SUPV3L1
				2	65325080	65325216	RAB1A		10	70956727	70956859	SUPV3L1
				2	65331820	65331930	RAB1A		10	70958107	70958328	SUPV3L1
				2	65356965	65357108	RAB1A		10	70958839	70958973	SUPV3L1
				2	83203835	83203967			10	70960015	70960275	SUPV3L1
				2	85360737	85361281	TCF7L1		10	70962174	70962295	SUPV3L1
				2	85361382	85361617	TCF7L1		10	70962602	70962819	SUPV3L1
				2	85510552	85510756	TCF7L1		10	70967528	70967717	SUPV3L1
				2	85529532	85529823	TCF7L1		10	70968335	70968811	SUPV3L1
				2	85530942	85531197	TCF7L1		10	88635755	88635862	BMPR1A
				2	85531302	85531527	TCF7L1		10	88649798	88650001	BMPR1A
				2	85532317	85532607	TCF7L1		10	88651863	88652006	BMPR1A
				2	85533267	85533755	TCF7L1		10	88659530	88659667	BMPR1A
				2	85534702	85534774	TCF7L1		10	88659763	88659903	BMPR1A
				2	85534782	85534911	TCF7L1		10	88671976	88672161	BMPR1A
				2	85536087	85536645	TCF7L1		10	88676870	88677103	BMPR1A
				2	86167392	86167692			10	88678908	88679246	BMPR1A
				2	96919479	96919904	TMEM127		10	88681256	88681472	BMPR1A
				2	96920509	96920792	TMEM127		10	88683112	88683283	BMPR1A
				2	96930804	96931200	TMEM127		10	88683330	88683496	BMPR1A
				2	110771342	110771419			10	89624206	89624325	PTEN
				2	121554832	121555110	GLI2		10	89653761	89653886	PTEN
				2	121684862	121685126	GLI2		10	89685249	89685334	PTEN
				2	121708747	121709079	GLI2		10	89690782	89690866	PTEN
				2	121712752	121713081	GLI2		10	89692749	89693028	PTEN
				2	121726227	121726544	GLI2		10	89711854	89712036	PTEN
				2	121727902	121728269	GLI2		10	89717589	89717796	PTEN
				2	121729452	121729701	GLI2		10	89720630	89720895	PTEN
				2	121732427	121732756	GLI2		10	89725023	89725249	PTEN
				2	121735947	121736222	GLI2		10	100219310	100219516	HPSE2
				2	121740227	121740507	GLI2		10	100221522	100221596	HPSE2
				2	121741972	121742397	GLI2		10	100242372	100242559	HPSE2
				2	121743787	121744250	GLI2		10	100249787	100249973	HPSE2
				2	121745712	121748317	GLI2		10	100374640	100374795	HPSE2
				2	126299287	126299433			10	100380338	100380485	HPSE2
				2	126299437	126299542			10	100401583	100401717	HPSE2
				2	140990691	140990905	LRP1B		10	100453636	100453724	HPSE2
				2	140992281	140992534	LRP1B		10	100481393	100481605	HPSE2
				2	140995656	140995932	LRP1B		10	100503619	100503833	HPSE2
				2	140996936	140997117	LRP1B		10	100903974	100904176	HPSE2
				2	141004591	141004796	LRP1B		10	100992084	100992282	HPSE2
				2	141027742	141027988	LRP1B		10	100995249	100995579	HPSE2
				2	141031927	141032200	LRP1B		10	103530065	103530396	FGF8
				2	141055302	141055585	LRP1B		10	103531199	103531346	FGF8
				2	141072442	141072717	LRP1B		10	103534468	103534689	FGF8
				2	141079457	141079676	LRP1B		10	103534866	103534993	FGF8
				2	141081397	141081698	LRP1B		10	103535476	103535553	FGF8
				2	141083267	141083509	LRP1B		10	103535605	103535677	FGF8
				2	141091957	141092206	LRP1B		10	104263889	104264111	SUFU
				2	141093117	141093470	LRP1B		10	104268905	104269080	SUFU
				2	141108302	141108618	LRP1B		10	104309706	104309883	SUFU
				2	141110457	141110707	LRP1B		10	104352318	104352501	SUFU
				2	141113847	141114113	LRP1B		10	104353372	104353498	SUFU
				2	141115482	141115761	LRP1B		10	104353729	104353842	SUFU
				2	141116327	141116533	LRP1B		10	104356876	104357070	SUFU
				2	141122157	141122433	LRP1B		10	104359169	104359321	SUFU
				2	141128262	141128474	LRP1B		10	104375004	104375179	SUFU
				2	141128682	141128916	LRP1B		10	104377026	104377205	SUFU
				2	141130507	141130749	LRP1B		10	104378802	104378848	SUFU
				2	141135687	141135929	LRP1B		10	104386911	104387020	SUFU
				2	141143397	141143650	LRP1B		10	104389802	104389932	SUFU
				2	141199997	141200245	LRP1B		10	123239074	123239204	FGFR2
				2	141201837	141202013	LRP1B		10	123239350	123239555	FGFR2
				2	141202067	141202312	LRP1B		10	123241665	123241711	FGFR2
				2	141208072	141208239	LRP1B		10	123243191	123243337	FGFR2
				2	141213962	141214173	LRP1B		10	123244888	123245066	FGFR2
				2	141214967	141215277	LRP1B		10	123246847	123246958	FGFR2
				2	141232657	141232965	LRP1B		10	123247484	123247647	FGFR2
				2	141242847	141243159	LRP1B		10	123256025	123256256	FGFR2
				2	141245122	141245360	LRP1B		10	123257988	123258139	FGFR2
				2	141250102	141250310	LRP1B		10	123260319	123260481	FGFR2
				2	141253072	141253391	LRP1B		10	123263283	123263475	FGFR2
				2	141259192	141259441	LRP1B		10	123274610	123274853	FGFR2
				2	141260462	141260752	LRP1B		10	123276812	123276997	FGFR2
				2	141264302	141264544	LRP1B		10	123278175	123278363	FGFR2
				2	141267432	141267681	LRP1B		10	123279472	123279703	FGFR2
				2	141272152	141272358	LRP1B		10	123298085	123298249	FGFR2
				2	141274392	141274641	LRP1B		10	123310783	123310993	FGFR2
				2	141283347	141283619	LRP1B		10	123323995	123324113	FGFR2
				2	141283737	141283980	LRP1B		10	123324931	123325238	FGFR2
				2	141291517	141291766	LRP1B		10	123353202	123353351	FGFR2
				2	141294087	141294292	LRP1B		10	131265459	131265580	MGMT
				2	141298477	141298721	LRP1B		10	131334484	131334661	MGMT
				2	141299282	141299590	LRP1B		10	131506138	131506327	MGMT
				2	141356137	141356477	LRP1B		10	131557445	131557625	MGMT
				2	141358952	141359230	LRP1B		10	131565031	131565281	MGMT
				2	141457747	141458207	LRP1B		11	532615	532775	HRAS
				2	141459222	141459471	LRP1B		11	533275	533378	HRAS
				2	141459647	141459919	LRP1B		11	533432	533632	HRAS
				2	141459932	141460182	LRP1B		11	533745	533964	HRAS
				2	141473477	141473715	LRP1B		11	534191	534342	HRAS
				2	141474187	141474403	LRP1B		11	1577727	1578824	DUSP8,MOB2
				2	141526717	141526985	LRP1B		11	1579003	1579167	DUSP8,MOB2
				2	141528382	141528623	LRP1B		11	1579321	1579521	DUSP8,MOB2
				2	141533597	141533834	LRP1B		11	1580098	1580305	DUSP8,MOB2
				2	141571162	141571443	LRP1B		11	1585060	1585239	DUSP8,MOB2
				2	141597487	141597708	LRP1B		11	1586805	1587076	DUSP8,MOB2
				2	141598467	141598707	LRP1B		11	1593950	1594318	KRTAP5-AS1,MOB2
				2	141607607	141607956	LRP1B		11	1618457	1620434	KRTAP5-2,KRTAP5-AS1,MOB2
				2	141609187	141609426	LRP1B		11	2185442	2185642	TH
				2	141625097	141625486	LRP1B		11	2186441	2186615	TH
				2	141625647	141625822	LRP1B		11	2186877	2187013	TH
				2	141641322	141641661	LRP1B		11	2187211	2187308	TH
				2	141643642	141643921	LRP1B		11	2187689	2187799	TH
				2	141660427	141660808	LRP1B		11	2187842	2188018	TH
				2	141665382	141665693	LRP1B		11	2188096	2188282	TH
				2	141680472	141680790	LRP1B		11	2188644	2188735	TH
				2	141707732	141708023	LRP1B		11	2189075	2189183	TH
				2	141709367	141709581	LRP1B		11	2189300	2189429	TH
				2	141739661	141739909	LRP1B		11	2189700	2189915	TH
				2	141747036	141747276	LRP1B		11	2190859	2191121	TH
				2	141751491	141751771	LRP1B		11	2191899	2192020	TH
				2	141762841	141763091	LRP1B		11	2192894	2193036	TH
				2	141771061	141771368	LRP1B		11	5274486	5274655	HBG2
				2	141773201	141773509	LRP1B		11	5275501	5275764	HBG2
				2	141777426	141777742	LRP1B		11	5275846	5275978	HBG2
				2	141806481	141806873	LRP1B		11	5289678	5289847	HBE1
				2	141812611	141812901	LRP1B		11	5290663	5290926	HBE1
				2	141816386	141816694	LRP1B		11	5291008	5291140	HBE1
				2	141819546	141819902	LRP1B		11	5322223	5323196	OR51B4
				2	141945916	141946212	LRP1B		11	22646211	22647376	FANCF
				2	141986684	141987065	LRP1B		11	22696395	22696580	GAS2
				2	142004719	142004972	LRP1B		11	22707193	22707355	GAS2
				2	142012019	142012266	LRP1B		11	22747817	22747999	GAS2
				2	142021639	142021908	LRP1B		11	22759230	22759334	GAS2
				2	142237899	142238169	LRP1B		11	22770645	22770827	GAS2
				2	142567784	142568031	LRP1B		11	22777371	22777519	GAS2
				2	142888144	142888356	LRP1B		11	22833323	22833582	GAS2
				2	156151245	156151523			11	24518769	24518871	LUZP2
				2	169985110	169985395	LRP2		11	24750694	24750852	LUZP2
				2	169985450	169985654	LRP2		11	24753643	24753754	LUZP2
				2	169989020	169989252	LRP2		11	24759746	24759868	LUZP2
				2	169993840	169994020	LRP2		11	24784771	24784874	LUZP2
				2	169995025	169995261	LRP2		11	24927516	24927619	LUZP2
				2	169995695	169995946	LRP2		11	24936001	24936104	LUZP2
				2	169995985	169996204	LRP2		11	24998116	24998231	LUZP2
				2	169996895	169997121	LRP2		11	25004651	25004859	LUZP2
				2	169999110	169999359	LRP2		11	25071563	25071696	LUZP2
				2	170002190	170002496	LRP2		11	25098854	25098972	LUZP2
				2	170003185	170003537	LRP2		11	25100079	25100224	LUZP2
				2	170007345	170007595	LRP2		11	30253429	30253628	FSHB
				2	170009235	170009530	LRP2		11	30255096	30255367	FSHB
				2	170010905	170011174	LRP2		11	31531311	31531574	ELP4
				2	170012720	170012992	LRP2		11	31541582	31541658	ELP4
				2	170013815	170014088	LRP2		11	31561188	31561350	ELP4
				2	170018915	170019160	LRP2		11	31616296	31616468	ELP4
				2	170022370	170022621	LRP2		11	31625294	31625474	ELP4
				2	170024975	170025256	LRP2		11	31648636	31648761	ELP4
				2	170026150	170026392	LRP2		11	31653743	31653972	ELP4
				2	170026995	170027252	LRP2		11	31669268	31669417	ELP4
				2	170028460	170028715	LRP2		11	31671642	31671789	ELP4
				2	170029530	170029792	LRP2		11	31804920	31805092	ELP4
				2	170030365	170030759	LRP2		11	31811461	31811587	PAX6
				2	170031640	170031966	LRP2		11	31812237	31812428	PAX6
				2	170032855	170033171	LRP2		11	31814965	31815121	PAX6
				2	170034240	170034599	LRP2		11	31815179	31815370	PAX6
				2	170037885	170038203	LRP2		11	31815559	31815682	PAX6
				2	170038610	170038897	LRP2		11	31816157	31816356	PAX6
				2	170041980	170042603	LRP2		11	31822218	31822424	PAX6
				2	170044410	170044833	LRP2		11	31823088	31823344	PAX6
				2	170048270	170048603	LRP2		11	31823398	31823480	PAX6
				2	170050205	170050481	LRP2		11	31824231	31824402	PAX6
				2	170053355	170053608	LRP2		11	31827929	31827979	PAX6
				2	170055230	170055473	LRP2		11	32410583	32410745	WT1
				2	170058075	170058446	LRP2		11	32413497	32413630	WT1
				2	170059200	170059549	LRP2		11	32414191	32414321	WT1
				2	170060430	170060858	LRP2		11	32417782	32417973	WT1
				2	170061925	170062198	LRP2		11	32421473	32421610	WT1
				2	170062470	170062721	LRP2		11	32438015	32438106	WT1
				2	170062765	170063822	LRP2		11	32439102	32439220	WT1
				2	170065900	170066207	LRP2		11	32449481	32449624	WT1
				2	170068405	170068789	LRP2		11	32450022	32450185	WT1
				2	170070095	170070457	LRP2		11	32452055	32452105	WT1
				2	170072690	170073012	LRP2		11	32456225	32456911	WT1
				2	170076890	170077137	LRP2		11	59344029	59344212	OSBP
				2	170081755	170082035	LRP2		11	59344257	59344518	OSBP
				2	170082870	170083157	LRP2		11	59345601	59345823	OSBP
				2	170088150	170088405	LRP2		11	59347626	59347762	OSBP
				2	170089855	170090170	LRP2		11	59348903	59349047	OSBP
				2	170092280	170092627	LRP2		11	59361056	59361217	OSBP
				2	170093540	170093860	LRP2		11	59361462	59361748	OSBP
				2	170094535	170094856	LRP2		11	59367948	59368120	OSBP
				2	170095965	170096361	LRP2		11	59368271	59368366	OSBP
				2	170097430	170097951	LRP2		11	59368735	59368878	OSBP
				2	170099400	170099638	LRP2		11	59369092	59369331	OSBP
				2	170099845	170100091	LRP2		11	59375936	59376227	OSBP
				2	170101130	170101515	LRP2		11	59377833	59378082	OSBP
				2	170103150	170103570	LRP2		11	59382755	59383157	OSBP
				2	170103855	170104104	LRP2		11	61197598	61197674	SDHAF2
				2	170112540	170112820	LRP2		11	61205076	61205340	SDHAF2
				2	170113570	170113818	LRP2		11	61205455	61205605	SDHAF2
				2	170115465	170115778	LRP2		11	61213392	61213563	SDHAF2
				2	170127390	170127678	LRP2		11	64571785	64572308	MEN1
				2	170129365	170129654	LRP2		11	64572485	64572690	MEN1
				2	170131470	170131823	LRP2		11	64573086	64573262	MEN1
				2	170134185	170134524	LRP2		11	64573683	64573860	MEN1
				2	170135820	170136167	LRP2		11	64574462	64574590	MEN1
				2	170136785	170137112	LRP2		11	64574630	64574711	MEN1
				2	170139320	170139577	LRP2		11	64575003	64575172	MEN1
				2	170145460	170145710	LRP2		11	64575342	64575591	MEN1
				2	170147285	170147571	LRP2		11	64577101	64577601	MEN1
				2	170148700	170148946	LRP2		11	64950152	64950459	CAPN1
				2	170150610	170150790	LRP2		11	64950578	64950688	CAPN1
				2	170151035	170151230	LRP2		11	64950924	64951083	CAPN1
				2	170163725	170163967	LRP2		11	64953367	64953541	CAPN1
				2	170175205	170175459	LRP2		11	64953620	64953829	CAPN1
				2	170177215	170177462	LRP2		11	64954665	64954789	CAPN1
				2	170218765	170218970	LRP2		11	64955405	64955531	CAPN1
				2	173420810	173421121	AC093818.1;PDK1		11	64955864	64955979	CAPN1
				2	173423365	173423646	PDK1		11	64956036	64956237	CAPN1
				2	173426885	173427081	PDK1		11	64972133	64972349	CAPN1
				2	173429155	173429480	PDK1		11	64973160	64973212	CAPN1
				2	173429630	173429840	PDK1		11	64973913	64974165	CAPN1
				2	173431565	173431732	PDK1		11	64974230	64974310	CAPN1
				2	173433405	173433615	PDK1		11	64975505	64975611	CAPN1
				2	173435390	173435557	PDK1		11	64975655	64975753	CAPN1
				2	173450940	173451186	PDK1		11	64976773	64976878	CAPN1
				2	173457595	173457851	PDK1		11	64977299	64977408	CAPN1
				2	173460495	173460766	PDK1		11	64977468	64977587	CAPN1
				2	173955732	173955950	MLTK		11	64977786	64977943	CAPN1
				2	174034497	174034641	MLTK;MLK7-AS1		11	64978264	64978363	CAPN1
				2	174047557	174047696	MLTK;MLK7-AS1		11	64978710	64978777	CAPN1
				2	174052247	174052378	MLTK;MLK7-AS1		11	67250609	67250748	AIP
				2	174055607	174055702	MLTK;MLK7-AS1		11	67254456	67254676	AIP
				2	174055737	174055922	MLTK;MLK7-AS1		11	67256717	67256946	AIP
				2	174062722	174062859	MLTK;MLK7-AS1		11	67257488	67257705	AIP
				2	174068502	174068638	MLTK;MLK7-AS1		11	67257766	67257948	AIP
				2	174074422	174074603	MLTK;MLK7-AS1		11	67258238	67258484	AIP
				2	174081807	174081983	MLTK;MLK7-AS1		11	69456061	69456299	CCND1
				2	174085852	174086195	MLTK;MLK7-AS1		11	69457778	69458034	CCND1
				2	174086207	174086288	MLTK;MLK7-AS1		11	69458579	69458779	CCND1
				2	174094382	174094516	MLTK;MLK7-AS1		11	69462741	69462930	CCND1
				2	174096852	174096995	MLTK;MLK7-AS1		11	69465865	69466070	CCND1
				2	174097022	174097203	MLTK;MLK7-AS1		11	69514009	69514364	FGF19
				2	174103047	174103192	MLTK;MLK7-AS1		11	69518008	69518152	FGF19
				2	174104097	174104235	MLTK;MLK7-AS1		11	69518392	69518664	FGF19
				2	174123402	174123570	MLTK;MLK7-AS1		11	69588056	69588273	FGF4
				2	174125747	174125908	MLTK;MLK7-AS1		11	69588771	69588915	FGF4
				2	174128447	174128651	MLTK;MLK7-AS1		11	69589492	69589872	FGF4
				2	174130747	174131488	MLTK;MLK7-AS1		11	69625052	69625488	FGF3
				2	178095442	178096583	NFE2L2		11	69631067	69631211	FGF3
				2	178096597	178096808	NFE2L2		11	69633461	69633721	FGF3
				2	178097057	178097361	NFE2L2		11	73712436	73712591	UCP3
				2	178097912	178098121	NFE2L2		11	73714847	73715072	UCP3
				2	178098667	178099044	NFE2L2		11	73715508	73715650	UCP3
				2	178129197	178129368	NFE2L2;AC079305.10		11	73716754	73716998	UCP3
				2	179278457	179278743	AC009948.5		11	73717193	73717444	UCP3
				2	191894499	191894662	AC067945.4;STAT4		11	73717941	73718107	UCP3
				2	191895629	191895841	AC067945.4;STAT4		11	73724409	73724590	.
				2	191896114	191896309	AC067945.4;STAT4		11	73739311	73739463	.
				2	191897664	191897945	STAT4		11	73744375	73745343	.
				2	191898149	191898430	STAT4		11	73745622	73745673	C2CD3
				2	191898574	191898776	STAT4		11	73748502	73748763	C2CD3
				2	191899209	191899383	STAT4		11	73753078	73753283	C2CD3
				2	191900814	191901107	STAT4		11	73759229	73759403	C2CD3
				2	191903854	191904094	STAT4		11	73760361	73760607	C2CD3
				2	191905729	191905936	STAT4		11	73765631	73765736	C2CD3
				2	191919154	191919331	STAT4		11	73768430	73768609	C2CD3
				2	191922674	191922993	STAT4		11	73785277	73785665	C2CD3
				2	191923374	191923538	STAT4		11	73789139	73789782	C2CD3
				2	191926379	191926604	STAT4		11	73795905	73796035	C2CD3
				2	191927419	191927695	STAT4		11	73796642	73796951	C2CD3
				2	191929459	191929739	STAT4		11	73801837	73802001	C2CD3
				2	191931094	191931314	STAT4		11	73803440	73803653	C2CD3
				2	191934349	191934565	STAT4		11	73804840	73805064	C2CD3
				2	191937749	191937973	STAT4		11	73806252	73806473	C2CD3
				2	191940934	191941095	STAT4		11	73809033	73809320	C2CD3
				2	192011274	192011483	STAT4		11	73811549	73811741	C2CD3
				2	192012739	192012978	STAT4		11	73814155	73814690	C2CD3
				2	198256951	198257226	SF3B1		11	73817395	73817558	C2CD3
				2	198257676	198257953	SF3B1		11	73820058	73820217	C2CD3
				2	198260731	198261086	SF3B1		11	73824804	73824957	C2CD3
				2	198262676	198262920	SF3B1		11	73825408	73825658	C2CD3
				2	198263101	198263384	SF3B1		11	73829252	73829447	C2CD3
				2	198264736	198265161	SF3B1		11	73834012	73834200	C2CD3
				2	198265366	198265682	SF3B1		11	73843868	73844037	C2CD3
				2	198266041	198266319	SF3B1		11	73844449	73844622	C2CD3
				2	198266396	198266908	SF3B1		11	73849744	73850032	C2CD3
				2	198267256	198267845	SF3B1		11	73850629	73850893	C2CD3
				2	198268256	198268533	SF3B1		11	73872423	73872621	C2CD3
				2	198269751	198269911	SF3B1		11	73879368	73879678	C2CD3
				2	198269916	198270225	SF3B1		11	73881762	73881857	C2CD3
				2	198272631	198272919	SF3B1		11	76157962	76158072	C11orf30
				2	198273056	198273330	SF3B1		11	76162881	76163021	C11orf30
				2	198274431	198274778	SF3B1		11	76164337	76164452	C11orf30
				2	198281451	198281686	SF3B1		11	76169206	76169422	C11orf30
				2	198283161	198283359	SF3B1		11	76170959	76171149	C11orf30
				2	198283551	198283789	SF3B1		11	76174844	76175144	C11orf30
				2	198285061	198285336	SF3B1		11	76183587	76183904	C11orf30
				2	198285656	198285939	SF3B1		11	76207238	76207533	C11orf30
				2	198288471	198288749	SF3B1		11	76224409	76224599	C11orf30
				2	198299586	198299834	SF3B1		11	76227165	76227376	C11orf30
				2	201450798	201450931	AOX1		11	76234178	76234355	C11orf30
				2	201457823	201457958	AOX1		11	76237485	76237699	C11orf30
				2	201459958	201460118	AOX1		11	76239291	76239530	C11orf30
				2	201462088	201462271	AOX1		11	76246918	76247123	C11orf30
				2	201464318	201464495	AOX1		11	76248818	76249014	C11orf30
				2	201466958	201467100	AOX1		11	76250622	76250704	C11orf30
				2	201467953	201468098	AOX1		11	76253239	76253431	C11orf30
				2	201468703	201468856	AOX1		11	76255282	76255886	C11orf30
				2	201469393	201469597	AOX1		11	76256820	76257361	C11orf30
				2	201470248	201470389	AOX1		11	76260975	76261210	C11orf30
				2	201473678	201473899	AOX1		11	94153270	94153367	MRE11A
				2	201474018	201474160	AOX1		11	94163056	94163172	MRE11A
				2	201476078	201476252	AOX1		11	94168977	94169085	MRE11A
				2	201477298	201477552	AOX1		11	94170322	94170421	MRE11A
				2	201478498	201478708	AOX1		11	94178955	94179079	MRE11A
				2	201480668	201480804	AOX1		11	94180364	94180624	MRE11A
				2	201485343	201485553	AOX1		11	94189421	94189524	MRE11A
				2	201485818	201485986	AOX1		11	94192553	94192767	MRE11A
				2	201488558	201488737	AOX1		11	94194081	94194222	MRE11A
				2	201492043	201492190	AOX1		11	94197258	94197425	MRE11A
				2	201499478	201499664	AOX1		11	94200958	94201079	MRE11A
				2	201501603	201501788	AOX1		11	94203616	94203828	MRE11A
				2	201502903	201503046	AOX1		11	94204719	94204945	MRE11A
				2	201505788	201505938	AOX1		11	94209434	94209589	MRE11A
				2	201507308	201507551	AOX1		11	94211880	94212062	MRE11A
				2	201515663	201515968	AOX1		11	94212819	94212947	MRE11A
				2	201521528	201521676	AOX1		11	94219069	94219270	MRE11A
				2	201523863	201524046	AOX1		11	94223978	94224151	MRE11A
				2	201524698	201524830	AOX1		11	94225927	94225987	MRE11A
				2	201526253	201526402	AOX1		11	103780401	103780567	PDGFD
				2	201527543	201527725	AOX1		11	103797619	103797874	PDGFD
				2	201531383	201531529	AOX1		11	103814159	103814398	PDGFD
				2	201533313	201533557	AOX1		11	103818369	103818472	PDGFD
				2	201534268	201534476	AOX1		11	103866772	103866993	PDGFD
				2	201535348	201535463	AOX1		11	103870758	103871003	PDGFD
				2	203242129	203242338	BMPR2		11	104034511	104034675	PDGFD
				2	203329484	203329761	BMPR2		11	108098331	108098443	ATM
				2	203332179	203332477	BMPR2		11	108098482	108098635	ATM
				2	203378409	203378607	BMPR2		11	108099884	108100070	ATM
				2	203379549	203379761	BMPR2		11	108106376	108106581	ATM
				2	203383479	203383797	BMPR2		11	108114659	108114865	ATM
				2	203384774	203384981	BMPR2		11	108115494	108115773	ATM
				2	203395454	203395732	BMPR2		11	108117670	108117874	ATM
				2	203397239	203397513	BMPR2		11	108119639	108119849	ATM
				2	203406964	203407237	BMPR2		11	108121407	108121819	ATM
				2	203417404	203417677	BMPR2		11	108122543	108122778	ATM
				2	203419899	203421323	BMPR2		11	108123523	108123659	ATM
				2	203424344	203424735	BMPR2		11	108124520	108124786	ATM
				2	209101735	209101907	IDH1		11	108126921	108127087	ATM
				2	209103725	209103998	IDH1		11	108128187	108128353	ATM
				2	209104515	209104806	IDH1		11	108129692	108129822	ATM
				2	209106650	209106915	IDH1		11	108137877	108138089	ATM
				2	209108095	209108373	IDH1		11	108139116	108139356	ATM
				2	209109940	209110009	IDH1		11	108141770	108141893	ATM
				2	209110015	209110179	IDH1		11	108141957	108142153	ATM
				2	209110180	209110252	IDH1		11	108143238	108143354	ATM
				2	209113025	209113453	IDH1		11	108143428	108143599	ATM
				2	209116100	209116301	IDH1		11	108150197	108150355	ATM
				2	212248274	212248829	ERBB4		11	108151701	108151915	ATM
				2	212251514	212251925	ERBB4		11	108153416	108153626	ATM
				2	212252594	212252775	ERBB4		11	108154933	108155220	ATM
				2	212285099	212285416	ERBB4		11	108158306	108158462	ATM
				2	212286669	212286902	ERBB4		11	108159683	108159850	ATM
				2	212288814	212289098	ERBB4		11	108160308	108160548	ATM
				2	212293069	212293268	ERBB4		11	108163325	108163540	ATM
				2	212295604	212295876	ERBB4		11	108164019	108164224	ATM
				2	212426564	212426876	ERBB4		11	108165633	108165806	ATM
				2	212483839	212484070	ERBB4		11	108167993	108168129	ATM
				2	212488574	212488820	ERBB4		11	108170420	108170632	ATM
				2	212495119	212495335	ERBB4		11	108172354	108172536	ATM
				2	212522414	212522632	ERBB4		11	108173559	108173776	ATM
				2	212529972	212530220	ERBB4		11	108175381	108175599	ATM
				2	212537827	212538038	ERBB4		11	108178603	108178731	ATM
				2	212543712	212543979	ERBB4		11	108180866	108181062	ATM
				2	212566627	212566946	ERBB4		11	108183117	108183245	ATM
				2	212568767	212568978	ERBB4		11	108186529	108186658	ATM
				2	212569992	212570159	ERBB4		11	108186717	108186860	ATM
				2	212576712	212576953	ERBB4		11	108188079	108188268	ATM
				2	212578197	212578377	ERBB4		11	108190660	108190805	ATM
				2	212587052	212587329	ERBB4		11	108192007	108192167	ATM
				2	212589737	212589996	ERBB4		11	108196016	108196291	ATM
				2	212615297	212615503	ERBB4		11	108196764	108196972	ATM
				2	212652682	212652893	ERBB4		11	108198351	108198505	ATM
				2	212812087	212812403	ERBB4		11	108199727	108199985	ATM
				2	212989407	212989694	ERBB4		11	108200920	108201168	ATM
				2	213403107	213403316	ERBB4		11	108202150	108202304	ATM
				2	214894719	214894917	SPAG16		11	108202585	108202784	ATM
				2	215593339	215593792	BARD1		11	108203468	108203647	ATM
				2	215595069	215595310	BARD1		11	108204592	108204715	ATM
				2	215609719	215609880	BARD1		11	108205675	108205856	ATM
				2	215610379	215610622	BARD1		11	108206551	108206708	ATM
				2	215617109	215617353	BARD1		11	108213928	108214118	ATM
				2	215632174	215632450	BARD1		11	108216449	108216655	ATM
				2	215633894	215634058	BARD1		11	108217985	108218112	ATM
				2	215645219	215646241	BARD1		11	108224472	108224627	ATM
				2	215656959	215657174	BARD1		11	108225517	108225621	ATM
				2	215661719	215661890	BARD1		11	108235788	108235965	ATM
				2	215674064	215674352	BARD1		11	108236031	108236255	ATM
				2	217541444	217541625	IGFBP5		11	108253727	108253922	C11orf65
				2	217542839	217542989	IGFBP5		11	108256626	108256722	C11orf65
				2	217543549	217543828	IGFBP5		11	108263914	108264125	C11orf65
				2	217559129	217559528	IGFBP5;AC007563.5		11	108276135	108276306	C11orf65
				2	223782625	223782896	ACSL3;AC097461.4		11	108277469	108277710	C11orf65
				2	229022470	229022599	SPHKAP		11	108277802	108277896	C11orf65
				2	229022605	229022753	SPHKAP		11	108302452	108302585	C11orf65
				2	234668885	234669835	UGT1A8;UGT1A10;UGT1A9;UGT1A7;UGT1A6;UGT1A5;UGT1A4;UGT1A3;UGT1A1		11	108332185	108332306	C11orf65
				2	234675590	234675880	UGT1A8;UGT1A10;UGT1A9;UGT1A7;UGT1A6;UGT1A5;UGT1A4;UGT1A3;UGT1A1		11	111957611	111957703	SDHD
				2	234676415	234676662	UGT1A8;UGT1A10;UGT1A9;UGT1A7;UGT1A6;UGT1A5;UGT1A4;UGT1A3;UGT1A1		11	111958560	111958717	SDHD
				2	234676820	234677105	UGT1A8;UGT1A10;UGT1A9;UGT1A7;UGT1A6;UGT1A5;UGT1A4;UGT1A3;UGT1A1		11	111959570	111959755	SDHD
				2	234680855	234681258	UGT1A8;UGT1A10;UGT1A9;UGT1A7;UGT1A6;UGT1A5;UGT1A4;UGT1A3;UGT1A1		11	111965508	111965714	SDHD
				3	7118295	7118433	GRM7		11	112831948	112832406	NCAM1
				3	10070269	10070490	FANCD2		11	113073080	113073195	NCAM1
				3	10074444	10074722	FANCD2		11	113074987	113075246	NCAM1
				3	10076079	10076295	FANCD2		11	113076224	113076408	NCAM1
				3	10076359	10076540	FANCD2		11	113076744	113076922	NCAM1
				3	10076784	10076989	FANCD2		11	113077962	113078120	NCAM1
				3	10077904	10078084	FANCD2		11	113078534	113078744	NCAM1
				3	10080889	10081102	FANCD2		11	113085070	113085253	NCAM1
				3	10081329	10081592	FANCD2		11	113091997	113092067	NCAM1
				3	10083289	10083465	FANCD2		11	113101897	113102015	NCAM1
				3	10084169	10084422	FANCD2		11	113102346	113102537	NCAM1
				3	10084659	10084914	FANCD2		11	113102871	113103096	NCAM1
				3	10085094	10085337	FANCD2		11	113103419	113103556	NCAM1
				3	10085439	10085622	FANCD2		11	113103848	113104059	NCAM1
				3	10088189	10088478	FANCD2		11	113105734	113105906	NCAM1
				3	10089534	10089808	FANCD2		11	113107002	113107057	NCAM1
				3	10090989	10091268	FANCD2		11	113111487	113111575	NCAM1
				3	10094009	10094214	FANCD2		11	113113506	113113588	NCAM1
				3	10101904	10102158	FANCD2		11	113126575	113126743	NCAM1
				3	10103814	10103914	FANCD2		11	113130847	113131065	NCAM1
				3	10105414	10105653	FANCD2		11	113133547	113135939	NCAM1
				3	10106019	10106193	FANCD2		11	113140233	113140390	NCAM1-AS1,NCAM1
				3	10106349	10106629	FANCD2		11	113140889	113141263	NCAM1-AS1,NCAM1
				3	10107014	10107252	FANCD2		11	113142461	113142618	NCAM1-AS1,NCAM1
				3	10107474	10107721	FANCD2		11	113144325	113144643	NCAM1-AS1,NCAM1
				3	10108829	10109071	FANCD2		11	113145968	113149178	NCAM1
				3	10114479	10114734	FANCD2		11	113669941	113670157	USP28
				3	10114864	10115102	FANCD2		11	113672184	113672420	USP28
				3	10116149	10116423	FANCD2		11	113673859	113674023	USP28
				3	10119699	10119940	FANCD2		11	113674499	113674619	USP28
				3	10122709	10123220	FANCD2;FANCD2OS		11	113675374	113675493	USP28
				3	10127424	10127674	FANCD2;FANCD2OS		11	113675569	113675788	USP28
				3	10128749	10128968	FANCD2;FANCD2OS		11	113677190	113677326	USP28
				3	10130069	10130282	FANCD2;FANCD2OS		11	113678999	113679179	USP28
				3	10130449	10130690	FANCD2;FANCD2OS		11	113679764	113679996	USP28
				3	10131914	10132129	FANCD2;FANCD2OS		11	113682977	113683246	USP28
				3	10133789	10134007	FANCD2;FANCD2OS		11	113684586	113684697	USP28
				3	10134904	10135082	FANCD2;FANCD2OS		11	113685875	113686124	USP28
				3	10135909	10136118	FANCD2;FANCD2OS		11	113688359	113688579	USP28
				3	10136809	10137027	FANCD2;FANCD2OS		11	113694306	113694442	USP28
				3	10137944	10138230	FANCD2;FANCD2OS		11	113697934	113698102	USP28
				3	10140339	10140692	FANCD2;FANCD2OS		11	113699898	113700087	USP28
				3	10183499	10183912	VHL		11	113701568	113701685	USP28
				3	10188144	10188377	VHL		11	113702621	113702735	USP28
				3	10191409	10191694	VHL		11	113704121	113704299	USP28
				3	12625947	12626236	RAF1		11	113704950	113705077	USP28
				3	12626272	12626552	RAF1		11	113711299	113711499	USP28
				3	12626557	12626840	RAF1		11	113712364	113712510	USP28
				3	12627107	12627355	RAF1		11	113723202	113723375	USP28
				3	12629022	12629195	RAF1		11	113724959	113725077	USP28
				3	12632222	12632474	RAF1		11	113746146	113746243	USP28
				3	12633137	12633357	RAF1		11	118307207	118307679	KMT2A
				3	12641127	12641372	RAF1		11	118339469	118339579	KMT2A
				3	12641582	12641983	RAF1		11	118342356	118345050	KMT2A
				3	12645572	12645854	RAF1		11	118347499	118347717	KMT2A
				3	12647627	12647878	RAF1		11	118348661	118348936	KMT2A
				3	12650202	12650475	RAF1		11	118350868	118350973	KMT2A
				3	12650667	12650905	RAF1		11	118352409	118352827	KMT2A
				3	12653387	12653633	RAF1		11	118353116	118353230	KMT2A
				3	12659947	12660292	RAF1		11	118354877	118355049	KMT2A
				3	14166618	14166758	TMEM43		11	118355556	118355710	KMT2A
				3	14170863	14171140	TMEM43		11	118359308	118359495	KMT2A
				3	14172248	14172538	TMEM43		11	118360486	118360622	KMT2A
				3	14173008	14173227	TMEM43		11	118360823	118360984	KMT2A
				3	14173978	14174152	TMEM43		11	118361890	118362053	KMT2A
				3	14174303	14174470	TMEM43		11	118362438	118362663	KMT2A
				3	14175163	14175382	TMEM43		11	118363751	118363965	KMT2A
				3	14176208	14176447	TMEM43		11	118364982	118365133	KMT2A
				3	14176593	14176810	TMEM43		11	118365388	118365502	KMT2A
				3	14177238	14177460	TMEM43		11	118366394	118366628	KMT2A
				3	14180618	14180852	TMEM43;RP11-434D12.1		11	118366955	118367102	KMT2A
				3	14183028	14183345	TMEM43;RP11-434D12.1		11	118368630	118368808	KMT2A
				3	15045379	15045530	NR2C2		11	118369064	118369263	KMT2A
				3	15046019	15046153	NR2C2		11	118369997	118370155	KMT2A
				3	15055064	15055321	NR2C2		11	118370529	118370648	KMT2A
				3	15057634	15057776	NR2C2		11	118371681	118371882	KMT2A
				3	15062234	15062473	NR2C2		11	118372366	118372592	KMT2A
				3	15064684	15064897	NR2C2		11	118373092	118377381	KMT2A
				3	15065589	15065732	NR2C2		11	118378223	118378344	KMT2A
				3	15070069	15070243	NR2C2		11	118379830	118379935	KMT2A
				3	15071759	15071999	NR2C2		11	118380642	118380853	KMT2A
				3	15073864	15074039	NR2C2		11	118382645	118382760	KMT2A
				3	15076154	15076335	NR2C2		11	118390312	118390527	KMT2A
				3	15079474	15079661	NR2C2		11	118390651	118390799	KMT2A
				3	15080604	15080779	NR2C2		11	118391496	118391620	KMT2A
				3	15084314	15084537	NR2C2;MRPS25		11	118391982	118392152	KMT2A
				3	30648312	30648514	TGFBR2		11	118392591	118392907	KMT2A
				3	30664617	30664807	TGFBR2		11	119077107	119077342	CBL
				3	30686172	30686482	TGFBR2		11	119103137	119103425	CBL
				3	30691722	30691875	TGFBR2		11	119142424	119142611	CBL
				3	30691877	30692020	TGFBR2		11	119144557	119144754	CBL
				3	30713057	30714008	TGFBR2		11	119145521	119145683	CBL
				3	30715532	30715811	TGFBR2		11	119146686	119146864	CBL
				3	30729812	30730054	TGFBR2		11	119148446	119148574	CBL
				3	30732847	30733160	TGFBR2		11	119148855	119149027	CBL
				3	36756752	36757071	DCLK3		11	119149199	119149443	CBL
				3	36759432	36759752	DCLK3		11	119155658	119155830	CBL
				3	36762952	36763219	DCLK3		11	119155878	119156296	CBL
				3	36778637	36780218	DCLK3		11	119158541	119158676	CBL
				3	37034947	37035223	MLH1		11	119167607	119167764	CBL
				3	37038032	37038281	MLH1		11	119168073	119168211	CBL
				3	37042377	37042626	MLH1		11	119169047	119169270	CBL
				3	37045807	37046060	MLH1		11	119170184	119170511	CBL
				3	37048392	37048604	MLH1		11	125496643	125496748	CHEK1
				3	37050282	37050467	MLH1		11	125497481	125497745	CHEK1
				3	37053207	37053278	MLH1		11	125499106	125499211	CHEK1
				3	37053297	37053667	MLH1		11	125499265	125499375	CHEK1
				3	37055827	37056118	MLH1		11	125503037	125503266	CHEK1
				3	37058932	37059178	MLH1		11	125505303	125505448	CHEK1
				3	37061722	37062019	MLH1		11	125507323	125507459	CHEK1
				3	37067117	37067539	MLH1		11	125513666	125513815	CHEK1
				3	37070202	37070491	MLH1		11	125513965	125514183	CHEK1
				3	37081582	37081652	MLH1		11	125514386	125514558	CHEK1
				3	37081662	37081878	MLH1		11	125523620	125523762	CHEK1
				3	37083667	37083915	MLH1		11	125525099	125525235	CHEK1
				3	37088937	37089230	MLH1		11	131240681	131240803	NTM
				3	37089932	37090188	MLH1		11	131781355	131781562	NTM
				3	37090307	37090595	MLH1		11	132016155	132016428	NTM
				3	37091917	37092202	MLH1		11	132081895	132082061	NTM
				3	38180104	38180553	MYD88		11	132177562	132177737	NTM
				3	38181269	38181562	MYD88		11	132179985	132180146	NTM
				3	38181834	38182114	MYD88		11	132184425	132184634	NTM
				3	38182169	38182419	MYD88		11	132200026	132200099	NTM
				3	38182554	38182832	MYD88		11	132204919	132205060	NTM
				3	41265441	41265692	CTNNB1		12	394601	394848	KDM5A
				3	41265956	41266301	CTNNB1		12	401904	402355	KDM5A
				3	41266396	41266752	CTNNB1		12	404718	404979	KDM5A
				3	41266761	41267378	CTNNB1		12	406186	406386	KDM5A
				3	41268686	41268927	CTNNB1		12	416091	416275	KDM5A
				3	41274741	41275399	CTNNB1		12	416599	417191	KDM5A
				3	41275556	41275843	CTNNB1		12	418948	419150	KDM5A
				3	41277131	41277402	CTNNB1		12	420030	420250	KDM5A
				3	41277761	41278298	CTNNB1		12	422201	422380	KDM5A
				3	41279436	41279651	CTNNB1		12	427251	427647	KDM5A
				3	41280586	41280860	CTNNB1		12	430140	430295	KDM5A
				3	45689346	45689623	LIMD1		12	431562	431753	KDM5A
				3	47058521	47058803	SETD2		12	432227	432392	KDM5A
				3	47059056	47059307	SETD2		12	432745	432967	KDM5A
				3	47061181	47061391	SETD2		12	437980	438215	KDM5A
				3	47079081	47079348	SETD2		12	440964	441124	KDM5A
				3	47083986	47084264	SETD2		12	442632	442835	KDM5A
				3	47087911	47088188	SETD2		12	443386	443608	KDM5A
				3	47098241	47099053	SETD2		12	459766	459965	KDM5A
				3	47103621	47103862	SETD2		12	461350	461510	KDM5A
				3	47108496	47108668	SETD2		12	463221	463420	KDM5A
				3	47125141	47125911	SETD2		12	464303	464435	KDM5A
				3	47127616	47127866	SETD2		12	465577	465723	KDM5A
				3	47129556	47129762	SETD2		12	472108	472283	KDM5A
				3	47139411	47139652	SETD2		12	475079	475290	KDM5A
				3	47142886	47143094	SETD2		12	493176	493339	KDM5A
				3	47144761	47144974	SETD2		12	495042	495160	KDM5A
				3	47147416	47147663	SETD2		12	498072	498277	KDM5A
				3	47155326	47155561	SETD2		12	4383186	4383421	CCND2
				3	47158051	47158289	SETD2		12	4385150	4385406	CCND2
				3	47161631	47165458	SETD2		12	4387905	4388105	CCND2
				3	47165466	47166104	SETD2		12	4397987	4398176	CCND2
				3	47168061	47168173	SETD2		12	4409005	4409195	CCND2
				3	47205271	47205481	SETD2		12	4479488	4479969	FGF23
				3	52436242	52436522	BAP1		12	4481739	4481883	FGF23
				3	52436552	52436952	BAP1		12	4488517	4488768	FGF23
				3	52437092	52437961	BAP1		12	4543360	4543577	FGF6
				3	52438407	52438651	BAP1		12	4553278	4553422	FGF6
				3	52439052	52439377	BAP1		12	4554370	4554756	FGF6
				3	52439707	52439988	BAP1		12	5153293	5155175	KCNA5
				3	52440207	52440462	BAP1		12	6776859	6777301	ZNF384
				3	52440772	52440994	BAP1		12	6778176	6778375	ZNF384
				3	52441122	52441525	BAP1		12	6779905	6780024	ZNF384
				3	52441912	52442168	BAP1		12	6781495	6781718	ZNF384
				3	52442427	52442701	BAP1		12	6782361	6782626	ZNF384
				3	52443507	52443958	BAP1;PHF7		12	6787272	6787646	ZNF384
				3	52582012	52582320	SMIM4;PBRM1		12	6787808	6787896	ZNF384
				3	52584367	52584917	SMIM4;PBRM1		12	6788091	6788369	ZNF384
				3	52588677	52588961	SMIM4;PBRM1		12	6788600	6788706	ZNF384
				3	52595707	52596061	SMIM4;PBRM1		12	11418826	11418982	PRB3
				3	52597317	52597550	SMIM4;PBRM1		12	11420088	11420351	PRB3
				3	52597997	52598306	SMIM4;PBRM1		12	11420438	11421102	PRB3
				3	52610487	52610758	SMIM4;PBRM1		12	11421546	11421622	PRB3
				3	52613007	52613287	SMIM4;PBRM1		12	11422519	11422661	PRB3
				3	52620377	52620748	PBRM1		12	12870753	12871268	CDKN1B
				3	52621307	52621516	PBRM1		12	12871738	12871900	CDKN1B
				3	52623022	52623269	PBRM1		12	13715696	13717593	GRIN2B
				3	52637464	52637813	PBRM1		12	13719938	13720217	GRIN2B
				3	52643264	52644023	PBRM1		12	13722743	13722971	GRIN2B
				3	52649304	52649536	PBRM1		12	13724717	13724918	GRIN2B
				3	52651209	52651625	PBRM1		12	13761516	13761786	GRIN2B
				3	52661224	52661476	PBRM1		12	13764638	13764804	GRIN2B
				3	52662839	52663126	PBRM1		12	13768027	13768221	GRIN2B
				3	52668554	52668894	PBRM1		12	13768406	13768618	GRIN2B
				3	52675904	52676072	PBRM1		12	13769368	13769611	GRIN2B
				3	52677194	52677410	PBRM1		12	13828658	13828813	GRIN2B
				3	52678689	52678764	PBRM1		12	13906230	13906869	GRIN2B
				3	52678779	52678878	PBRM1		12	14018711	14019162	GRIN2B
				3	52682354	52682521	PBRM1		12	25362708	25362865	KRAS
				3	52685689	52685900	PBRM1		12	25368354	25368514	KRAS
				3	52692149	52692385	PBRM1		12	25378527	25378727	KRAS
				3	52696079	52696299	PBRM1		12	25380147	25380366	KRAS
				3	52702444	52702685	PBRM1		12	25398187	25398338	KRAS
				3	52712449	52712668	PBRM1		12	46123599	46123731	ARID2
				3	52713524	52713801	PBRM1		12	46123806	46123940	ARID2
				3	57232164	57232595	HESX1		12	46124979	46125117	ARID2
				3	57232709	57233028	HESX1		12	46205180	46205354	ARID2
				3	57233724	57234019	HESX1		12	46211432	46211691	ARID2
				3	61772964	61773238	PTPRG		12	46215182	46215290	ARID2
				3	69788687	69788931	MITF		12	46230351	46230458	ARID2
				3	69928222	69928597	MITF		12	46230503	46230794	ARID2
				3	69986902	69987222	MITF		12	46231083	46231220	ARID2
				3	69988177	69988401	MITF		12	46231260	46231510	ARID2
				3	69990337	69990533	MITF		12	46233091	46233299	ARID2
				3	69998137	69998382	MITF		12	46240618	46240740	ARID2
				3	70000912	70001084	MITF		12	46242598	46242773	ARID2
				3	70005532	70005747	MITF		12	46243342	46243579	ARID2
				3	70008362	70008638	MITF		12	46243798	46246699	ARID2
				3	70013927	70014460	MITF		12	46254563	46254752	ARID2
				3	72083036	72083108			12	46285542	46285721	ARID2
				3	75785998	75786149	ZNF717		12	46285773	46285899	ARID2
				3	75786173	75786251	ZNF717		12	46287182	46287346	ARID2
				3	75786263	75786482	ZNF717		12	46287392	46287524	ARID2
				3	75786493	75786565	ZNF717		12	46298696	46298881	ARID2
				3	75786583	75786657	ZNF717		12	49415542	49415675	KMT2D
				3	75786668	75786809	ZNF717		12	49415805	49415954	KMT2D
				3	75786828	75786900	ZNF717		12	49416042	49416156	KMT2D
				3	75786918	75786986	ZNF717		12	49416352	49416678	KMT2D
				3	75787003	75787079	ZNF717		12	49418340	49418511	KMT2D
				3	75787098	75787333	ZNF717		12	49418572	49418749	KMT2D
				3	75787353	75787766	ZNF717;MIR4273		12	49419944	49421125	KMT2D
				3	75787768	75787921	ZNF717		12	49421565	49421733	KMT2D
				3	75787923	75788516	ZNF717		12	49421771	49421944	KMT2D
				3	75790398	75790546	ZNF717		12	49422590	49422761	KMT2D
				3	75790703	75790778	ZNF717		12	49422823	49423039	KMT2D
				3	87308983	87309320	POU1F1		12	49423163	49423279	KMT2D
				3	87310353	87310558	POU1F1		12	49424042	49424242	KMT2D
				3	87311153	87311436	POU1F1		12	49424363	49424571	KMT2D
				3	87313368	87313722	POU1F1		12	49424655	49424836	KMT2D
				3	87322433	87322641	POU1F1		12	49424937	49427767	KMT2D
				3	87325408	87325685	POU1F1		12	49427829	49428102	KMT2D
				3	89156837	89157051	EPHA3		12	49428172	49428279	KMT2D
				3	89176287	89176435	EPHA3		12	49428344	49428469	KMT2D
				3	89258937	89259751	EPHA3		12	49428574	49428738	KMT2D
				3	89390002	89390244	EPHA3		12	49430887	49432792	KMT2D
				3	89390842	89391300	EPHA3		12	49432984	49433161	KMT2D
				3	89444912	89445157	EPHA3		12	49433197	49433420	KMT2D
				3	89448397	89448692	EPHA3		12	49433486	49435338	KMT2D
				3	89456357	89456601	EPHA3		12	49435417	49435508	KMT2D
				3	89457142	89457349	EPHA3		12	49435679	49435793	KMT2D
				3	89462272	89462481	EPHA3		12	49435851	49436133	KMT2D
				3	89468282	89468603	EPHA3		12	49436323	49436448	KMT2D
				3	89478192	89478335	EPHA3		12	49436503	49436681	KMT2D
				3	89480237	89480579	EPHA3		12	49436838	49436989	KMT2D
				3	89498312	89498594	EPHA3		12	49437125	49437231	KMT2D
				3	89499252	89499584	EPHA3		12	49437397	49437585	KMT2D
				3	89521542	89521761	EPHA3		12	49437630	49437801	KMT2D
				3	89521772	89521841	EPHA3		12	49437962	49438107	KMT2D
				3	89528482	89528697	EPHA3		12	49438165	49438325	KMT2D
				3	100432505	100432739	TFG		12	49438506	49438768	KMT2D
				3	100438800	100438935	TFG		12	49439682	49439770	KMT2D
				3	100447525	100447731	TFG		12	49439827	49439977	KMT2D
				3	100451330	100451540	TFG		12	49440022	49440227	KMT2D
				3	100455395	100455602	TFG		12	49440371	49440593	KMT2D
				3	100463665	100463812	TFG		12	49441727	49441872	KMT2D
				3	100466970	100467379	TFG		12	49442421	49442572	KMT2D
				3	115156008	115156293			12	49442867	49443021	KMT2D
				3	119545570	119545783	GSK3B		12	49443444	49444593	KMT2D
				3	119562050	119562258	GSK3B		12	49444648	49446227	KMT2D
				3	119582200	119582505	GSK3B		12	49446326	49446512	KMT2D
				3	119585365	119585546	GSK3B		12	49446677	49446875	KMT2D
				3	119595185	119595434	GSK3B		12	49446969	49447124	KMT2D
				3	119624540	119624747	GSK3B		12	49447238	49447444	KMT2D
				3	119631480	119631660	GSK3B		12	49447740	49447943	KMT2D
				3	119634815	119635095	GSK3B		12	49448069	49448219	KMT2D
				3	119642155	119642356	GSK3B		12	49448290	49448554	KMT2D
				3	119666045	119666224	GSK3B		12	49448662	49448829	KMT2D
				3	119720830	119721131	GSK3B		12	49449038	49449127	KMT2D
				3	119812120	119812313	GSK3B		12	56474064	56474186	ERBB3
				3	128199801	128200118	GATA2		12	56477514	56477706	ERBB3
				3	128200131	128200203	GATA2		12	56478758	56479116	ERBB3
				3	128200571	128200864	GATA2		12	56480294	56480460	ERBB3
				3	128202631	128202904	GATA2		12	56481340	56481446	ERBB3
				3	128204501	128205273	GATA2		12	56481558	56481717	ERBB3
				3	128205581	128205931	GATA2		12	56481784	56481966	ERBB3
				3	134514411	134514583	EPHB1		12	56482306	56482460	ERBB3
				3	134644586	134644805	EPHB1		12	56482511	56482672	ERBB3
				3	134670151	134670956	EPHB1		12	56486510	56486624	ERBB3
				3	134825216	134825503	EPHB1		12	56486749	56486880	ERBB3
				3	134851486	134851949	EPHB1		12	56487108	56487354	ERBB3
				3	134872921	134873190	EPHB1		12	56487527	56487700	ERBB3
				3	134880796	134881081	EPHB1		12	56487862	56487993	ERBB3
				3	134884736	134884985	EPHB1		12	56488165	56488360	ERBB3
				3	134885711	134885929	EPHB1		12	56489020	56489114	ERBB3
				3	134898631	134898876	EPHB1		12	56489428	56489610	ERBB3
				3	134911346	134911748	EPHB1		12	56490266	56490426	ERBB3
				3	134920246	134920603	EPHB1		12	56490511	56490650	ERBB3
				3	134959926	134960208	EPHB1		12	56490808	56491034	ERBB3
				3	134967091	134967412	EPHB1		12	56491548	56491744	ERBB3
				3	134968106	134968399	EPHB1		12	56492263	56492379	ERBB3
				3	134977791	134978025	EPHB1		12	56492522	56492709	ERBB3
				3	138374203	138374378	PIK3CB		12	56493411	56493549	ERBB3
				3	138374958	138375135	PIK3CB		12	56493601	56493833	ERBB3
				3	138376498	138376709	PIK3CB		12	56493937	56494049	ERBB3
				3	138382713	138382901	PIK3CB		12	56494824	56495165	ERBB3
				3	138383853	138384062	PIK3CB		12	56495292	56495859	ERBB3
				3	138400788	138400922	PIK3CB		12	58138917	58139020	TSPAN31
				3	138402498	138402667	PIK3CB		12	58139507	58139715	TSPAN31
				3	138403433	138403672	PIK3CB		12	58139938	58140059	TSPAN31
				3	138407693	138407843	PIK3CB		12	58140351	58140523	TSPAN31
				3	138409808	138410021	PIK3CB		12	58140780	58140934	TSPAN31
				3	138413603	138413778	PIK3CB		12	58140978	58141093	TSPAN31
				3	138417723	138417957	PIK3CB		12	58142287	58142420	CDK4
				3	138423238	138423343	PIK3CB		12	58142944	58143120	CDK4
				3	138425968	138426149	PIK3CB		12	58143216	58143307	CDK4
				3	138431013	138431155	PIK3CB		12	58144418	58144568	CDK4
				3	138433283	138433576	PIK3CB		12	58144685	58144893	CDK4
				3	138452158	138452294	PIK3CB		12	58144969	58145145	CDK4
				3	138453448	138453663	PIK3CB		12	58145262	58145520	CDK4
				3	138456523	138456759	PIK3CB		12	65445108	65445270	WIF1
				3	138461368	138461655	PIK3CB		12	65448877	65449013	WIF1
				3	138474588	138474830	PIK3CB		12	65449790	65449926	WIF1
				3	138477988	138478214	PIK3CB		12	65456240	65456376	WIF1
				3	138664373	138665636	FOXL2		12	65460400	65460536	WIF1
				3	142168199	142168513	ATR		12	65461454	65461590	WIF1
				3	142171894	142172158	ATR		12	65462523	65462704	WIF1
				3	142176379	142176649	ATR		12	65471505	65471654	WIF1
				3	142177724	142178013	ATR		12	65514176	65514356	WIF1
				3	142178019	142178291	ATR		12	65514803	65514991	WIF1
				3	142180714	142180985	ATR		12	66151779	66152831	RPSAP52
				3	142183919	142184157	ATR;RP11-383G6.3		12	66219030	66219181	HMGA2,RPSAP52,HMGA2
				3	142185104	142185442	ATR;RP11-383G6.3		12	66220602	66220774	HMGA2,RPSAP52,HMGA2
				3	142186714	142186977	ATR;RP11-383G6.3		12	66221760	66221887	HMGA2
				3	142188104	142188453	ATR;RP11-383G6.3		12	66232278	66232369	HMGA2
				3	142188854	142189102	ATR;RP11-383G6.3		12	66308818	66308930	HMGA2
				3	142203919	142204201	ATR		12	66345142	66345215	HMGA2
				3	142211899	142212214	ATR		12	66357004	66357092	HMGA2
				3	142215169	142215414	ATR		12	69202237	69202291	MDM2
				3	142215789	142216107	ATR		12	69202967	69203092	MDM2
				3	142217374	142217691	ATR		12	69207313	69207428	MDM2
				3	142218419	142218618	ATR		12	69210571	69210745	MDM2
				3	142222139	142222310	ATR		12	69214084	69214174	MDM2
				3	142223919	142224164	ATR		12	69218122	69218230	MDM2
				3	142226709	142227012	ATR		12	69218314	69218451	MDM2
				3	142231084	142231361	ATR		12	69222530	69222731	MDM2
				3	142232279	142232558	ATR		12	69229588	69229784	MDM2
				3	142234164	142234408	ATR		12	69230431	69230549	MDM2
				3	142238464	142238706	ATR		12	69233033	69233649	MDM2
				3	142241504	142241681	ATR		12	71519093	71519187	TSPAN8
				3	142242769	142243110	ATR		12	71523090	71523214	TSPAN8
				3	142253854	142254102	ATR		12	71526452	71526624	TSPAN8
				3	142254874	142255100	ATR		12	71531712	71531860	TSPAN8
				3	142257249	142257530	ATR		12	71531915	71532030	TSPAN8
				3	142259714	142259959	ATR		12	71533470	71533648	TSPAN8
				3	142261434	142261651	ATR		12	71537910	71538013	TSPAN8
				3	142266534	142266771	ATR		12	71551378	71551478	TSPAN8
				3	142268249	142268565	ATR		12	93966653	93966832	SOCS2
				3	142268909	142269215	ATR		12	93968477	93968975	SOCS2
				3	142272004	142272275	ATR		12	103981234	103981355	STAB2
				3	142272419	142272913	ATR		12	103984654	103984828	STAB2
				3	142274654	142274986	ATR		12	103988152	103988308	STAB2
				3	142275149	142275412	ATR		12	104014225	104014351	STAB2
				3	142277419	142277688	ATR		12	104015799	104015909	STAB2
				3	142278029	142278333	ATR		12	104025355	104025491	STAB2
				3	142279029	142279352	ATR		12	104030868	104031034	STAB2
				3	142280019	142280264	ATR		12	104031773	104032010	STAB2
				3	142281004	142282025	ATR		12	104033880	104034054	STAB2
				3	142284894	142285173	ATR		12	104042447	104042621	STAB2
				3	142286829	142287050	ATR		12	104044253	104044376	STAB2
				3	142297419	142297603	ATR		12	104046313	104046503	STAB2
				3	145968324	145968624	PLSCR4		12	104048312	104048496	STAB2
				3	156260952	156261096	SSR3		12	104049008	104049105	STAB2
				3	156262072	156262251	SSR3		12	104049213	104049379	STAB2
				3	156266632	156266803	SSR3		12	104054088	104054182	STAB2
				3	156271422	156271590	SSR3		12	104054440	104054561	STAB2
				3	156272717	156272907	SSR3		12	104056603	104056796	STAB2
				3	169482347	169482876	TERC		12	104060048	104060151	STAB2
				3	170136791	170137142	CLDN11		12	104062400	104062527	STAB2
				3	170140881	170141176	CLDN11		12	104063298	104063425	STAB2
				3	170150246	170150601	CLDN11		12	104064453	104064605	STAB2
				3	170858056	170858344	TNIK		12	104067664	104067885	STAB2
				3	172774764	172774892	SPATA16		12	104069685	104069819	STAB2
				3	172852794	172852866	SPATA16		12	104071210	104071409	STAB2
				3	172852874	172853080	SPATA16		12	104076962	104077098	STAB2
				3	178916554	178917005	PIK3CA		12	104078746	104078882	STAB2
				3	178917429	178917720	PIK3CA		12	104081925	104082013	STAB2
				3	178919024	178919367	PIK3CA		12	104083603	104083780	STAB2
				3	178921279	178921624	PIK3CA		12	104084181	104084336	STAB2
				3	178922219	178922455	PIK3CA		12	104086569	104086687	STAB2
				3	178927284	178927564	PIK3CA		12	104089307	104089446	STAB2
				3	178927899	178928441	PIK3CA		12	104089494	104089642	STAB2
				3	178935909	178936153	PIK3CA		12	104092853	104093025	STAB2
				3	178936909	178937149	PIK3CA		12	104096905	104097074	STAB2
				3	178937294	178937568	PIK3CA		12	104098315	104098412	STAB2
				3	178937644	178937913	PIK3CA		12	104099389	104099525	STAB2
				3	178938744	178938989	PIK3CA		12	104100549	104100785	STAB2
				3	178941774	178942058	PIK3CA		12	104102198	104102334	STAB2
				3	178942419	178942703	PIK3CA		12	104105228	104105314	STAB2
				3	178943664	178943914	PIK3CA		12	104106124	104106241	STAB2
				3	178946989	178947270	PIK3CA		12	104107400	104107566	STAB2
				3	178947704	178948229	PIK3CA		12	104109572	104109686	STAB2
				3	178951844	178952201	PIK3CA		12	104111527	104111639	STAB2
				3	181430084	181430285	SOX2-OT;SOX2		12	104118732	104118892	STAB2
				3	181430349	181431146	SOX2-OT;SOX2		12	104119873	104119961	STAB2
				3	183209653	183210067	KLHL6		12	104121024	104121148	STAB2
				3	183210213	183210585	KLHL6		12	104122606	104122793	STAB2
				3	183211803	183212151	KLHL6		12	104123873	104124054	STAB2
				3	183217313	183217693	KLHL6		12	104125333	104125433	STAB2
				3	183225783	183226371	KLHL6		12	104126763	104126980	STAB2
				3	183245563	183245879	KLHL6		12	104129248	104129378	STAB2
				3	183273083	183273508	KLHL6		12	104131391	104131578	STAB2
				3	187440174	187440474	RP11-211G3.3;BCL6		12	104133169	104133266	STAB2
				3	187442664	187442949	RP11-211G3.3;BCL6		12	104134387	104134554	STAB2
				3	187443239	187443483	RP11-211G3.3;BCL6		12	104136162	104136352	STAB2
				3	187444444	187444759	RP11-211G3.3;BCL6		12	104138930	104139075	STAB2
				3	187446074	187446393	RP11-211G3.3;BCL6		12	104140354	104140502	STAB2
				3	187446764	187447882	RP11-211G3.3;BCL6		12	104142720	104142954	STAB2
				3	187449424	187449795	RP11-211G3.3;BCL6		12	104144336	104144518	STAB2
				3	187451249	187451538	RP11-211G3.3;BCL6		12	104146977	104147151	STAB2
				3	189373424	189373502	TP63		12	104149059	104149265	STAB2
				3	193959249	193959382	RP11-513G11.4		12	104149369	104149516	STAB2
				3	193959384	193959456	RP11-513G11.4		12	104151927	104152087	STAB2
				3	197401865	197402085	KIAA0226		12	104152890	104153071	STAB2
				3	197402265	197402408	KIAA0226		12	104155057	104155208	STAB2
				3	197403720	197403947	KIAA0226		12	104156031	104156200	STAB2
				3	197404310	197404448	KIAA0226		12	104157249	104157406	STAB2
				3	197407975	197408260	KIAA0226		12	104160043	104160134	STAB2
				3	197408665	197408802	KIAA0226		12	107712697	107713872	BTBD11
				3	197409305	197409527	KIAA0226		12	107914243	107914433	BTBD11
				3	197410155	197410330	KIAA0226		12	107937691	107937936	BTBD11
				3	197411000	197411144	KIAA0226		12	107974663	107974804	BTBD11
				3	197420555	197420703	KIAA0226		12	107974908	107975101	BTBD11
				3	197421220	197421495	KIAA0226		12	108003946	108004152	BTBD11
				3	197422710	197422885	KIAA0226		12	108006536	108006666	BTBD11
				3	197423790	197423947	KIAA0226		12	108008817	108008959	BTBD11
				3	197427450	197428051	KIAA0226		12	108010845	108010979	BTBD11
				3	197428545	197428739	KIAA0226		12	108011057	108011233	BTBD11
				3	197430385	197430573	KIAA0226		12	108011914	108012175	BTBD11
				3	197431380	197431604	KIAA0226		12	108013742	108013961	BTBD11
				3	197431930	197432079	KIAA0226		12	108029041	108029187	BTBD11
				3	197444815	197445035	KIAA0226		12	108034067	108034210	BTBD11
				3	197463485	197463627	KIAA0226		12	108035846	108035968	BTBD11
				4	1795566	1795838	FGFR3		12	108042962	108043071	BTBD11
				4	1800931	1801300	FGFR3		12	108045430	108045584	BTBD11
				4	1801391	1801629	FGFR3		12	108051265	108051515	BTBD11
				4	1803031	1803781	FGFR3		12	111855929	111856701	SH2B3
				4	1804571	1804845	FGFR3		12	111884536	111884678	SH2B3
				4	1805341	1805550	FGFR3		12	111884725	111884857	SH2B3
				4	1805996	1806284	FGFR3		12	111884908	111885043	SH2B3
				4	1806476	1806765	FGFR3		12	111885113	111885368	SH2B3
				4	1807001	1808147	FGFR3		12	111885439	111885651	SH2B3
				4	1808191	1808741	FGFR3		12	111885766	111886126	SH2B3
				4	1808771	1809058	FGFR3		12	112856895	112856949	PTPN11
				4	5823426	5823643	EVC;CRMP1		12	112884059	112884222	PTPN11
				4	5827156	5827476	EVC;CRMP1		12	112888101	112888336	PTPN11
				4	5830146	5830474	EVC;CRMP1		12	112890978	112891211	PTPN11
				4	5837576	5837891	CRMP1		12	112892347	112892504	PTPN11
				4	5838421	5838712	CRMP1		12	112893733	112893887	PTPN11
				4	5841176	5841466	CRMP1		12	112910727	112910864	PTPN11
				4	5842971	5843224	CRMP1		12	112915434	112915554	PTPN11
				4	5844751	5844959	CRMP1		12	112915640	112915839	PTPN11
				4	5851051	5851233	CRMP1		12	112919857	112920029	PTPN11
				4	5853071	5853275	CRMP1		12	112924258	112924457	PTPN11
				4	5857806	5858101	CRMP1		12	112926226	112926334	PTPN11
				4	5862681	5862998	CRMP1		12	112926807	112926999	PTPN11
				4	5868331	5868535	CRMP1		12	112939927	112940080	PTPN11
				4	5894251	5894765	CRMP1		12	112942478	112942588	PTPN11
				4	20255416	20255655	SLIT2		12	117476917	117477035	TESC
				4	20258256	20258391	SLIT2		12	117479731	117479819	TESC
				4	20259441	20259585	SLIT2		12	117484343	117484491	TESC
				4	20270411	20270545	SLIT2		12	117484561	117484663	TESC
				4	20469366	20469459	SLIT2		12	117486803	117486983	TESC
				4	20482291	20482441	SLIT2		12	117494590	117494711	TESC
				4	20487786	20487919	SLIT2		12	117513055	117513165	TESC
				4	20490416	20490619	SLIT2		12	117537009	117537107	TESC
				4	20493361	20493539	SLIT2		12	121407859	121408571	HNF1A-AS1
				4	20512081	20512219	SLIT2		12	121408926	121410115	HNF1A-AS1
				4	20512651	20512790	SLIT2		12	121416551	121416917	HNF1A
				4	20520996	20521089	SLIT2		12	121426615	121426855	HNF1A
				4	20525361	20525565	SLIT2		12	121431302	121431529	HNF1A
				4	20525606	20525812	SLIT2		12	121431946	121432228	HNF1A
				4	20526706	20526845	SLIT2		12	121434044	121434236	HNF1A
				4	20530546	20530751	SLIT2		12	121434323	121434565	HNF1A
				4	20533571	20533701	SLIT2		12	121435256	121435488	HNF1A
				4	20535166	20535374	SLIT2		12	121437050	121437212	HNF1A
				4	20541031	20541246	SLIT2		12	121437265	121437450	HNF1A
				4	20543041	20543261	SLIT2		12	121438847	121439015	HNF1A
				4	20544091	20544265	SLIT2		12	123746262	123746370	CDK2AP1
				4	20547606	20547747	SLIT2		12	123749722	123749889	CDK2AP1
				4	20550086	20550231	SLIT2		12	123751711	123751849	CDK2AP1
				4	20550641	20550779	SLIT2		12	123756090	123756185	CDK2AP1
				4	20552441	20552557	SLIT2		12	124809927	124810149	NCOR2
				4	20555406	20555603	SLIT2		12	124810716	124810936	NCOR2
				4	20568851	20569034	SLIT2		12	124811934	124812199	NCOR2
				4	20569116	20569260	SLIT2		12	124815370	124815464	NCOR2
				4	20570466	20570643	SLIT2		12	124816844	124817033	NCOR2
				4	20591231	20591381	SLIT2		12	124817655	124817845	NCOR2
				4	20597291	20597468	SLIT2		12	124818949	124819183	NCOR2
				4	20598016	20598292	SLIT2		12	124819660	124819846	NCOR2
				4	20599861	20600045	SLIT2		12	124820008	124820198	NCOR2
				4	20611611	20611818	SLIT2		12	124821278	124821746	NCOR2
				4	20618511	20618860	SLIT2		12	124824531	124824770	NCOR2
				4	20619036	20619318	SLIT2		12	124824819	124825009	NCOR2
				4	20620366	20620643	SLIT2		12	124825127	124825317	NCOR2
				4	21027021	21027102	KCNIP4		12	124826348	124826640	NCOR2
				4	31589410	31589706			12	124827530	124827792	NCOR2
				4	34761378	34761580			12	124829122	124829517	NCOR2
				4	34761583	34761657			12	124831089	124831416	NCOR2
				4	54880141	54880430	FIP1L1;CHIC2		12	124832350	124832477	NCOR2
				4	55124836	55125085	FIP1L1;PDGFRA		12	124832699	124832880	NCOR2
				4	55127211	55127638	FIP1L1;PDGFRA		12	124835112	124835303	NCOR2
				4	55129786	55130130	FIP1L1;PDGFRA		12	124838618	124838762	NCOR2
				4	55131016	55131314	FIP1L1;PDGFRA		12	124839003	124839148	NCOR2
				4	55133396	55133942	FIP1L1;PDGFRA		12	124839362	124839505	NCOR2
				4	55136716	55136992	FIP1L1;PDGFRA		12	124839957	124840137	NCOR2
				4	55138471	55138757	FIP1L1;PDGFRA		12	124841167	124841372	NCOR2
				4	55139651	55139940	FIP1L1;PDGFRA		12	124846651	124846863	NCOR2
				4	55140631	55140875	FIP1L1;PDGFRA		12	124848204	124848365	NCOR2
				4	55140931	55141199	FIP1L1;PDGFRA		12	124856547	124857176	NCOR2
				4	55143461	55143729	FIP1L1;PDGFRA		12	124858938	124859029	NCOR2
				4	55143966	55144257	FIP1L1;PDGFRA		12	124862762	124862950	NCOR2
				4	55144461	55144747	FIP1L1;PDGFRA		12	124870270	124870453	NCOR2
				4	55146411	55146707	FIP1L1;PDGFRA		12	124882644	124882747	NCOR2
				4	55151446	55151726	FIP1L1;PDGFRA		12	124885026	124885239	NCOR2
				4	55151916	55152212	FIP1L1;PDGFRA		12	124886929	124887127	NCOR2
				4	55153506	55153796	FIP1L1;PDGFRA		12	124904482	124904621	NCOR2
				4	55154896	55155374	FIP1L1;PDGFRA		12	124907026	124907121	NCOR2
				4	55156416	55156768	FIP1L1;PDGFRA		12	124911147	124911366	NCOR2
				4	55161211	55161500	FIP1L1;PDGFRA		12	124914138	124914272	NCOR2
				4	55524101	55524338	KIT		12	124915140	124915353	NCOR2
				4	55561636	55561712	KIT		12	124922455	124922562	NCOR2
				4	55561721	55562004	KIT		12	124934340	124934433	NCOR2
				4	55564386	55564808	KIT		12	124941631	124941728	NCOR2
				4	55565711	55566013	KIT		12	124950698	124950852	NCOR2
				4	55569861	55570102	KIT		12	124957477	124957697	NCOR2
				4	55573211	55573493	KIT		12	124968121	124968339	NCOR2
				4	55575501	55575802	KIT		12	124970966	124971134	NCOR2
				4	55589661	55589939	KIT		12	124979672	124979817	NCOR2
				4	55591976	55592242	KIT		12	132313019	132313218	MMP17
				4	55593291	55593778	KIT		12	132322719	132322892	MMP17
				4	55593896	55594383	KIT		12	132323136	132323306	MMP17
				4	55595421	55595716	KIT		12	132325097	132325421	MMP17
				4	55597426	55597670	KIT		12	132326148	132326365	MMP17
				4	55597946	55598193	KIT		12	132328521	132328646	MMP17
				4	55598236	55598349	KIT		12	132329642	132329765	MMP17
				4	55599146	55599421	KIT		12	132329821	132330014	MMP17
				4	55602571	55603026	KIT		12	132334326	132334624	MMP17
				4	55603246	55603533	KIT		12	132335449	132335839	MMP17
				4	55604506	55604793	KIT		13	21548988	21549523	LATS2
				4	55946038	55946392	RP11-530I17.1;KDR		13	21553809	21553956	LATS2
				4	55948058	55948264	RP11-530I17.1;KDR		13	21555584	21555807	LATS2
				4	55948638	55948877	RP11-530I17.1;KDR		13	21557342	21557965	LATS2
				4	55953708	55953984	RP11-530I17.1;KDR		13	21561999	21563463	LATS2
				4	55954973	55955220	RP11-530I17.1;KDR		13	21565390	21565563	LATS2
				4	55955468	55955718	RP11-530I17.1;KDR		13	21619803	21620185	LATS2
				4	55955783	55956028	RP11-530I17.1;KDR		13	26828758	26828926	CDK8
				4	55956048	55956323	RP11-530I17.1;KDR		13	26911683	26911799	CDK8
				4	55958708	55958961	KDR		13	26923188	26923339	CDK8
				4	55960893	55961178	KDR		13	26927856	26928037	CDK8
				4	55961678	55961887	KDR		13	26956930	26957028	CDK8
				4	55962328	55962579	KDR		13	26959327	26959499	CDK8
				4	55963753	55963945	KDR		13	26967483	26967667	CDK8
				4	55964233	55964514	KDR		13	26970401	26970511	CDK8
				4	55964798	55965037	KDR		13	26971269	26971382	CDK8
				4	55968043	55968251	KDR		13	26974569	26974707	CDK8
				4	55968463	55968739	KDR		13	26975385	26975504	CDK8
				4	55970738	55971204	KDR		13	26975582	26975781	CDK8
				4	55971923	55972171	KDR		13	26978072	26978238	CDK8
				4	55972778	55973037	KDR		13	28578168	28578331	FLT3
				4	55973828	55974111	KDR		13	28588568	28588714	FLT3
				4	55976503	55976955	KDR		13	28589273	28589413	FLT3
				4	55979408	55979726	KDR		13	28589706	28589858	FLT3
				4	55980228	55980502	KDR		13	28592583	28592746	FLT3
				4	55980978	55981291	KDR		13	28597466	28597634	FLT3
				4	55981383	55981648	KDR		13	28598977	28599100	FLT3
				4	55984703	55985021	KDR		13	28601204	28601398	FLT3
				4	55987198	55987402	KDR		13	28602294	28602445	FLT3
				4	55991318	55991532	KDR		13	28608003	28608148	FLT3
				4	66189773	66190021	EPHA5		13	28608198	28608371	FLT3
				4	66197618	66197895	EPHA5		13	28608417	28608564	FLT3
				4	66201588	66201895	EPHA5		13	28609611	28609830	FLT3
				4	66213708	66213986	EPHA5		13	28610051	28610200	FLT3
				4	66217043	66217393	EPHA5		13	28611301	28611445	FLT3
				4	66218688	66218872	EPHA5		13	28622391	28622600	FLT3
				4	66230673	66230989	EPHA5		13	28623500	28623694	FLT3
				4	66231583	66231827	EPHA5		13	28623751	28623931	FLT3
				4	66233058	66233199	EPHA5		13	28624211	28624379	FLT3
				4	66242643	66242858	EPHA5		13	28626661	28626831	FLT3
				4	66270018	66270272	EPHA5		13	28631463	28631619	FLT3
				4	66279928	66280220	EPHA5		13	28635983	28636226	FLT3
[truncated: 7,403 more rows]

## Sheet: Data S5a
Supplementary Data 5a: Genomics – functional alterations - known/likely pathogenic
Sample ID	Gene	HGVSc	dbSNP_ids	COSMIC_ids	POS	REF	ALT	Depth	ALT_FREQ	Consequence	Exon	HGVSp	CADD_PHRED	gnomAD_AF	clinvar_clnsig
373M	ABL1	ENST00000372348.2:c.1823G>A	rs376925416	COSM3329208	133759443	G	A	497	0.51	missense_variant	'11/11	ENSP00000361423.2:p.Arg608His	28.6	0.00013	not_provided
373M Cx	ABL1	ENST00000372348.2:c.1823G>A	rs376925416	COSM3329208	133759443	G	A	501	0.47	missense_variant	'11/11	ENSP00000361423.2:p.Arg608His	28.6	0.00013	not_provided
272R	ABL1	ENST00000372348.2:c.1921C>T	rs759909014	.	133759541	C	T	1551	0.34	missense_variant	'11/11	ENSP00000361423.2:p.Arg641Trp	29.8	1.633e-05	-
373M Cx	ADAMTS7	ENST00000388820.4:c.1168C>T	.	.	79082041	G	A	235	0.5	missense_variant	'7/24	ENSP00000373472.4:p.Leu390Phe	26.3	.	-
373M	ADAMTS7	ENST00000388820.4:c.1168C>T	.	.	79082041	G	A	68	0.44	missense_variant	'7/24	ENSP00000373472.4:p.Leu390Phe	26.3	.	-
201.1A Cx	AIP	ENST00000279146.3:c.917T>C	.	.	67258388	T	C	467	0.45	missense_variant	'6/6	ENSP00000279146.3:p.Leu306Pro	29.7	.	-
201.1A	AIP	ENST00000279146.3:c.917T>C	.	.	67258388	T	C	1324	0.44	missense_variant	'6/6	ENSP00000279146.3:p.Leu306Pro	29.7	.	-
407M Cx	AKT1	ENST00000554581.1:c.49G>A	rs121434592	COSM33765	105246551	C	T	645	0.7	missense_variant,splice_region_variant	'2/13	ENSP00000451828.1:p.Glu17Lys	25.9	4.077e-06	Pathogenic/Likely_pathogenic
407M	AKT1	ENST00000554581.1:c.49G>A	rs121434592	COSM33765	105246551	C	T	552	0.64	missense_variant,splice_region_variant	'2/13	ENSP00000451828.1:p.Glu17Lys	25.9	4.077e-06	Pathogenic/Likely_pathogenic
275R	AKT1	ENST00000554581.1:c.967G>A	.	COSM6139879	105239420	C	T	1657	0.49	missense_variant	'10/13	ENSP00000451828.1:p.Asp323Asn	29	.	-
410.51A Cx	AKT3	ENST00000366539.1:c.152T>G	rs866698621	COSM309035	243858913	A	C	176	0.85	missense_variant	'3/14	ENSP00000355497.1:p.Leu51Arg	28.3	.	-
410.51A	AKT3	ENST00000366539.1:c.152T>G	rs866698621	COSM309035	243858913	A	C	485	0.81	missense_variant	'3/14	ENSP00000355497.1:p.Leu51Arg	28.3	.	-
272R	AKT3	ENST00000366539.1:c.1393C>T	.	.	243668598	G	A	345	0.44	missense_variant	'14/14	ENSP00000355497.1:p.Arg465Trp	32	.	Pathogenic/Likely_pathogenic
407M Cx	APC	ENST00000457016.1:c.4545del	.	.	112175833	AT	A	196	0.95	frameshift_variant	'16/16	ENSP00000413133.1:p.Phe1515LeufsTer8	.	.	-
407M	APC	ENST00000457016.1:c.4545del	.	.	112175833	AT	A	206	0.93	frameshift_variant	'16/16	ENSP00000413133.1:p.Phe1515LeufsTer8	.	.	-
167.2M Cx	APC	ENST00000457016.1:c.4666dup	.	.	112175951	G	GA	85	0.88	frameshift_variant	'16/16	ENSP00000413133.1:p.Thr1556AsnfsTer3	34	.	-
167.2M	APC	ENST00000457016.1:c.4666dup	.	.	112175951	G	GA	106	0.88	frameshift_variant	'16/16	ENSP00000413133.1:p.Thr1556AsnfsTer3	34	.	-
305R Cx	APC	ENST00000457016.1:c.7581T>G	.	.	112178872	T	G	580	0.53	missense_variant	'16/16	ENSP00000413133.1:p.Asp2527Glu	22	.	-
305R	APC	ENST00000457016.1:c.7581T>G	.	.	112178872	T	G	478	0.51	missense_variant	'16/16	ENSP00000413133.1:p.Asp2527Glu	22	.	-
386R	APC	ENST00000457016.1:c.3077A>C	.	.	112174368	A	C	549	0.49	missense_variant	'16/16	ENSP00000413133.1:p.Asn1026Thr	26.2	.	Conflicting_interpretations_of_pathogenicity
386R	APC	ENST00000457016.1:c.4237A>G	rs141519952	COSM4169481	112175528	A	G	666	0.48	missense_variant	'16/16	ENSP00000413133.1:p.Met1413Val	23.3	0.0002035	Conflicting_interpretations_of_pathogenicity
287R	APC	ENST00000457016.1:c.2566C>T	rs566005215	COSM1059575,COSM235647	112173857	C	T	585	0.47	missense_variant	'16/16	ENSP00000413133.1:p.Arg856Cys	25.8	1.22e-05	Uncertain_significance
201.1A Cx	AR	ENST00000374690.3:c.2060G>A	.	.	66931418	G	A	280	1	missense_variant	'4/8	ENSP00000363822.3:p.Cys687Tyr	23.2	.	-
201.2A Cx	AR	ENST00000374690.3:c.2632A>G	rs137852578	COSM236693,COSM236694,COSM5570417	66943552	A	G	255	1	missense_variant	'8/8	ENSP00000363822.3:p.Thr878Ala	25.3	.	Pathogenic
201.1A	AR	ENST00000374690.3:c.2632A>G	rs137852578	COSM236693,COSM236694,COSM5570417	66943552	A	G	204	1	missense_variant	'8/8	ENSP00000363822.3:p.Thr878Ala	25.3	.	Pathogenic
201.1A Cx	AR	ENST00000374690.3:c.2632A>G	rs137852578	COSM236693,COSM236694,COSM5570417	66943552	A	G	236	0.99	missense_variant	'8/8	ENSP00000363822.3:p.Thr878Ala	25.3	.	Pathogenic
156R	AR	ENST00000374690.3:c.29T>G	.	COSM5034358	66765017	T	G	239	0.99	missense_variant	'1/8	ENSP00000363822.3:p.Val10Gly	26.5	.	-
201.1A	AR	ENST00000374690.3:c.2060G>A	.	.	66931418	G	A	945	0.99	missense_variant	'4/8	ENSP00000363822.3:p.Cys687Tyr	23.2	.	-
382M	AR	ENST00000374690.3:c.174_179del	rs772149730,rs71905623	.	66765158	TGCAGCA	T	381	0.27	inframe_deletion	'1/8	ENSP00000363822.3:p.Gln79_Gln80del	.	.	-
201.1A Cx	ARFRP1	ENST00000359715.5:c.584C>G	.	.	62331817	G	C	348	0.53	missense_variant	'7/7	ENSP00000352746.4:p.Pro195Arg	29.3	.	-
201.2A Cx	ARID1A	ENST00000324856.7:c.1558_1570del	.	.	27057847	TCCCAGCAGCCATC	T	623	0.32	frameshift_variant	'3/20	ENSP00000320485.7:p.Gln520SerfsTer95	.	.	-
156R	ARID2	ENST00000334344.6:c.2642del	.	.	46244547	GC	G	418	0.33	frameshift_variant	'15/21	ENSP00000335044.6:p.Ala881ValfsTer11	.	.	-
424M	ARID4A	ENST00000355431.3:c.3311G>T	.	.	58832335	G	T	273	0.52	missense_variant	'21/24	ENSP00000347602.3:p.Gly1104Val	29.3	.	-
201.1A Cx	ARID4A	ENST00000355431.3:c.1602del	.	.	58817982	TA	T	314	0.47	frameshift_variant	'16/24	ENSP00000347602.3:p.Lys534AsnfsTer41	.	.	-
365R	ASPM	ENST00000367409.4:c.4849C>T	rs772050241	COSM1337564	197073532	G	A	609	0.39	stop_gained	'18/28	ENSP00000356379.4:p.Arg1617Ter	38	2.043e-05	-
201.1A	ASXL1	ENST00000375687.4:c.1934dup	rs756958159	.	31022441	A	AG	730	0.34	frameshift_variant	'13/13	ENSP00000364839.4:p.Gly646TrpfsTer12	34	0.0004861	-
201.1A Cx	ASXL1	ENST00000375687.4:c.1934dup	rs756958159	.	31022441	A	AG	559	0.33	frameshift_variant	'13/13	ENSP00000364839.4:p.Gly646TrpfsTer12	34	0.0004861	-
410.51A Cx	ASXL1	ENST00000375687.4:c.1600T>C	.	.	31021601	T	C	250	0.26	missense_variant	'12/13	ENSP00000364839.4:p.Ser534Pro	26	.	-
435.7A	ATAD2B	ENST00000238789.5:c.9C>A	.	.	24149632	G	T	295	0.53	missense_variant	'1/28	ENSP00000238789.5:p.Asn3Lys	25.1	.	-
435.10A	ATAD2B	ENST00000238789.5:c.9C>A	.	.	24149632	G	T	273	0.5	missense_variant	'1/28	ENSP00000238789.5:p.Asn3Lys	25.1	.	-
435.23A	ATAD2B	ENST00000238789.5:c.9C>A	.	.	24149632	G	T	241	0.43	missense_variant	'1/28	ENSP00000238789.5:p.Asn3Lys	25.1	.	-
435.1A Cx	ATAD2B	ENST00000238789.5:c.9C>A	.	.	24149632	G	T	443	0.33	missense_variant	'1/28	ENSP00000238789.5:p.Asn3Lys	25.1	.	-
294R	ATM	ENST00000278616.4:c.8270T>G	rs201216427	.	108213950	T	G	436	0.32	missense_variant,splice_region_variant	'57/63	ENSP00000278616.4:p.Val2757Gly	32	.	Uncertain_significance
201.1A Cx	ATR	ENST00000350721.4:c.3764del	.	.	142255004	TA	T	218	0.46	frameshift_variant	'20/47	ENSP00000343741.4:p.Leu1255TyrfsTer7	.	.	-
156R	ATRX	ENST00000373344.5:c.536A>G	rs398123425	COSM3424967,COSM3424968	76944369	T	C	247	1	missense_variant	'7/35	ENSP00000362441.4:p.Asn179Ser	23.4	.	Pathogenic
201.1A Cx	AXIN2	ENST00000307078.5:c.1795del	.	COSM4747370	63533098	GC	G	273	0.51	frameshift_variant	'7/11	ENSP00000302625.5:p.Ala599ProfsTer90	.	.	-
201.1A Cx	AXIN2	ENST00000307078.5:c.1994del	rs267606674	COSM1385326	63532584	GC	G	481	0.44	frameshift_variant	'8/11	ENSP00000302625.5:p.Gly665AlafsTer24	.	0	-
287R	AXL	ENST00000301178.4:c.2213C>T	rs769525643	.	41763414	C	T	388	0.49	missense_variant	'19/20	ENSP00000301178.3:p.Thr738Ile	32	8.122e-06	-
272R	BAX	ENST00000293288.8:c.121dup	.	.	49458970	T	TG	171	0.8	frameshift_variant	'3/5	ENSP00000293288.8:p.Glu41GlyfsTer33	23.8	0.0001061	-
287R	BAX	ENST00000293288.8:c.121del	.	COSM1395150,COSM309434	49458970	TG	T	516	0.45	frameshift_variant	'3/5	ENSP00000293288.8:p.Glu41ArgfsTer19	.	.	-
201.1A Cx	BBC3	ENST00000449228.1:c.725del	rs1039339737	.	47725018	GC	G	534	0.47	frameshift_variant	'4/4	ENSP00000404503.1:p.Gly242AlafsTer48	.	.	-
201.1A	BBC3	ENST00000449228.1:c.725del	rs1039339737	.	47725018	GC	G	310	0.34	frameshift_variant	'4/4	ENSP00000404503.1:p.Gly242AlafsTer48	.	.	-
272R	BCORL1	ENST00000540052.1:c.5042del	rs778658185	COSM1181075,COSM3730050	129190010	TC	T	592	0.94	frameshift_variant	'12/12	ENSP00000437775.1:p.Pro1681GlnfsTer20	.	.	-
201.1A	BLM	ENST00000355112.3:c.1544del	rs772495493	COSM252959	91304138	GA	G	469	0.45	frameshift_variant	'7/22	ENSP00000347232.3:p.Asn515MetfsTer16	.	2.954e-05	-
201.1A Cx	BLM	ENST00000355112.3:c.1544del	rs772495493	COSM252959	91304138	GA	G	281	0.43	frameshift_variant	'7/22	ENSP00000347232.3:p.Asn515MetfsTer16	.	2.954e-05	-
287R	BLM	ENST00000355112.3:c.3651del	.	COSM1375449	91347483	TA	T	507	0.42	frameshift_variant	'19/22	ENSP00000347232.3:p.Lys1217AsnfsTer62	.	.	-
452C	BRCA1	ENST00000471181.2:c.1648A>C	rs56012641	.	41245900	T	G	631	0.59	missense_variant	'10/24	ENSP00000418960.2:p.Asn550His	17.67	0.0002605	Benign
452C	BRCA1	ENST00000471181.2:c.1456T>C	rs55906931	.	41246092	A	G	528	0.59	missense_variant	'10/24	ENSP00000418960.2:p.Phe486Leu	0.005	0.0002845	Benign
452C	BRCA1	ENST00000471181.2:c.536A>G	rs56187033	.	41251803	T	C	459	0.58	missense_variant	'7/24	ENSP00000418960.2:p.Tyr179Cys	24.7	0.000264	Benign
426M	BRCA1	ENST00000471181.2:c.536A>G	rs56187033	.	41251803	T	C	341	0.55	missense_variant	'7/24	ENSP00000418960.2:p.Tyr179Cys	24.7	0.000264	Benign
426M Cx	BRCA1	ENST00000471181.2:c.536A>G	rs56187033	.	41251803	T	C	313	0.54	missense_variant	'7/24	ENSP00000418960.2:p.Tyr179Cys	24.7	0.000264	Benign
426M Cx	BRCA1	ENST00000471181.2:c.1456T>C	rs55906931	.	41246092	A	G	375	0.51	missense_variant	'10/24	ENSP00000418960.2:p.Phe486Leu	0.005	0.0002845	Benign
426M	BRCA1	ENST00000471181.2:c.1648A>C	rs56012641	.	41245900	T	G	459	0.51	missense_variant	'10/24	ENSP00000418960.2:p.Asn550His	17.67	0.0002605	Benign
426M Cx	BRCA1	ENST00000471181.2:c.1648A>C	rs56012641	.	41245900	T	G	375	0.5	missense_variant	'10/24	ENSP00000418960.2:p.Asn550His	17.67	0.0002605	Benign
426M	BRCA1	ENST00000471181.2:c.1456T>C	rs55906931	.	41246092	A	G	442	0.48	missense_variant	'10/24	ENSP00000418960.2:p.Phe486Leu	0.005	0.0002845	Benign
275R	BRCA1	ENST00000471181.2:c.1486C>T	rs28897676	.	41246062	G	A	988	0.47	missense_variant	'10/24	ENSP00000418960.2:p.Arg496Cys	12.77	0.0002358	Benign
435.1A Cx	BRCA2	ENST00000544455.1:c.3879del	.	.	32912370	TA	T	216	1	frameshift_variant	'11/28	ENSP00000439902.1:p.Leu1294TyrfsTer7	.	.	-
435.23A	BRCA2	ENST00000544455.1:c.3879del	.	.	32912370	TA	T	183	1	frameshift_variant	'11/28	ENSP00000439902.1:p.Leu1294TyrfsTer7	.	.	-
435.10A	BRCA2	ENST00000544455.1:c.3879del	.	.	32912370	TA	T	176	0.99	frameshift_variant	'11/28	ENSP00000439902.1:p.Leu1294TyrfsTer7	.	.	-
435.7A	BRCA2	ENST00000544455.1:c.3879del	.	.	32912370	TA	T	194	0.98	frameshift_variant	'11/28	ENSP00000439902.1:p.Leu1294TyrfsTer7	.	.	-
294R	BRCA2	ENST00000544455.1:c.5946del	rs80359550	COSM26515,COSM328000	32914437	GT	G	336	0.95	frameshift_variant	'11/28	ENSP00000439902.1:p.Ser1982ArgfsTer22	.	0.0002723	-
201.1A Cx	BRCA2	ENST00000544455.1:c.2916dup	.	.	32911404	T	TA	286	0.42	frameshift_variant	'11/28	ENSP00000439902.1:p.Ser973IlefsTer9	.	.	-
201.1A	BRCA2	ENST00000544455.1:c.2916dup	.	.	32911404	T	TA	222	0.42	frameshift_variant	'11/28	ENSP00000439902.1:p.Ser973IlefsTer9	.	.	-
382M	BTK	ENST00000308731.7:c.1007T>G	.	.	100613393	A	C	181	0.99	missense_variant	'12/19	ENSP00000308176.7:p.Val336Gly	26.9	.	-
407M	CACNA1H	ENST00000348261.5:c.2216G>A	rs372759314	.	1254223	G	A	347	0.54	missense_variant	'10/35	ENSP00000334198.7:p.Arg739His	4.878	0.0002622	-
201.1A Cx	CACNA1H	ENST00000348261.5:c.1769G>A	rs748210497	.	1252219	G	A	438	0.5	missense_variant	'9/35	ENSP00000334198.7:p.Arg590Gln	5.716	8.903e-05	Uncertain_significance
201.2A Cx	CACNA1H	ENST00000348261.5:c.1769G>A	rs748210497	.	1252219	G	A	585	0.5	missense_variant	'9/35	ENSP00000334198.7:p.Arg590Gln	5.716	8.903e-05	Uncertain_significance
201.1A	CACNA1H	ENST00000348261.5:c.1769G>A	rs748210497	.	1252219	G	A	107	0.5	missense_variant	'9/35	ENSP00000334198.7:p.Arg590Gln	5.716	8.903e-05	Uncertain_significance
365R	CACNA1H	ENST00000348261.5:c.3629C>T	rs61319429	.	1259297	C	T	571	0.48	missense_variant	'17/35	ENSP00000334198.7:p.Pro1210Leu	3.993	0.0007575	Likely_benign
272R	CACNA1H	ENST00000348261.5:c.5407C>T	rs767277197	.	1268002	C	T	218	0.47	missense_variant	'32/35	ENSP00000334198.7:p.Arg1803Cys	25.5	1.786e-05	-
272R	CACNA1H	ENST00000348261.5:c.1459C>T	rs907429190	COSM3387187,COSM434628,COSM434629	1251909	C	T	175	0.42	missense_variant	'9/35	ENSP00000334198.7:p.Arg487Cys	22.9	2.762e-05	-
407M Cx	CACNA1H	ENST00000348261.5:c.2216G>A	rs372759314	.	1254223	G	A	540	0.26	missense_variant	'10/35	ENSP00000334198.7:p.Arg739His	4.878	0.0002622	-
272R	CAPN1	ENST00000527323.1:c.1847G>A	rs545449346	.	64977372	G	A	263	0.46	missense_variant	'17/21	ENSP00000431984.1:p.Arg616His	32	4.474e-05	-
272R	CAPN1	ENST00000527323.1:c.1847G>A	rs545449346	.	64977372	G	A	263	0.46	missense_variant	'17/21	ENSP00000431984.1:p.Arg616His	32	4.474e-05	-
287R	CCAR2	ENST00000308511.4:c.1249del	.	COSM2786329	22472974	AC	A	428	0.41	frameshift_variant	'12/21	ENSP00000310670.4:p.Arg417GlyfsTer89	.	.	-
287R	CDK12	ENST00000447079.4:c.4382del	.	COSM2837928	37687471	TG	T	397	0.48	frameshift_variant	'14/14	ENSP00000398880.3:p.Gly1461AlafsTer38	.	.	-
287R	CDKN1B	ENST00000228872.4:c.72del	.	.	12870841	AC	A	274	0.97	frameshift_variant	'1/3	ENSP00000228872.4:p.Lys25SerfsTer17	.	.	-
394M Cx	CDKN1B	ENST00000228872.4:c.375dup	.	.	12871147	C	CT	167	0.93	frameshift_variant	'1/3	ENSP00000228872.4:p.Glu126Ter	.	.	-
394M	CDKN1B	ENST00000228872.4:c.375dup	.	.	12871147	C	CT	195	0.92	frameshift_variant	'1/3	ENSP00000228872.4:p.Glu126Ter	.	.	-
373M Cx	CDKN2B-AS1	ENST00000428597.1:n.2084+1G>T	rs117761422	.	22059054	G	T	346	0.42	splice_donor_variant,non_coding_transcript_variant	.	.	11.78	.	-
27.2A Cx	CEP128	ENST00000555265.1:c.1299T>G	.	.	81259365	A	C	211	0.47	missense_variant	'14/25	ENSP00000451162.1:p.Cys433Trp	24.4	.	-
201.1A Cx	CHEK2	ENST00000382580.2:c.1590+2T>C	.	.	29090018	A	G	367	0.42	splice_donor_variant	.	.	33	.	-
387.38A Cx	CRLF2	ENST00000381567.3:c.730G>A	.	COSM5019349	1314931	C	T	271	1	missense_variant	'6/6	ENSP00000370979.3:p.Val244Met	9.837	.	not_provided
387.38A	CRLF2	ENST00000381567.3:c.730G>A	.	COSM5019349	1314931	C	T	820	0.76	missense_variant	'6/6	ENSP00000370979.3:p.Val244Met	9.837	.	not_provided
410.51A	CRLF2	ENST00000381567.3:c.730G>A	.	COSM5019349	1314931	C	T	462	0.31	missense_variant	'6/6	ENSP00000370979.3:p.Val244Met	9.837	.	not_provided
410.51A Cx	CRLF2	ENST00000381567.3:c.730G>A	.	COSM5019349	1314931	C	T	115	0.27	missense_variant	'6/6	ENSP00000370979.3:p.Val244Met	9.837	.	not_provided
224R Cx	CRMP1	ENST00000324989.7:c.1452+1G>A	.	.	5838491	C	T	353	0.47	splice_donor_variant	.	.	34	.	-
197M	CSMD1	ENST00000537824.1:c.1818C>A	.	.	3265674	G	T	235	0.97	missense_variant	'14/70	ENSP00000441462.1:p.Asn606Lys	25.3	.	-
395M	CSMD1	ENST00000537824.1:c.1996A>T	.	COSM3367326,COSM3367327,COSM3367328	3265496	T	A	534	0.47	missense_variant	'14/70	ENSP00000441462.1:p.Ser666Cys	27.2	.	-
201.1A	CTCF	ENST00000264010.4:c.1960C>T	.	.	67670715	C	T	536	0.28	stop_gained	'11/12	ENSP00000264010.4:p.Arg654Ter	39	.	-
167.1R	CTCF	ENST00000264010.4:c.1498T>C	.	.	67660598	T	C	311	0.27	missense_variant	'8/12	ENSP00000264010.4:p.Cys500Arg	31	.	-
201.2A Cx	CTNNB1	ENST00000349496.5:c.134C>T	rs121913409	COSM5667,COSM5689,COSM5692,COSM6100	41266137	C	T	474	1	missense_variant	'3/15	ENSP00000344456.5:p.Ser45Phe	29.9	.	Pathogenic/Likely_pathogenic,_other
472M Cx	CTNNB1	ENST00000349496.5:c.101G>A	rs28931589	COSM5670,COSM5671,COSM5988492	41266104	G	A	526	0.57	missense_variant	'3/15	ENSP00000344456.5:p.Gly34Glu	28.6	4.067e-06	Pathogenic/Likely_pathogenic,_other
201.1A	CTNNB1	ENST00000349496.5:c.134C>T	rs121913409	COSM5667,COSM5689,COSM5692,COSM6100	41266137	C	T	346	0.5	missense_variant	'3/15	ENSP00000344456.5:p.Ser45Phe	29.9	.	Pathogenic/Likely_pathogenic,_other
287R	CTNNB1	ENST00000349496.5:c.121A>G	rs121913412	COSM5664,COSM5688,COSM5716	41266124	A	G	573	0.49	missense_variant	'3/15	ENSP00000344456.5:p.Thr41Ala	25.7	.	Conflicting_interpretations_of_pathogenicity,_other
472M	CTNNB1	ENST00000349496.5:c.101G>A	rs28931589	COSM5670,COSM5671,COSM5988492	41266104	G	A	614	0.49	missense_variant	'3/15	ENSP00000344456.5:p.Gly34Glu	28.6	4.067e-06	Pathogenic/Likely_pathogenic,_other
197M	CTNNB1	ENST00000349496.5:c.98C>A	rs121913400	COSM5669,COSM5673,COSM5677	41266101	C	A	460	0.47	missense_variant	'3/15	ENSP00000344456.5:p.Ser33Tyr	28.5	.	Pathogenic/Likely_pathogenic
201.1A Cx	CTNNB1	ENST00000349496.5:c.134C>T	rs121913409	COSM5667,COSM5689,COSM5692,COSM6100	41266137	C	T	448	0.43	missense_variant	'3/15	ENSP00000344456.5:p.Ser45Phe	29.9	.	Pathogenic/Likely_pathogenic,_other
422M	CTNNB1	ENST00000349496.5:c.121A>G	rs121913412	COSM5664,COSM5688,COSM5716	41266124	A	G	491	0.37	missense_variant	'3/15	ENSP00000344456.5:p.Thr41Ala	25.7	.	Conflicting_interpretations_of_pathogenicity,_other
272R	CYP2D6	ENST00000360608.5:c.196G>A	rs764892620	.	42525896	C	T	411	0.5	missense_variant	'2/9	ENSP00000353820.5:p.Gly66Arg	29.1	1.591e-05	-
167.2M	DCLK3	ENST00000416516.2:c.1655C>G	rs761691293	.	36759599	G	C	280	0.66	missense_variant	'4/5	ENSP00000394484.2:p.Pro552Arg	25.3	.	-
167.1R	DCLK3	ENST00000416516.2:c.1655C>G	rs761691293	.	36759599	G	C	697	0.49	missense_variant	'4/5	ENSP00000394484.2:p.Pro552Arg	25.3	.	-
167.2M Cx	DCLK3	ENST00000416516.2:c.1655C>G	rs761691293	.	36759599	G	C	372	0.41	missense_variant	'4/5	ENSP00000394484.2:p.Pro552Arg	25.3	.	-
426M	DICER1	ENST00000526495.1:c.4735G>T	.	.	95562522	C	A	406	0.68	missense_variant	'25/29	ENSP00000437256.1:p.Ala1579Ser	27.9	.	-
426M Cx	DICER1	ENST00000526495.1:c.4735G>T	.	.	95562522	C	A	376	0.66	missense_variant	'25/29	ENSP00000437256.1:p.Ala1579Ser	27.9	.	-
452C	DICER1	ENST00000526495.1:c.4735G>T	.	.	95562522	C	A	513	0.52	missense_variant	'25/29	ENSP00000437256.1:p.Ala1579Ser	27.9	.	-
272R	DMD	ENST00000357033.4:c.5697dup	.	.	32361292	A	AT	106	0.91	frameshift_variant	'40/79	ENSP00000354923.3:p.Leu1900IlefsTer6	34	.	-
224R	DOT1L	ENST00000398665.3:c.3634A>G	rs759585524	.	2225424	A	G	453	0.52	missense_variant	'26/28	ENSP00000381657.3:p.Lys1212Glu	29.1	4.062e-06	-
224R Cx	DOT1L	ENST00000398665.3:c.3634A>G	rs759585524	.	2225424	A	G	433	0.52	missense_variant	'26/28	ENSP00000381657.3:p.Lys1212Glu	29.1	4.062e-06	-
387.38A	DPCR1	ENST00000462446.1:c.1210G>T	.	.	30917451	G	T	628	0.34	stop_gained	'2/3	ENSP00000417182.1:p.Glu404Ter	24.6	.	-
387.38A	DPCR1	ENST00000462446.1:c.1210G>T	.	.	30917451	G	T	628	0.34	stop_gained	'2/3	ENSP00000417182.1:p.Glu404Ter	24.6	.	-
387.38A Cx	DPCR1	ENST00000462446.1:c.1210G>T	.	.	30917451	G	T	542	0.29	stop_gained	'2/3	ENSP00000417182.1:p.Glu404Ter	24.6	.	-
387.38A Cx	DPCR1	ENST00000462446.1:c.1210G>T	.	.	30917451	G	T	542	0.29	stop_gained	'2/3	ENSP00000417182.1:p.Glu404Ter	24.6	.	-
305R	DST	ENST00000244364.6:c.1660A>T	.	.	56499667	T	A	525	0.5	missense_variant	'11/84	ENSP00000244364.6:p.Arg554Trp	26.2	.	-
305R Cx	DST	ENST00000244364.6:c.1660A>T	.	.	56499667	T	A	672	0.48	missense_variant	'11/84	ENSP00000244364.6:p.Arg554Trp	26.2	.	-
294R	EP300	ENST00000263253.7:c.1991T>C	rs547684073	.	41537164	T	C	362	0.71	missense_variant	'10/31	ENSP00000263253.7:p.Met664Thr	23.6	4.063e-06	-
382M	EPHA5	ENST00000273854.3:c.20_42del	.	.	66535418	GGGGCCGCCGGCGTCCCGCACCCC	G	359	0.32	frameshift_variant	'1/18	ENSP00000273854.3:p.Arg7ProfsTer74	.	.	-
287R	EPHB2	ENST00000374632.3:c.2185C>T	.	.	23234491	C	T	482	0.48	missense_variant	'12/16	ENSP00000363763.3:p.Arg729Trp	26.3	.	-
374M Cx	ERBB4	ENST00000342788.4:c.2771T>C	.	.	212288975	A	G	376	1	missense_variant	'23/28	ENSP00000342235.4:p.Ile924Thr	27	.	-
201.1A Cx	ERBB4	ENST00000342788.4:c.883+2T>C	.	COSM3695243,COSM3695244	212587116	A	G	228	0.54	splice_donor_variant	.	.	34	.	-
374M	ERBB4	ENST00000342788.4:c.2771T>C	.	.	212288975	A	G	788	0.33	missense_variant	'23/28	ENSP00000342235.4:p.Ile924Thr	27	.	-
287R	ERF	ENST00000222329.4:c.896del	rs780487406	COSM1241132	42753367	TC	T	574	0.48	frameshift_variant	'4/4	ENSP00000222329.3:p.Gly299GlufsTer12	.	4.13e-06	-
287R	FAM155A	ENST00000375915.2:c.500G>A	.	COSM3376475	108518445	C	T	410	0.42	missense_variant	'1/3	ENSP00000365080.1:p.Arg167His	26.2	.	-
224R Cx	FAM46C	ENST00000369448.3:c.167G>A	rs565811357	COSM3471993	118165657	G	A	457	0.34	missense_variant	'2/2	ENSP00000358458.3:p.Arg56His	24.4	1.625e-05	-
224R	FAM46C	ENST00000369448.3:c.167G>A	rs565811357	COSM3471993	118165657	G	A	390	0.27	missense_variant	'2/2	ENSP00000358458.3:p.Arg56His	24.4	1.625e-05	-
272R	FANCA	ENST00000389301.3:c.2321C>T	rs759117757	.	89836428	G	A	995	0.48	missense_variant	'26/43	ENSP00000373952.3:p.Pro774Leu	23.2	8.215e-06	-
386R	FANCD2	ENST00000287647.3:c.1402T>C	rs753651489	.	10089724	T	C	344	0.77	missense_variant	'16/43	ENSP00000287647.3:p.Tyr468His	27.8	4.061e-06	-
201.1A Cx	FANCE	ENST00000229769.2:c.929dup	rs749898067	.	35425714	G	GC	474	0.41	frameshift_variant	'4/10	ENSP00000229769.2:p.Val311SerfsTer2	22.8	8.533e-05	-
374M Cx	FANCL	ENST00000402135.3:c.37C>T	.	.	58468412	G	A	604	0.31	missense_variant	'1/14	ENSP00000385021.3:p.Pro13Ser	25.8	.	-
374M	FANCL	ENST00000402135.3:c.37C>T	.	.	58468412	G	A	267	0.29	missense_variant	'1/14	ENSP00000385021.3:p.Pro13Ser	25.8	.	-
287R	FANCM	ENST00000267430.5:c.4005del	rs746983128	COSM1369858	45645954	CA	C	471	0.42	frameshift_variant	'14/23	ENSP00000267430.5:p.Val1336LeufsTer2	.	3.013e-05	-
294R	FGF3	ENST00000334134.2:c.311G>A	rs150581924	.	69631101	C	T	450	0.46	missense_variant	'2/3	ENSP00000334122.2:p.Arg104Gln	27.2	.	-
426M	FGFR3	ENST00000340107.4:c.1711G>C	.	.	1807536	G	C	621	0.27	missense_variant	'13/18	ENSP00000339824.4:p.Ala571Pro	25.6	.	-
272R	FGFR4	ENST00000292408.4:c.2081C>T	.	.	176523670	C	T	1026	0.48	missense_variant	'16/18	ENSP00000292408.4:p.Pro694Leu	29.1	.	-
426M Cx	FOXA1	ENST00000250448.2:c.101T>C	rs770046064	.	38061888	A	G	363	0.64	missense_variant	'2/2	ENSP00000250448.2:p.Met34Thr	25.4	4.073e-06	-
426M	FOXA1	ENST00000250448.2:c.101T>C	rs770046064	.	38061888	A	G	380	0.64	missense_variant	'2/2	ENSP00000250448.2:p.Met34Thr	25.4	4.073e-06	-
452C	FOXA1	ENST00000250448.2:c.101T>C	rs770046064	.	38061888	A	G	438	0.54	missense_variant	'2/2	ENSP00000250448.2:p.Met34Thr	25.4	4.073e-06	-
162R	FOXA1	ENST00000250448.2:c.757_771del	.	.	38061217	AGCCGTTCTCGAACAT	A	396	0.31	inframe_deletion	'2/2	ENSP00000250448.2:p.Met253_Gly257del	.	.	-
395M	FOXA1	ENST00000250448.2:c.784_801del	.	.	38061187	ACTTGAAGCGCTTCTGGCG	A	416	0.29	inframe_deletion	'2/2	ENSP00000250448.2:p.Arg262_Lys267del	.	.	-
426M Cx	FOXA2	ENST00000419308.2:c.1354C>T	.	.	22562526	G	A	389	0.49	stop_gained	'2/2	ENSP00000400341.3:p.Gln452Ter	48	.	-
426M Cx	FOXA2	ENST00000419308.2:c.1354C>T	.	.	22562526	G	A	389	0.49	stop_gained	'2/2	ENSP00000400341.3:p.Gln452Ter	48	.	-
452C	FOXA2	ENST00000419308.2:c.1354C>T	.	.	22562526	G	A	438	0.47	stop_gained	'2/2	ENSP00000400341.3:p.Gln452Ter	48	.	-
452C	FOXA2	ENST00000419308.2:c.1354C>T	.	.	22562526	G	A	438	0.47	stop_gained	'2/2	ENSP00000400341.3:p.Gln452Ter	48	.	-
426M	FOXA2	ENST00000419308.2:c.1354C>T	.	.	22562526	G	A	508	0.47	stop_gained	'2/2	ENSP00000400341.3:p.Gln452Ter	48	.	-
426M	FOXA2	ENST00000419308.2:c.1354C>T	.	.	22562526	G	A	508	0.47	stop_gained	'2/2	ENSP00000400341.3:p.Gln452Ter	48	.	-
407M Cx	FOXO3	ENST00000406360.1:c.1143dup	rs758436116	.	108985176	T	TG	160	0.29	frameshift_variant	'2/3	ENSP00000385824.1:p.Leu382AlafsTer3	34	0	-
386R	GATA2	ENST00000341105.2:c.1348G>A	rs370164300	COSM1037983	128199957	C	T	1326	0.66	missense_variant	'6/6	ENSP00000345681.2:p.Gly450Arg	28.6	4.477e-05	Uncertain_significance
374M	GATA2	ENST00000341105.2:c.563C>T	.	.	128204878	G	A	1039	0.33	missense_variant	'3/6	ENSP00000345681.2:p.Thr188Met	21.9	.	-
374M Cx	GATA2	ENST00000341105.2:c.563C>T	.	.	128204878	G	A	594	0.28	missense_variant	'3/6	ENSP00000345681.2:p.Thr188Met	21.9	.	-
410.51A Cx	GATA3	ENST00000379328.3:c.706C>A	rs148835259	.	8100732	C	A	83	0.49	missense_variant	'3/6	ENSP00000368632.3:p.Pro236Thr	26.1	8.263e-06	-
410.51A	GATA3	ENST00000379328.3:c.706C>A	rs148835259	.	8100732	C	A	601	0.47	missense_variant	'3/6	ENSP00000368632.3:p.Pro236Thr	26.1	8.263e-06	-
224R Cx	GID4	ENST00000268719.4:c.526G>A	rs758509286	COSM4434872	17957468	G	A	442	0.33	missense_variant	'3/6	ENSP00000268719.4:p.Glu176Lys	32	1.22e-05	-
201.1A Cx	GLI2	ENST00000452319.1:c.2702C>T	.	.	121746192	C	T	387	0.49	missense_variant	'14/14	ENSP00000390436.1:p.Pro901Leu	24.3	.	-
201.1A Cx	GLI2	ENST00000452319.1:c.391C>T	rs760408401	.	121708955	C	T	343	0.48	missense_variant	'4/14	ENSP00000390436.1:p.Arg131Cys	29.6	4.063e-06	-
201.1A	GLI2	ENST00000452319.1:c.2702C>T	.	.	121746192	C	T	368	0.48	missense_variant	'14/14	ENSP00000390436.1:p.Pro901Leu	24.3	.	-
201.1A	GLI2	ENST00000452319.1:c.391C>T	rs760408401	.	121708955	C	T	1572	0.44	missense_variant	'4/14	ENSP00000390436.1:p.Arg131Cys	29.6	4.063e-06	-
463.58A	GPR124	ENST00000412232.2:c.1069C>T	rs373198805	.	37689077	C	T	241	1	missense_variant	'8/19	ENSP00000406367.2:p.Arg357Cys	26.5	2.036e-05	-
463.45A	GPR124	ENST00000412232.2:c.1069C>T	rs373198805	.	37689077	C	T	232	1	missense_variant	'8/19	ENSP00000406367.2:p.Arg357Cys	26.5	2.036e-05	-
463.55A	GPR124	ENST00000412232.2:c.1069C>T	rs373198805	.	37689077	C	T	178	1	missense_variant	'8/19	ENSP00000406367.2:p.Arg357Cys	26.5	2.036e-05	-
472M	GPR158	ENST00000376351.3:c.2428C>T	rs1025246687	COSM4953127	25886983	C	T	720	0.58	stop_gained	'11/11	ENSP00000365529.3:p.Arg810Ter	36	8.187e-06	-
472M Cx	GPR158	ENST00000376351.3:c.2428C>T	rs1025246687	COSM4953127	25886983	C	T	736	0.58	stop_gained	'11/11	ENSP00000365529.3:p.Arg810Ter	36	8.187e-06	-
394M Cx	GRIN2A	ENST00000396573.2:c.805C>A	.	.	10032018	G	T	232	0.52	missense_variant	'4/14	ENSP00000379818.2:p.Pro269Thr	26.1	.	-
394M	GRIN2A	ENST00000396573.2:c.805C>A	.	.	10032018	G	T	273	0.45	missense_variant	'4/14	ENSP00000379818.2:p.Pro269Thr	26.1	.	-
382M	GRIN2A	ENST00000396573.2:c.2445C>A	rs754929310	.	9862858	G	T	1018	0.35	missense_variant	'13/14	ENSP00000379818.2:p.Asp815Glu	24.9	.	Uncertain_significance
156R	GRIN2A	ENST00000396573.2:c.1792T>C	.	.	9923495	A	G	332	0.28	missense_variant	'10/14	ENSP00000379818.2:p.Ser598Pro	28.2	.	-
305R	GRM7	ENST00000357716.4:c.1885A>T	.	.	7620478	A	T	721	0.49	missense_variant	'8/10	ENSP00000350348.4:p.Ser629Cys	24.3	.	-
305R Cx	GRM7	ENST00000357716.4:c.1885A>T	.	.	7620478	A	T	668	0.48	missense_variant	'8/10	ENSP00000350348.4:p.Ser629Cys	24.3	.	-
201.1A Cx	GRM7	ENST00000357716.4:c.834del	.	.	7340463	AC	A	456	0.27	frameshift_variant	'3/10	ENSP00000350348.4:p.Asn279ThrfsTer6	.	.	-
201.1A Cx	GSK3B	ENST00000316626.5:c.641T>C	.	.	119631625	A	G	287	0.49	missense_variant	'6/12	ENSP00000324806.5:p.Val214Ala	27.4	.	-
201.1A	GSK3B	ENST00000316626.5:c.641T>C	.	.	119631625	A	G	366	0.48	missense_variant	'6/12	ENSP00000324806.5:p.Val214Ala	27.4	.	-
305R Cx	HGF	ENST00000222390.5:c.2165C>A	.	.	81331919	G	T	436	0.51	missense_variant	'18/18	ENSP00000222390.5:p.Thr722Lys	24.4	.	-
305R	HGF	ENST00000222390.5:c.2165C>A	.	.	81331919	G	T	361	0.43	missense_variant	'18/18	ENSP00000222390.5:p.Thr722Lys	24.4	.	-
224R Cx	HOXB13	ENST00000290295.7:c.794A>G	.	.	46804213	T	C	385	0.39	missense_variant	'2/2	ENSP00000290295.7:p.Gln265Arg	27.4	.	-
224R	HOXB13	ENST00000290295.7:c.794A>G	.	.	46804213	T	C	376	0.34	missense_variant	'2/2	ENSP00000290295.7:p.Gln265Arg	27.4	.	-
422M	IGF1R	ENST00000268035.6:c.3482A>G	rs769891354	.	99486176	A	G	239	0.5	missense_variant	'19/21	ENSP00000268035.6:p.Tyr1161Cys	32	2.03e-05	-
287R	IGF2R	ENST00000356956.1:c.3541C>T	rs201023219	.	160482919	C	T	536	0.49	missense_variant	'25/48	ENSP00000349437.1:p.Arg1181Cys	33	2.031e-05	-
27.2A Cx	IGF2R	ENST00000356956.1:c.2174C>T	rs549860218	COSM3023488	160468313	C	T	266	0.42	missense_variant	'16/48	ENSP00000349437.1:p.Thr725Met	24	3.282e-05	-
27.1A Cx	IGF2R	ENST00000356956.1:c.2174C>T	rs549860218	COSM3023488	160468313	C	T	655	0.39	missense_variant	'16/48	ENSP00000349437.1:p.Thr725Met	24	3.282e-05	-
435.10A	IRF4	ENST00000380956.4:c.262C>G	rs144593192	.	394866	C	G	394	0.51	missense_variant	'3/9	ENSP00000370343.4:p.Pro88Ala	21.5	3.657e-05	-
435.23A	IRF4	ENST00000380956.4:c.262C>G	rs144593192	.	394866	C	G	337	0.5	missense_variant	'3/9	ENSP00000370343.4:p.Pro88Ala	21.5	3.657e-05	-
435.7A	IRF4	ENST00000380956.4:c.262C>G	rs144593192	.	394866	C	G	402	0.46	missense_variant	'3/9	ENSP00000370343.4:p.Pro88Ala	21.5	3.657e-05	-
435.1A Cx	IRF4	ENST00000380956.4:c.262C>G	rs144593192	.	394866	C	G	419	0.44	missense_variant	'3/9	ENSP00000370343.4:p.Pro88Ala	21.5	3.657e-05	-
426M Cx	IRS2	ENST00000375856.3:c.2102_2104dup	.	.	110436296	A	ACGG	515	0.27	inframe_insertion	'1/2	ENSP00000365016.3:p.Ala701dup	.	.	-
287R	JAK3	ENST00000458235.1:c.251C>T	rs201067961	COSM1391580,COSM1391581	17954643	G	A	509	0.52	missense_variant	'3/24	ENSP00000391676.1:p.Pro84Leu	23.4	1.243e-05	-
287R	JAK3	ENST00000458235.1:c.23C>T	rs145500023	.	17955204	G	A	336	0.49	missense_variant	'2/24	ENSP00000391676.1:p.Thr8Met	23.1	0.0005797	Uncertain_significance
395M	JPH2	ENST00000372980.3:c.283G>A	.	.	42815063	C	T	546	0.49	missense_variant	'1/6	ENSP00000362071.3:p.Gly95Arg	31	.	-
294R	JPH2	ENST00000372980.3:c.572C>G	rs554853074	.	42788855	G	C	45	0.36	missense_variant	'2/6	ENSP00000362071.3:p.Pro191Arg	16.43	0.0006877	Conflicting_interpretations_of_pathogenicity
287R	KCNA5	ENST00000252321.3:c.1717G>A	rs771308733	.	5155030	G	A	488	0.51	missense_variant	'1/1	ENSP00000252321.3:p.Ala573Thr	9.002	8.132e-06	-
287R	KMT2A	ENST00000534358.1:c.7210del	.	.	118373813	CA	C	505	0.47	frameshift_variant	'27/36	ENSP00000436786.1:p.Thr2404ProfsTer2	.	.	-
387.38A	KMT2C	ENST00000262189.6:c.10057C>G	rs200710945	.	151860605	G	C	511	0.78	missense_variant	'43/59	ENSP00000262189.6:p.Pro3353Ala	23.2	4.477e-05	-
387.38A Cx	KMT2C	ENST00000262189.6:c.10057C>G	rs200710945	.	151860605	G	C	404	0.71	missense_variant	'43/59	ENSP00000262189.6:p.Pro3353Ala	23.2	4.477e-05	-
201.1A Cx	KMT2C	ENST00000262189.6:c.5311C>T	rs759012974	COSM3832361,COSM3832362	151879634	G	A	398	0.47	stop_gained	'36/59	ENSP00000262189.6:p.Gln1771Ter	40	0	-
287R	KMT2C	ENST00000262189.6:c.14404G>A	.	.	151836816	C	T	548	0.46	missense_variant	'56/59	ENSP00000262189.6:p.Gly4802Arg	29	.	-
201.1A	KMT2C	ENST00000262189.6:c.5311C>T	rs759012974	COSM3832361,COSM3832362	151879634	G	A	208	0.45	stop_gained	'36/59	ENSP00000262189.6:p.Gln1771Ter	40	0	-
201.1A Cx	KMT2C	ENST00000262189.6:c.8390dup	rs771193709	.	151874147	C	CT	322	0.34	frameshift_variant	'38/59	ENSP00000262189.6:p.Glu2798GlyfsTer11	24	4.074e-05	-
435.7A	KMT2C	ENST00000262189.6:c.2719C>T	.	.	151932952	G	A	708	0.27	stop_gained	'16/59	ENSP00000262189.6:p.Arg907Ter	35	.	-
201.1A	KMT2D	ENST00000301067.7:c.15088C>T	.	COSM2006670,COSM2006671	49420661	G	A	1715	0.49	missense_variant	'48/54	ENSP00000301067.7:p.Arg5030Cys	33	.	Conflicting_interpretations_of_pathogenicity
201.1A Cx	KMT2D	ENST00000301067.7:c.15088C>T	.	COSM2006670,COSM2006671	49420661	G	A	457	0.47	missense_variant	'48/54	ENSP00000301067.7:p.Arg5030Cys	33	.	Conflicting_interpretations_of_pathogenicity
395M	KMT2D	ENST00000301067.7:c.1118C>G	.	.	49446487	G	C	460	0.46	stop_gained	'9/54	ENSP00000301067.7:p.Ser373Ter	35	.	-
426M Cx	LATS2	ENST00000382592.4:c.3262G>T	rs777319923	.	21549014	C	A	299	0.51	missense_variant	'8/8	ENSP00000372035.4:p.Val1088Leu	25.3	4.123e-06	-
452C	LATS2	ENST00000382592.4:c.3262G>T	rs777319923	.	21549014	C	A	334	0.5	missense_variant	'8/8	ENSP00000372035.4:p.Val1088Leu	25.3	4.123e-06	-
197M	LATS2	ENST00000382592.4:c.1425_1436dup	.	.	21562482	C	CGGGGCGGGGGCG	162	0.49	inframe_insertion	'4/8	ENSP00000372035.4:p.Pro477_Ala480dup	.	.	-
426M	LATS2	ENST00000382592.4:c.3262G>T	rs777319923	.	21549014	C	A	335	0.48	missense_variant	'8/8	ENSP00000372035.4:p.Val1088Leu	25.3	4.123e-06	-
156R	LATS2	ENST00000382592.4:c.1425_1436dup	.	.	21562482	C	CGGGGCGGGGGCG	192	0.4	inframe_insertion	'4/8	ENSP00000372035.4:p.Pro477_Ala480dup	.	.	-
27.2A Cx	LHFPL3	ENST00000535008.1:c.96C>G	.	.	103969323	C	G	271	0.54	missense_variant	'1/5	ENSP00000444350.1:p.Asn32Lys	26.7	.	-
27.1A Cx	LHFPL3	ENST00000535008.1:c.96C>G	.	.	103969323	C	G	516	0.53	missense_variant	'1/5	ENSP00000444350.1:p.Asn32Lys	26.7	.	-
287R	LHFPL3	ENST00000535008.1:c.310G>T	rs190167677	COSM4759667,COSM4759668,COSM4759669	103969537	G	T	468	0.47	missense_variant	'1/5	ENSP00000444350.1:p.Ala104Ser	29.4	0.0007676	-
287R	LHX3	ENST00000371746.3:c.326G>A	rs761112766	.	139091667	C	T	438	0.43	missense_variant	'3/6	ENSP00000360811.3:p.Arg109His	29.9	4.217e-06	-
156R	LOXL1	ENST00000261921.7:c.1609G>A	rs374285740	.	74241806	G	A	260	1	missense_variant	'6/7	ENSP00000261921.7:p.Val537Met	26.4	9.748e-05	-
294R	LRP1B	ENST00000389484.3:c.7300T>G	.	.	141299435	A	C	471	0.65	missense_variant	'44/91	ENSP00000374135.3:p.Tyr2434Asp	29.3	.	-
287R	LRP1B	ENST00000389484.3:c.2784G>T	.	.	141739832	C	A	430	0.49	missense_variant	'18/91	ENSP00000374135.3:p.Gln928His	15.91	.	-
287R	LRP1B	ENST00000389484.3:c.12251G>A	rs756341470	.	141083420	C	T	530	0.47	missense_variant	'80/91	ENSP00000374135.3:p.Arg4084His	33	8.166e-06	-
369R	LRP1B	ENST00000389484.3:c.10758C>A	.	COSM3961220	141130587	G	T	412	0.46	missense_variant	'69/91	ENSP00000374135.3:p.Ser3586Arg	23.5	.	-
373M Cx	LRP1B	ENST00000389484.3:c.11131+1G>A	.	COSM5860168	141122229	C	T	295	0.33	splice_donor_variant	.	.	33	.	-
201.1A Cx	LRP2	ENST00000263816.3:c.3728G>A	.	.	170097815	C	T	584	0.53	missense_variant	'25/79	ENSP00000263816.3:p.Cys1243Tyr	25.2	.	-
369R	LRP2	ENST00000263816.3:c.10144G>A	rs200854662	.	170037983	C	T	395	0.52	missense_variant	'52/79	ENSP00000263816.3:p.Ala3382Thr	22.2	2.843e-05	-
272R	LRP2	ENST00000263816.3:c.8623C>T	.	COSM1009206,COSM1009207	170053496	G	A	297	0.5	missense_variant	'46/79	ENSP00000263816.3:p.Arg2875Cys	24.2	.	-
382M	LRP2	ENST00000263816.3:c.3249C>G	.	.	170101384	G	C	351	0.47	missense_variant	'22/79	ENSP00000263816.3:p.His1083Gln	0.437	.	-
272R	LTBP4	ENST00000308370.7:c.1418G>A	rs574587568	.	41114186	G	A	243	0.56	missense_variant	'11/34	ENSP00000311905.7:p.Arg473His	28	0.0001098	-
287R	LTBP4	ENST00000308370.7:c.2131G>A	.	.	41117177	G	A	494	0.52	missense_variant	'16/34	ENSP00000311905.7:p.Val711Met	25.3	.	-
287R	LTBP4	ENST00000308370.7:c.3257G>A	rs777731734	.	41123119	G	A	390	0.48	missense_variant	'25/34	ENSP00000311905.7:p.Arg1086His	24.7	4.905e-05	-
330M	LTBP4	ENST00000308370.7:c.4802G>A	rs200665923	.	41135385	G	A	601	0.32	missense_variant	'34/34	ENSP00000311905.7:p.Cys1601Tyr	27.5	0.0003721	-
330M	MAG	ENST00000392213.3:c.347A>G	rs768936140	.	35786816	A	G	377	0.66	missense_variant	'4/11	ENSP00000376048.2:p.Tyr116Cys	25.2	4.078e-06	-
287R	MAN1A1	ENST00000368468.3:c.1620dup	.	.	119509668	A	AT	474	0.41	frameshift_variant	'11/13	ENSP00000357453.3:p.Tyr541IlefsTer21	.	.	-
373M Cx	MAP2K2	ENST00000262948.5:c.1010T>G	.	.	4095422	A	C	400	0.68	missense_variant	'9/11	ENSP00000262948.3:p.Val337Gly	22	.	-
373M	MAP2K2	ENST00000262948.5:c.1010T>G	.	.	4095422	A	C	143	0.59	missense_variant	'9/11	ENSP00000262948.3:p.Val337Gly	22	.	-
373M Cx	MAP3K1	ENST00000399503.3:c.14_16dup	rs779149827	.	56111402	T	TGGC	73	0.71	inframe_insertion	'1/20	ENSP00000382423.3:p.Ala5dup	.	0	-
373M	MAP3K1	ENST00000399503.3:c.14_16dup	rs779149827	.	56111402	T	TGGC	62	0.71	inframe_insertion	'1/20	ENSP00000382423.3:p.Ala5dup	.	0	-
407M	MAST4	ENST00000403625.2:c.400C>T	rs200785678	.	66055573	C	T	522	0.48	missense_variant	'2/29	ENSP00000385727.1:p.Arg134Trp	33	0.0008207	-
407M Cx	MAST4	ENST00000403625.2:c.400C>T	rs200785678	.	66055573	C	T	529	0.46	missense_variant	'2/29	ENSP00000385727.1:p.Arg134Trp	33	0.0008207	-
330M	MAST4	ENST00000403625.2:c.1659+1G>A	.	.	66414578	G	A	252	0.29	splice_donor_variant	.	.	34	.	-
330M	MEN1	ENST00000337652.1:c.212C>T	.	.	64577370	G	A	230	0.4	missense_variant	'2/10	ENSP00000337088.1:p.Pro71Leu	22.4	.	-
272R	MET	ENST00000318493.6:c.4198C>T	rs200315561	.	116436149	C	T	455	0.53	stop_gained	'21/21	ENSP00000317272.6:p.Arg1400Ter	38	1.22e-05	Uncertain_significance
422M	MGA	ENST00000219905.7:c.5397_5400del	.	.	42041017	AACTT	A	158	0.91	frameshift_variant	'16/24	ENSP00000219905.7:p.Leu1800SerfsTer37	.	.	-
201.1A Cx	MGA	ENST00000219905.7:c.3843+2T>C	.	.	42021549	T	C	339	0.44	splice_donor_variant	.	.	25.6	.	-
305R Cx	MGAM	ENST00000549489.2:c.2494G>T	.	.	141740642	G	T	551	0.5	missense_variant	'21/48	ENSP00000447378.2:p.Ala832Ser	15.37	.	-
305R	MGAM	ENST00000549489.2:c.2494G>T	.	.	141740642	G	T	535	0.47	missense_variant	'21/48	ENSP00000447378.2:p.Ala832Ser	15.37	.	-
374M Cx	MGAM	ENST00000549489.2:c.1941C>A	.	COSM3634513,COSM3634514,COSM3634515	141734623	C	A	847	0.27	missense_variant	'16/48	ENSP00000447378.2:p.Asn647Lys	23.9	.	-
275R	MITF	ENST00000352241.4:c.1139G>A	rs775320252	COSM4120062,COSM4120063,COSM4120064,COSM4120065	70008549	G	A	559	0.48	missense_variant	'9/10	ENSP00000295600.7:p.Arg380Gln	31	1.629e-05	-
201.1A	MLH1	ENST00000231790.2:c.793_794insCCC	.	.	37058998	T	TCCC	142	0.96	inframe_insertion,splice_region_variant	'10/19	ENSP00000231790.2:p.His264_Arg265insPro	.	.	-
201.1A Cx	MLH1	ENST00000231790.2:c.793_794insCCC	.	.	37058998	T	TCCC	70	0.93	inframe_insertion,splice_region_variant	'10/19	ENSP00000231790.2:p.His264_Arg265insPro	.	.	-
201.1A	MLH1	ENST00000231790.2:c.791-1_791del	.	.	37058994	TAG	T	168	0.82	splice_acceptor_variant	.	.	.	.	-
201.1A Cx	MLH1	ENST00000231790.2:c.791-1_791del	.	.	37058994	TAG	T	84	0.79	splice_acceptor_variant	.	.	.	.	-
287R	MRE11A	ENST00000323929.3:c.1141T>C	rs767307692	.	94197363	A	G	483	0.49	missense_variant	'11/20	ENSP00000325863.3:p.Phe381Leu	23.6	1.219e-05	Uncertain_significance
287R	MSH2	ENST00000233146.2:c.370del	.	.	47637234	CT	C	289	0.97	frameshift_variant,splice_region_variant	'3/16	ENSP00000233146.2:p.Ser124LeufsTer50	.	.	-
201.2A Cx	MSH2	ENST00000233146.2:c.2732T>G	rs41295182	.	47710015	T	G	280	0.49	missense_variant	'16/16	ENSP00000233146.2:p.Leu911Arg	27.7	6.123e-05	Uncertain_significance
201.1A	MSH2	ENST00000233146.2:c.2732T>G	rs41295182	.	47710015	T	G	298	0.49	missense_variant	'16/16	ENSP00000233146.2:p.Leu911Arg	27.7	6.123e-05	Uncertain_significance
201.1A Cx	MSH2	ENST00000233146.2:c.2732T>G	rs41295182	.	47710015	T	G	304	0.48	missense_variant	'16/16	ENSP00000233146.2:p.Leu911Arg	27.7	6.123e-05	Uncertain_significance
395M	MSH6	ENST00000234420.5:c.2562G>T	rs759048538	.	48027684	G	T	365	0.43	missense_variant	'4/10	ENSP00000234420.4:p.Lys854Asn	25.7	8.568e-05	Conflicting_interpretations_of_pathogenicity
395M	MSH6	ENST00000234420.5:c.2561A>T	rs34374438	.	48027683	A	T	370	0.43	missense_variant	'4/10	ENSP00000234420.4:p.Lys854Met	25.5	0.0003834	Uncertain_significance
201.1A Cx	MSH6	ENST00000234420.5:c.741dup	.	.	48025856	T	TA	374	0.41	frameshift_variant	'4/10	ENSP00000234420.4:p.Arg248ThrfsTer8	24.1	.	-
201.1A	MSH6	ENST00000234420.5:c.741dup	.	.	48025856	T	TA	464	0.4	frameshift_variant	'4/10	ENSP00000234420.4:p.Arg248ThrfsTer8	24.1	.	-
272R	MTOR	ENST00000361445.4:c.5843C>T	.	COSM2119252	11188578	G	A	399	0.49	missense_variant	'42/58	ENSP00000354558.4:p.Thr1948Met	29.8	.	-
201.1A Cx	MUTYH	ENST00000372098.3:c.1267C>T	rs150792276	.	45797139	G	A	499	0.54	missense_variant	'13/16	ENSP00000361170.3:p.Arg423Cys	20.7	0.0007924	Conflicting_interpretations_of_pathogenicity
201.2A Cx	MUTYH	ENST00000372098.3:c.1267C>T	rs150792276	.	45797139	G	A	608	0.5	missense_variant	'13/16	ENSP00000361170.3:p.Arg423Cys	20.7	0.0007924	Conflicting_interpretations_of_pathogenicity
201.1A	MUTYH	ENST00000372098.3:c.1267C>T	rs150792276	.	45797139	G	A	1218	0.46	missense_variant	'13/16	ENSP00000361170.3:p.Arg423Cys	20.7	0.0007924	Conflicting_interpretations_of_pathogenicity
294R	MYC	ENST00000377970.2:c.1244C>T	rs750562100	.	128753083	C	T	689	0.46	missense_variant	'3/3	ENSP00000367207.2:p.Thr415Ile	24.2	7.312e-05	-
382M	MYCN	ENST00000281043.3:c.669_692del	.	.	16082849	GGGGGCGGGTATTGCCGCCCCAGCC	G	234	0.31	inframe_deletion	'2/3	ENSP00000281043.3:p.Gly224_Ala231del	.	.	-
201.1A Cx	MYH14	ENST00000601313.1:c.3145del	.	.	50774775	TG	T	395	0.51	frameshift_variant	'25/43	ENSP00000470298.1:p.Glu1049LysfsTer7	.	.	-
201.1A Cx	MYH14	ENST00000601313.1:c.3468-2A>G	.	.	50779246	A	G	425	0.49	splice_acceptor_variant	.	.	26.7	.	-
201.1A Cx	MYH14	ENST00000601313.1:c.3893T>C	.	.	50781407	T	C	443	0.46	missense_variant	'30/43	ENSP00000470298.1:p.Leu1298Pro	28	.	-
373M	MYO5A	ENST00000399231.3:c.1826G>A	rs781079093	COSM4870685,COSM962840	52676446	C	T	254	0.35	missense_variant	'15/41	ENSP00000382177.3:p.Arg609His	24.4	6.5e-05	-
373M Cx	MYO5A	ENST00000399231.3:c.1826G>A	rs781079093	COSM4870685,COSM962840	52676446	C	T	461	0.34	missense_variant	'15/41	ENSP00000382177.3:p.Arg609His	24.4	6.5e-05	-
201.1A Cx	NCAM1	ENST00000524665.1:c.120_121del	.	.	112832276	AGG	A	239	0.45	frameshift_variant	'1/19	ENSP00000474028.1:p.Gly43AlafsTer21	24.1	.	-
197M	NCOR1	ENST00000268712.3:c.3587G>A	rs754808044	.	15978931	C	T	246	0.99	missense_variant	'27/46	ENSP00000268712.2:p.Ser1196Asn	22.1	2.437e-05	-
452C	NCOR1	ENST00000268712.3:c.3360G>C	rs139706730	COSM5574213	15983762	C	G	351	0.65	missense_variant	'25/46	ENSP00000268712.2:p.Glu1120Asp	22.7	0.0006336	-
287R	NCOR1	ENST00000268712.3:c.7307C>T	.	.	15935626	G	A	424	0.5	missense_variant	'46/46	ENSP00000268712.2:p.Ser2436Leu	33	.	-
287R	NCOR1	ENST00000268712.3:c.7307C>T	.	.	15935626	G	A	424	0.5	missense_variant	'46/46	ENSP00000268712.2:p.Ser2436Leu	33	.	-
463.45A	NCOR1	ENST00000268712.3:c.3686G>A	rs139458532	COSM975877	15976868	C	T	366	0.49	missense_variant	'28/46	ENSP00000268712.2:p.Arg1229Gln	33	0.0007429	-
426M Cx	NCOR1	ENST00000268712.3:c.3360G>C	rs139706730	COSM5574213	15983762	C	G	395	0.46	missense_variant	'25/46	ENSP00000268712.2:p.Glu1120Asp	22.7	0.0006336	-
426M	NCOR1	ENST00000268712.3:c.3360G>C	rs139706730	COSM5574213	15983762	C	G	460	0.46	missense_variant	'25/46	ENSP00000268712.2:p.Glu1120Asp	22.7	0.0006336	-
463.55A	NCOR1	ENST00000268712.3:c.3686G>A	rs139458532	COSM975877	15976868	C	T	266	0.45	missense_variant	'28/46	ENSP00000268712.2:p.Arg1229Gln	33	0.0007429	-
463.58A	NCOR1	ENST00000268712.3:c.3686G>A	rs139458532	COSM975877	15976868	C	T	443	0.42	missense_variant	'28/46	ENSP00000268712.2:p.Arg1229Gln	33	0.0007429	-
201.1A Cx	NCOR2	ENST00000405201.1:c.3904del	.	COSM2226980,COSM2226981	124832800	TG	T	583	0.45	frameshift_variant	'29/47	ENSP00000384018.1:p.His1302MetfsTer12	.	.	-
162R	NCOR2	ENST00000405201.1:c.5161del	.	.	124826395	GC	G	522	0.32	frameshift_variant	'34/47	ENSP00000384018.1:p.Ala1721HisfsTer65	.	.	-
156R	NEUROG2	ENST00000313341.3:c.662C>A	.	COSM373162	113435970	G	T	400	0.99	missense_variant	'2/2	ENSP00000317333.3:p.Ala221Glu	25.7	.	-
407M	NF1	ENST00000358273.4:c.7595C>T	rs148154172	COSM5019803	29679412	C	T	286	0.49	missense_variant	'51/58	ENSP00000351015.4:p.Ala2532Val	25.4	0.0007889	Conflicting_interpretations_of_pathogenicity
305R	NF1	ENST00000358273.4:c.656C>G	.	.	29508729	C	G	215	0.44	missense_variant,splice_region_variant	'7/58	ENSP00000351015.4:p.Ala219Gly	25.8	.	Uncertain_significance
305R Cx	NF1	ENST00000358273.4:c.656C>G	.	.	29508729	C	G	400	0.42	missense_variant,splice_region_variant	'7/58	ENSP00000351015.4:p.Ala219Gly	25.8	.	Uncertain_significance
407M Cx	NF1	ENST00000358273.4:c.7595C>T	rs148154172	COSM5019803	29679412	C	T	228	0.39	missense_variant	'51/58	ENSP00000351015.4:p.Ala2532Val	25.4	0.0007889	Conflicting_interpretations_of_pathogenicity
27.1A Cx	NF1	ENST00000358273.4:c.5902C>T	rs137854552	COSM30766,COSM3402748	29661945	C	T	464	0.28	stop_gained	'40/58	ENSP00000351015.4:p.Arg1968Ter	38	.	Pathogenic
201.1A Cx	NFE2L1	ENST00000362042.3:c.485del	.	COSM1383975	46128958	GC	G	329	0.39	frameshift_variant	'2/6	ENSP00000354855.3:p.Pro162GlnfsTer6	.	.	-
201.1A	NFE2L1	ENST00000362042.3:c.485del	.	COSM1383975	46128958	GC	G	580	0.38	frameshift_variant	'2/6	ENSP00000354855.3:p.Pro162GlnfsTer6	.	.	-
272R	NKX3-1	ENST00000380871.4:c.608_610del	.	.	23538828	GCCT	G	2365	0.67	inframe_deletion	'2/2	ENSP00000370253.4:p.Glu203del	.	.	-
395M	NOTCH1	ENST00000277541.6:c.6283C>T	rs780873661	.	139391908	G	A	554	0.5	missense_variant	'34/34	ENSP00000277541.6:p.Arg2095Cys	27.3	2.906e-05	Uncertain_significance
435.23A	NOTCH2	ENST00000256646.2:c.6936_6937dup	.	.	120458407	C	CCT	382	0.48	frameshift_variant	'34/34	ENSP00000256646.2:p.Gly2313GlufsTer46	.	.	-
435.7A	NOTCH2	ENST00000256646.2:c.6936_6937dup	.	.	120458407	C	CCT	493	0.43	frameshift_variant	'34/34	ENSP00000256646.2:p.Gly2313GlufsTer46	.	.	-
435.10A	NOTCH2	ENST00000256646.2:c.6936_6937dup	.	.	120458407	C	CCT	434	0.42	frameshift_variant	'34/34	ENSP00000256646.2:p.Gly2313GlufsTer46	.	.	-
435.1A Cx	NOTCH2	ENST00000256646.2:c.6936_6937dup	.	.	120458407	C	CCT	490	0.41	frameshift_variant	'34/34	ENSP00000256646.2:p.Gly2313GlufsTer46	.	.	-
287R	NOTCH3	ENST00000263388.2:c.709G>A	rs2285981	.	15302649	C	T	520	0.51	missense_variant	'5/33	ENSP00000263388.1:p.Val237Met	23.4	0.0001954	-
387.38A Cx	NOTCH3	ENST00000263388.2:c.4582A>G	rs757220729	.	15285033	T	C	413	0.51	missense_variant	'25/33	ENSP00000263388.1:p.Ser1528Gly	16.93	2.224e-05	-
272R	NOTCH3	ENST00000263388.2:c.6004G>A	rs752977489	.	15272435	C	T	206	0.49	missense_variant	'33/33	ENSP00000263388.1:p.Asp2002Asn	29.1	1.238e-05	-
387.38A	NOTCH3	ENST00000263388.2:c.4582A>G	rs757220729	.	15285033	T	C	114	0.47	missense_variant	'25/33	ENSP00000263388.1:p.Ser1528Gly	16.93	2.224e-05	-
435.1A Cx	NOTCH3	ENST00000263388.2:c.6065G>A	rs778080758	COSM1589841,COSM992053	15272374	C	T	402	0.44	missense_variant	'33/33	ENSP00000263388.1:p.Arg2022His	28.5	1.283e-05	-
407M	NOTCH3	ENST00000263388.2:c.850G>A	rs149307620	.	15302421	C	T	406	0.32	missense_variant	'6/33	ENSP00000263388.1:p.Ala284Thr	24.7	0.0003093	-
407M Cx	NOTCH3	ENST00000263388.2:c.850G>A	rs149307620	.	15302421	C	T	384	0.31	missense_variant	'6/33	ENSP00000263388.1:p.Ala284Thr	24.7	0.0003093	-
365R	NR3C1	ENST00000231509.3:c.118A>T	.	.	142780287	T	A	594	0.52	stop_gained	'2/9	ENSP00000231509.3:p.Lys40Ter	36	.	-
156R	NTRK1	ENST00000524377.1:c.2308C>A	.	.	156851351	C	A	499	0.27	missense_variant	'17/17	ENSP00000431418.1:p.Gln770Lys	24	.	-
435.1A Cx	NTRK2	ENST00000376214.1:c.841C>A	.	.	87339259	C	A	397	0.49	missense_variant	'10/21	ENSP00000365387.1:p.Leu281Ile	27.3	.	-
435.23A	NTRK2	ENST00000376214.1:c.841C>A	.	.	87339259	C	A	320	0.49	missense_variant	'10/21	ENSP00000365387.1:p.Leu281Ile	27.3	.	-
435.10A	NTRK2	ENST00000376214.1:c.841C>A	.	.	87339259	C	A	330	0.48	missense_variant	'10/21	ENSP00000365387.1:p.Leu281Ile	27.3	.	-
272R	OGDH	ENST00000222673.5:c.829C>T	.	.	44714050	C	T	399	0.5	missense_variant	'7/23	ENSP00000222673.5:p.Arg277Cys	33	.	-
201.1A Cx	OGDH	ENST00000222673.5:c.2847dup	.	.	44747227	A	AC	563	0.47	frameshift_variant	'22/23	ENSP00000222673.5:p.Asn950GlnfsTer3	35	.	-
201.1A	OGDH	ENST00000222673.5:c.2847dup	.	.	44747227	A	AC	139	0.41	frameshift_variant	'22/23	ENSP00000222673.5:p.Asn950GlnfsTer3	35	.	-
201.1A Cx	PARP10	ENST00000313028.7:c.2558T>C	.	.	145052248	A	G	398	0.39	missense_variant,splice_region_variant	'10/11	ENSP00000325618.7:p.Val853Ala	24.3	.	-
272R	PBRM1	ENST00000394830.3:c.835del	rs771618422	COSM392156,COSM392157,COSM52863	52678783	AT	A	129	0.47	frameshift_variant	'9/30	ENSP00000378307.3:p.Ile279TyrfsTer4	.	0	-
27.1A Cx	PCDH11X	ENST00000373094.1:c.1281G>T	.	.	91132520	G	T	187	1	missense_variant	'2/7	ENSP00000362186.1:p.Glu427Asp	22.9	.	-
27.2A	PCDH11X	ENST00000373094.1:c.1281G>T	.	.	91132520	G	T	187	1	missense_variant	'2/7	ENSP00000362186.1:p.Glu427Asp	22.9	.	-
27.2A Cx	PCDH11X	ENST00000373094.1:c.1281G>T	.	.	91132520	G	T	100	0.98	missense_variant	'2/7	ENSP00000362186.1:p.Glu427Asp	22.9	.	-
272R	PDGFRB	ENST00000261799.4:c.1897G>A	rs780819031	COSM1435159	149504305	C	T	855	0.47	missense_variant	'13/23	ENSP00000261799.4:p.Val633Ile	24.8	4.179e-06	-
424M	PIK3CA	ENST00000263967.3:c.1634A>C	rs121913274	COSM12458,COSM125371,COSM27155,COSM297145,COSM764	178936092	A	C	322	0.62	missense_variant	'10/21	ENSP00000263967.3:p.Glu545Ala	27.5	0	Pathogenic
369R	POMC	ENST00000405623.1:c.662A>G	rs149540566	.	25384092	T	C	188	0.64	missense_variant	'3/3	ENSP00000384092.1:p.Tyr221Cys	25.2	0.000852	-
395M	POMC	ENST00000405623.1:c.743C>T	rs750328472	COSM4093252	25384011	G	A	495	0.49	missense_variant	'3/3	ENSP00000384092.1:p.Thr248Met	24.1	4.067e-06	-
197M	POU1F1	ENST00000344265.3:c.433G>C	.	.	87313522	C	G	450	0.52	missense_variant	'3/6	ENSP00000342931.3:p.Glu145Gln	24.6	.	-
201.1A Cx	PPP2R1A	ENST00000322088.6:c.443G>A	.	COSM333322	52714685	G	A	507	0.46	missense_variant	'4/15	ENSP00000324804.6:p.Cys148Tyr	27.8	.	-
287R	PRDM1	ENST00000369096.4:c.1251del	.	.	106553280	GC	G	519	0.47	frameshift_variant	'5/7	ENSP00000358092.4:p.Tyr418ThrfsTer3	.	.	-
365R	PRDM2	ENST00000235372.7:c.1523G>T	.	.	14105813	G	T	465	0.53	missense_variant	'8/10	ENSP00000235372.6:p.Arg508Leu	27.4	.	-
272R	PRKDC	ENST00000314191.2:c.3461C>T	.	.	48811033	G	A	725	0.69	missense_variant	'29/87	ENSP00000313420.2:p.Pro1154Leu	26.6	.	-
435.10A	PRKDC	ENST00000314191.2:c.116G>A	.	.	48872571	C	T	265	0.55	missense_variant	'1/87	ENSP00000313420.2:p.Gly39Glu	24.9	.	-
435.1A Cx	PRKDC	ENST00000314191.2:c.116G>A	.	.	48872571	C	T	294	0.51	missense_variant	'1/87	ENSP00000313420.2:p.Gly39Glu	24.9	.	-
287R	PRKDC	ENST00000314191.2:c.542del	.	.	48866445	CA	C	474	0.48	frameshift_variant	'6/87	ENSP00000313420.2:p.Leu181TrpfsTer9	.	.	-
287R	PRKDC	ENST00000314191.2:c.11443_11445del	.	.	48694763	AAAG	A	486	0.42	inframe_deletion	'81/87	ENSP00000313420.2:p.Leu3816del	.	.	-
435.7A	PRKDC	ENST00000314191.2:c.116G>A	.	.	48872571	C	T	291	0.42	missense_variant	'1/87	ENSP00000313420.2:p.Gly39Glu	24.9	.	-
167.1R	PRLR	ENST00000382002.5:c.1547A>T	rs147265072	COSM276912	35065513	T	A	679	0.65	missense_variant	'10/10	ENSP00000371432.5:p.Asn516Ile	23.2	0.0008899	-
167.2M Cx	PRLR	ENST00000382002.5:c.1547A>T	rs147265072	COSM276912	35065513	T	A	532	0.54	missense_variant	'10/10	ENSP00000371432.5:p.Asn516Ile	23.2	0.0008899	-
167.2M	PRLR	ENST00000382002.5:c.1547A>T	rs147265072	COSM276912	35065513	T	A	746	0.49	missense_variant	'10/10	ENSP00000371432.5:p.Asn516Ile	23.2	0.0008899	-
382M	PTCH1	ENST00000331920.6:c.1306G>A	rs142274954	.	98240378	C	T	393	0.51	missense_variant	'9/24	ENSP00000332353.6:p.Asp436Asn	23.6	0.0007269	Conflicting_interpretations_of_pathogenicity
287R	PTCH1	ENST00000331920.6:c.3606del	.	COSM198969,COSM198970,COSM198971,COSM2733176	98211548	TG	T	424	0.47	frameshift_variant	'22/24	ENSP00000332353.6:p.Ser1203AlafsTer52	.	.	-
382M	PTEN	ENST00000371953.3:c.402G>A	.	COSM1561208,COSM1968237,COSM921092	89692918	G	A	227	0.98	missense_variant	'5/9	ENSP00000361021.3:p.Met134Ile	27.2	.	-
287R	PTPN11	ENST00000351677.2:c.1028G>A	rs535800148	.	112915755	G	A	563	0.46	missense_variant	'9/16	ENSP00000340944.2:p.Arg343Gln	22	0.0001909	Benign
287R	RAD50	ENST00000265335.6:c.2165del	rs772667708	COSM1433045,COSM1433046,COSM163909	131931451	TA	T	526	0.47	frameshift_variant	'13/25	ENSP00000265335.6:p.Lys722ArgfsTer14	.	0.0001362	-
287R	RB1	ENST00000267163.4:c.1072C>T	rs121913301	COSM4776098,COSM879	48942685	C	T	195	1	stop_gained	'11/27	ENSP00000267163.4:p.Arg358Ter	36	.	Pathogenic
373M Cx	RB1	ENST00000267163.4:c.1421G>A	.	COSM1050,COSM4807851,COSM4807852	48954220	G	A	49	1	missense_variant,splice_region_variant	'15/27	ENSP00000267163.4:p.Ser474Asn	33	.	-
373M	RB1	ENST00000267163.4:c.1421G>A	.	COSM1050,COSM4807851,COSM4807852	48954220	G	A	19	1	missense_variant,splice_region_variant	'15/27	ENSP00000267163.4:p.Ser474Asn	33	.	-
330M	RB1	ENST00000267163.4:c.2043G>A	.	COSM3772843,COSM3772844,COSM5698239,COSM5698240	49033906	G	A	197	0.99	stop_gained	'20/27	ENSP00000267163.4:p.Trp681Ter	43	.	-
463.55A	RET	ENST00000355710.3:c.2556C>G	rs377767426	COSM4573611,COSM4573612	43615142	C	G	179	0.55	missense_variant	'14/20	ENSP00000347942.3:p.Ile852Met	24	0.0001709	Uncertain_significance
330M	RET	ENST00000355710.3:c.1972C>T	.	.	43610020	C	T	499	0.47	missense_variant	'11/20	ENSP00000347942.3:p.His658Tyr	22.9	.	-
272R	RNF43	ENST00000584437.1:c.1976del	rs781215815	COSM270052	56435160	AC	A	1135	0.52	frameshift_variant	'8/9	ENSP00000463069.1:p.Gly659ValfsTer41	.	0	-
197M	ROS1	ENST00000368508.3:c.6116G>A	rs3752566	.	117638325	C	T	442	0.52	missense_variant	'38/43	ENSP00000357494.3:p.Arg2039His	33	6.115e-05	-
272R	RXRG	ENST00000359842.5:c.358G>A	rs149137439	.	165389191	C	T	303	0.5	missense_variant	'3/10	ENSP00000352900.5:p.Gly120Arg	25.9	4.484e-05	-
365R	RYR1	ENST00000359596.3:c.6961A>G	rs34390345	.	38989817	A	G	703	0.4	missense_variant	'43/106	ENSP00000352608.2:p.Ile2321Val	22.5	0.0004264	Conflicting_interpretations_of_pathogenicity
365R	SDHA	ENST00000264932.6:c.133G>A	rs140736646	.	223666	G	A	408	0.47	missense_variant	'2/15	ENSP00000264932.6:p.Ala45Thr	22.9	0.0004432	Conflicting_interpretations_of_pathogenicity
162R	SETBP1	ENST00000282030.5:c.2020A>G	.	.	42531325	A	G	392	0.48	missense_variant	'4/6	ENSP00000282030.5:p.Arg674Gly	26.7	.	-
287R	SETD2	ENST00000409792.3:c.7469G>A	.	COSM1485238,COSM1485239	47059192	C	T	250	1	missense_variant	'20/21	ENSP00000386759.3:p.Arg2490Gln	30	.	-
287R	SETD2	ENST00000409792.3:c.7469G>A	.	COSM1485238,COSM1485239	47059192	C	T	250	1	missense_variant	'20/21	ENSP00000386759.3:p.Arg2490Gln	30	.	-
197M	SETD2	ENST00000409792.3:c.3229A>G	rs114719990	.	47162897	T	C	405	0.49	missense_variant	'3/21	ENSP00000386759.3:p.Thr1077Ala	23.2	0.0007809	Likely_benign
382M	SETD2	ENST00000409792.3:c.1415G>A	rs201984344	.	47164711	C	T	404	0.48	missense_variant	'3/21	ENSP00000386759.3:p.Arg472His	29.4	0.0005031	-
287R	SETDB1	ENST00000271640.5:c.2132G>A	.	.	150923485	G	A	455	0.52	missense_variant	'13/22	ENSP00000271640.5:p.Arg711His	32	.	-
373M Cx	SHH	ENST00000297261.2:c.871T>G	.	.	155596112	A	C	508	0.28	missense_variant	'3/3	ENSP00000297261.2:p.Ser291Ala	4.35	.	-
201.1A Cx	SIRT1	ENST00000212015.6:c.197del	.	.	69644672	AG	A	209	0.45	frameshift_variant	'1/9	ENSP00000212015.6:p.Gly66AlafsTer117	.	.	-
201.1A	SIRT1	ENST00000212015.6:c.197del	.	.	69644672	AG	A	42	0.4	frameshift_variant	'1/9	ENSP00000212015.6:p.Gly66AlafsTer117	.	.	-
201.1A Cx	SIX3	ENST00000260653.3:c.221dup	rs760462666	.	45169457	G	GC	289	0.47	frameshift_variant	'1/2	ENSP00000260653.3:p.Glu75GlyfsTer23	28.8	0	-
201.1A	SIX3	ENST00000260653.3:c.221dup	rs760462666	.	45169457	G	GC	1013	0.46	frameshift_variant	'1/2	ENSP00000260653.3:p.Glu75GlyfsTer23	28.8	0	-
287R	SKI	ENST00000378536.4:c.1589C>T	.	.	2235846	C	T	462	0.47	missense_variant	'5/7	ENSP00000367797.4:p.Ala530Val	15.85	.	-
407M Cx	SMAD2	ENST00000402690.2:c.1391C>G	.	COSM268154,COSM268520,COSM4169157	45368211	G	C	230	1	stop_gained	'11/11	ENSP00000384449.1:p.Ser464Ter	42	.	-
407M	SMAD2	ENST00000402690.2:c.1391C>G	.	COSM268154,COSM268520,COSM4169157	45368211	G	C	199	0.98	stop_gained	'11/11	ENSP00000384449.1:p.Ser464Ter	42	.	-
272R	SMAD2	ENST00000402690.2:c.1376del	.	.	45368225	AG	A	361	0.51	frameshift_variant	'11/11	ENSP00000384449.1:p.Pro459LeufsTer21	.	.	-
373M	SMO	ENST00000249373.3:c.704C>T	rs142599757	COSM1226876	128845210	C	T	482	0.28	missense_variant	'3/12	ENSP00000249373.3:p.Ala235Val	28.6	0.000111	-
27.2A Cx	SON	ENST00000356577.4:c.1752G>C	rs906791541	.	34923289	G	C	203	0.55	missense_variant	'3/12	ENSP00000348984.4:p.Leu584Phe	25.4	.	-
27.1A Cx	SON	ENST00000356577.4:c.1752G>C	rs906791541	.	34923289	G	C	395	0.51	missense_variant	'3/12	ENSP00000348984.4:p.Leu584Phe	25.4	.	-
27.2A	SON	ENST00000356577.4:c.1752G>C	rs906791541	.	34923289	G	C	125	0.5	missense_variant	'3/12	ENSP00000348984.4:p.Leu584Phe	25.4	.	-
373M Cx	SOS1	ENST00000426016.1:c.233T>G	rs201352584	.	39285926	A	C	260	0.3	missense_variant	'4/24	ENSP00000387784.1:p.Phe78Cys	32	0.000114	Uncertain_significance
373M	SOS1	ENST00000426016.1:c.233T>G	rs201352584	.	39285926	A	C	196	0.3	missense_variant	'4/24	ENSP00000387784.1:p.Phe78Cys	32	0.000114	Uncertain_significance
272R	SOX9	ENST00000245479.2:c.1184C>T	.	.	70120182	C	T	641	0.51	missense_variant	'3/3	ENSP00000245479.2:p.Thr395Met	27.1	.	-
224R	SOX9	ENST00000245479.2:c.715A>C	.	.	70119713	A	C	236	0.27	missense_variant	'3/3	ENSP00000245479.2:p.Thr239Pro	23.6	.	-
272R	SPEN	ENST00000375759.3:c.6158del	.	.	16258888	CA	C	1306	0.48	frameshift_variant	'11/15	ENSP00000364912.3:p.Asn2053ThrfsTer11	.	.	-
156R	SPEN	ENST00000375759.3:c.2197C>T	rs138206879	.	16254932	C	T	226	0.43	missense_variant	'11/15	ENSP00000364912.3:p.Arg733Cys	24.7	0.0003253	-
374M	SPEN	ENST00000375759.3:c.5209A>C	rs745655301	.	16257944	A	C	1686	0.39	missense_variant	'11/15	ENSP00000364912.3:p.Thr1737Pro	24.6	3.249e-05	-
156R	SPOP	ENST00000393331.3:c.260A>G	.	COSM241746,COSM248681	47696688	T	C	229	1	missense_variant	'6/12	ENSP00000377004.3:p.Tyr87Cys	24.8	.	Likely_pathogenic
394M Cx	SPOP	ENST00000393331.3:c.404_409del	.	.	47696413	ATGAATT	A	663	0.51	inframe_deletion	'7/12	ENSP00000377004.3:p.Lys135_Phe136del	.	.	-
382M	SPOP	ENST00000393331.3:c.399C>G	rs193921065	COSM247571,COSM95272	47696424	G	C	370	0.46	missense_variant	'7/12	ENSP00000377004.3:p.Phe133Leu	23.7	4.07e-06	Conflicting_interpretations_of_pathogenicity
394M	SPOP	ENST00000393331.3:c.404_409del	.	.	47696413	ATGAATT	A	503	0.42	inframe_deletion	'7/12	ENSP00000377004.3:p.Lys135_Phe136del	.	.	-
201.1A Cx	SPTA1	ENST00000368147.4:c.531G>T	.	.	158651317	C	A	321	0.5	missense_variant,splice_region_variant	'4/52	ENSP00000357129.4:p.Lys177Asn	33	.	-
463.58A	SPTA1	ENST00000368147.4:c.265-1G>A	.	.	158653287	C	T	365	0.34	splice_acceptor_variant	.	.	34	.	-
463.45A	SPTA1	ENST00000368147.4:c.265-1G>A	.	.	158653287	C	T	283	0.31	splice_acceptor_variant	.	.	34	.	-
463.55A	SPTA1	ENST00000368147.4:c.265-1G>A	.	.	158653287	C	T	134	0.27	splice_acceptor_variant	.	.	34	.	-
472M Cx	SRC	ENST00000373578.2:c.1144C>T	rs764262104	.	36030865	C	T	535	0.68	missense_variant	'12/14	ENSP00000362680.2:p.Arg382Trp	25.1	8.148e-06	-
472M	SRC	ENST00000373578.2:c.1144C>T	rs764262104	.	36030865	C	T	717	0.66	missense_variant	'12/14	ENSP00000362680.2:p.Arg382Trp	25.1	8.148e-06	-
201.1A Cx	STAT4	ENST00000392320.2:c.1621-2A>G	.	.	191898733	T	C	249	0.55	splice_acceptor_variant	.	.	28.5	.	-
294R	SUFU	ENST00000369902.3:c.839G>A	rs145704867	.	104356979	G	A	248	0.95	missense_variant	'7/12	ENSP00000358918.3:p.Arg280Gln	23.1	0.0002356	Conflicting_interpretations_of_pathogenicity
435.10A	SUPV3L1	ENST00000359655.4:c.1627G>T	.	.	70962650	G	T	495	0.67	missense_variant	'13/15	ENSP00000352678.4:p.Asp543Tyr	31	.	-
435.23A	SUPV3L1	ENST00000359655.4:c.1627G>T	.	.	70962650	G	T	503	0.67	missense_variant	'13/15	ENSP00000352678.4:p.Asp543Tyr	31	.	-
435.1A Cx	SUPV3L1	ENST00000359655.4:c.1627G>T	.	.	70962650	G	T	590	0.65	missense_variant	'13/15	ENSP00000352678.4:p.Asp543Tyr	31	.	-
435.7A	SUPV3L1	ENST00000359655.4:c.1627G>T	.	.	70962650	G	T	567	0.63	missense_variant	'13/15	ENSP00000352678.4:p.Asp543Tyr	31	.	-
201.1A Cx	TCERG1	ENST00000296702.5:c.2947del	.	.	145887464	TA	T	330	0.49	frameshift_variant	'20/22	ENSP00000296702.5:p.Ile983SerfsTer41	.	.	-
201.1A Cx	TERT	ENST00000310581.5:c.724G>A	.	.	1294277	C	T	479	0.42	missense_variant	'2/16	ENSP00000309572.5:p.Ala242Thr	5.144	.	-
201.1A	TERT	ENST00000310581.5:c.724G>A	.	.	1294277	C	T	124	0.39	missense_variant	'2/16	ENSP00000309572.5:p.Ala242Thr	5.144	.	-
201.1A Cx	TGFBR2	ENST00000359013.4:c.458dup	rs756007977	.	30691871	G	GA	162	0.54	frameshift_variant	'4/8	ENSP00000351905.4:p.Pro154AlafsTer3	35	0.0003621	-
201.1A	TGFBR2	ENST00000359013.4:c.458dup	rs756007977	.	30691871	G	GA	119	0.5	frameshift_variant	'4/8	ENSP00000351905.4:p.Pro154AlafsTer3	35	0.0003621	-
27.2A	TH	ENST00000381178.1:c.3G>A	.	.	2193014	C	T	69	0.71	start_lost	'1/14	ENSP00000370571.1:p.Met1?	21.5	.	-
27.2A	TH	ENST00000381178.1:c.3G>A	.	.	2193014	C	T	69	0.71	start_lost	'1/14	ENSP00000370571.1:p.Met1?	21.5	.	-
27.1A Cx	TH	ENST00000381178.1:c.3G>A	.	.	2193014	C	T	372	0.61	start_lost	'1/14	ENSP00000370571.1:p.Met1?	21.5	.	-
27.1A Cx	TH	ENST00000381178.1:c.3G>A	.	.	2193014	C	T	372	0.61	start_lost	'1/14	ENSP00000370571.1:p.Met1?	21.5	.	-
27.2A Cx	TH	ENST00000381178.1:c.3G>A	.	.	2193014	C	T	171	0.6	start_lost	'1/14	ENSP00000370571.1:p.Met1?	21.5	.	-
27.2A Cx	TH	ENST00000381178.1:c.3G>A	.	.	2193014	C	T	171	0.6	start_lost	'1/14	ENSP00000370571.1:p.Met1?	21.5	.	-
275R	TH	ENST00000381178.1:c.545T>C	rs147569564	.	2189756	A	G	145	0.54	missense_variant	'4/14	ENSP00000370571.1:p.Val182Ala	21.3	7.901e-05	Uncertain_significance
374M	TH	ENST00000381178.1:c.823G>T	.	COSM3943599	2188228	C	A	225	0.45	missense_variant	'8/14	ENSP00000370571.1:p.Ala275Ser	15.88	.	-
374M Cx	TH	ENST00000381178.1:c.823G>T	.	COSM3943599	2188228	C	A	495	0.44	missense_variant	'8/14	ENSP00000370571.1:p.Ala275Ser	15.88	.	-
395M	TNXB	ENST00000451343.1:c.1511G>A	.	.	32010126	C	T	303	0.35	missense_variant	'10/13	ENSP00000407685.1:p.Arg504His	32	.	Uncertain_significance
395M	TNXB	ENST00000451343.1:c.1511G>A	.	.	32010126	C	T	303	0.35	missense_variant	'10/13	ENSP00000407685.1:p.Arg504His	32	.	-
201.1A Cx	TOP2A	ENST00000423485.1:c.4303del	rs758129598	COSM1382967	38546380	CT	C	415	0.46	frameshift_variant	'34/35	ENSP00000411532.1:p.Arg1435GlyfsTer13	.	3.305e-05	-
407M Cx	TP53	ENST00000269305.4:c.309C>A	.	COSM1645399,COSM1646882,COSM225046,COSM225047,COSM44453,COSM45307,COSM45926,COSM4749462,COSM5009795,COSM707858,COSM707859	7579378	G	T	226	1	stop_gained	'4/11	ENSP00000269305.4:p.Tyr103Ter	35	.	-
167.1R	TP53	ENST00000269305.4:c.730G>T	.	COSM10941,COSM11524,COSM1646853,COSM1716873,COSM3355992,COSM3733384,COSM3970348,COSM3970349,COSM44221,COSM44940,COSM673602,COSM673603,COSM673604,COSM984898,COSM984900,COSM984901,COSM99683,COSM99684,COSM99685	7577551	C	A	239	1	missense_variant	'7/11	ENSP00000269305.4:p.Gly244Cys	32	.	Uncertain_significance
224R	TP53	ENST00000269305.4:c.820G>T	.	COSM10769,COSM165075,COSM1679490,COSM172146,COSM3388171,COSM43667,COSM43974,COSM4422947,COSM4422948,COSM44443	7577118	C	A	328	1	missense_variant	'8/11	ENSP00000269305.4:p.Val274Phe	21.1	.	Likely_pathogenic
305R	TP53	ENST00000269305.4:c.586C>T	rs397516435	COSM10705,COSM1640847,COSM166214,COSM166215,COSM166216,COSM166217,COSM1735837,COSM3378446,COSM44615,COSM44757,COSM5432964,COSM5635597,COSM5635598,COSM5635599,COSM5635600,COSM5635601,COSM5635602,COSM5635603,COSM99665,COSM99666,COSM99667,COSM99668	7578263	G	A	273	1	stop_gained	'6/11	ENSP00000269305.4:p.Arg196Ter	36	4.061e-06	Pathogenic
463.58A	TP53	ENST00000269305.4:c.772G>T	.	COSM10751,COSM10988,COSM173137,COSM173138,COSM2744566,COSM3388180,COSM43568,COSM437486,COSM437487,COSM45001,COSM4813025,COSM4813026	7577509	C	A	174	1	stop_gained	'7/11	ENSP00000269305.4:p.Glu258Ter	37	.	Pathogenic
365R	TP53	ENST00000269305.4:c.1024C>T	rs730882029	COSM11073,COSM128665,COSM18597,COSM99721	7574003	G	A	235	1	stop_gained	'10/11	ENSP00000269305.4:p.Arg342Ter	36	.	Pathogenic
394M	TP53	ENST00000269305.4:c.733G>A	rs28934575	COSM10957,COSM11081,COSM121035,COSM121036,COSM121037,COSM1610835,COSM1610836,COSM1610837,COSM1640833,COSM1646855,COSM3356965,COSM3388190,COSM3717639,COSM3717640,COSM3726870,COSM3726871,COSM3726872,COSM3726873,COSM3726874,COSM44642,COSM562651,COSM562652,COSM562653,COSM6932	7577548	C	T	206	1	missense_variant	'7/11	ENSP00000269305.4:p.Gly245Ser	28.8	0	Pathogenic
167.2M Cx	TP53	ENST00000269305.4:c.730G>T	.	COSM10941,COSM11524,COSM1646853,COSM1716873,COSM3355992,COSM3733384,COSM3970348,COSM3970349,COSM44221,COSM44940,COSM673602,COSM673603,COSM673604,COSM984898,COSM984900,COSM984901,COSM99683,COSM99684,COSM99685	7577551	C	A	211	1	missense_variant	'7/11	ENSP00000269305.4:p.Gly244Cys	32	.	Uncertain_significance
407M	TP53	ENST00000269305.4:c.309C>A	.	COSM1645399,COSM1646882,COSM225046,COSM225047,COSM44453,COSM45307,COSM45926,COSM4749462,COSM5009795,COSM707858,COSM707859	7579378	G	T	249	1	stop_gained	'4/11	ENSP00000269305.4:p.Tyr103Ter	35	.	-
422M	TP53	ENST00000269305.4:c.375+1G>A	.	COSM127204,COSM127205,COSM1646842,COSM2744975,COSM318394,COSM318395,COSM318396,COSM3675533,COSM3958850,COSM3970381,COSM3970382,COSM3970383,COSM3970384,COSM437619,COSM437620,COSM45304,COSM45910,COSM4603792,COSM4603793,COSM69405	7579311	C	T	204	1	splice_donor_variant	.	.	33	.	-
463.45A	TP53	ENST00000269305.4:c.772G>T	.	COSM10751,COSM10988,COSM173137,COSM173138,COSM2744566,COSM3388180,COSM43568,COSM437486,COSM437487,COSM45001,COSM4813025,COSM4813026	7577509	C	A	127	1	stop_gained	'7/11	ENSP00000269305.4:p.Glu258Ter	37	.	Pathogenic
387.38A Cx	TP53	ENST00000269305.4:c.643A>G	rs886039484	COSM11307,COSM1318435,COSM1318436,COSM1318437,COSM1318438,COSM2744740,COSM2744741,COSM2744742,COSM2744743,COSM2744744,COSM2744745,COSM2744746,COSM2744747,COSM2744748,COSM2744749,COSM3388196,COSM3388197,COSM4271855,COSM4271856,COSM43951,COSM46000,COSM46406	7578206	T	C	93	1	missense_variant	'6/11	ENSP00000269305.4:p.Ser215Gly	24.8	.	Conflicting_interpretations_of_pathogenicity
394M Cx	TP53	ENST00000269305.4:c.733G>A	rs28934575	COSM10957,COSM11081,COSM121035,COSM121036,COSM121037,COSM1610835,COSM1610836,COSM1610837,COSM1640833,COSM1646855,COSM3356965,COSM3388190,COSM3717639,COSM3717640,COSM3726870,COSM3726871,COSM3726872,COSM3726873,COSM3726874,COSM44642,COSM562651,COSM562652,COSM562653,COSM6932	7577548	C	T	229	1	missense_variant	'7/11	ENSP00000269305.4:p.Gly245Ser	28.8	0	Pathogenic
305R Cx	TP53	ENST00000269305.4:c.586C>T	rs397516435	COSM10705,COSM1640847,COSM166214,COSM166215,COSM166216,COSM166217,COSM1735837,COSM3378446,COSM44615,COSM44757,COSM5432964,COSM5635597,COSM5635598,COSM5635599,COSM5635600,COSM5635601,COSM5635602,COSM5635603,COSM99665,COSM99666,COSM99667,COSM99668	7578263	G	A	303	1	stop_gained	'6/11	ENSP00000269305.4:p.Arg196Ter	36	4.061e-06	Pathogenic
156R	TP53	ENST00000269305.4:c.711G>C	rs587782664	COSM10834,COSM11063,COSM1189384,COSM1189385,COSM1189386,COSM1640834,COSM1640835,COSM301402,COSM301403,COSM301404,COSM3378348,COSM3378444,COSM44415,COSM99646,COSM99647,COSM99648	7577570	C	G	183	1	missense_variant	'7/11	ENSP00000269305.4:p.Met237Ile	25.3	.	-
201.2A Cx	TP53	ENST00000269305.4:c.817C>T	rs121913343	COSM10659,COSM1645518,COSM3355991,COSM3719990,COSM3719991,COSM3719992,COSM3958801,COSM3958802,COSM417971,COSM43843,COSM43909,COSM44701,COSM99933	7577121	G	A	258	1	missense_variant	'8/11	ENSP00000269305.4:p.Arg273Cys	25.3	1.221e-05	Conflicting_interpretations_of_pathogenicity
463.55A	TP53	ENST00000269305.4:c.772G>T	.	COSM10751,COSM10988,COSM173137,COSM173138,COSM2744566,COSM3388180,COSM43568,COSM437486,COSM437487,COSM45001,COSM4813025,COSM4813026	7577509	C	A	134	1	stop_gained	'7/11	ENSP00000269305.4:p.Glu258Ter	37	.	Pathogenic
224R Cx	TP53	ENST00000269305.4:c.820G>T	.	COSM10769,COSM165075,COSM1679490,COSM172146,COSM3388171,COSM43667,COSM43974,COSM4422947,COSM4422948,COSM44443	7577118	C	A	311	1	missense_variant	'8/11	ENSP00000269305.4:p.Val274Phe	21.1	.	Likely_pathogenic
373M Cx	TP53	ENST00000269305.4:c.830G>A	rs763098116	COSM10749,COSM1649337,COSM4271761,COSM43737,COSM44992,COSM562338	7577108	C	T	268	0.99	missense_variant	'8/11	ENSP00000269305.4:p.Cys277Tyr	28.8	0	Conflicting_interpretations_of_pathogenicity
330M	TP53	ENST00000269305.4:c.920-2A>G	rs397516439	COSM121092,COSM131541,COSM131542,COSM1646822,COSM1649347,COSM33650,COSM3388167,COSM3717624,COSM45771	7576928	T	C	200	0.99	splice_acceptor_variant	.	.	24.8	.	-
369R	TP53	ENST00000269305.4:c.725G>A	rs121912655	COSM10646,COSM10810,COSM11133,COSM129834,COSM129835,COSM129836,COSM1610838,COSM1610839,COSM1610840,COSM1646852,COSM251396,COSM251397,COSM251398,COSM2744611,COSM2744612,COSM3378347,COSM3403262,COSM3717642	7577556	C	T	168	0.99	missense_variant	'7/11	ENSP00000269305.4:p.Cys242Tyr	29	0	Pathogenic
167.2M	TP53	ENST00000269305.4:c.730G>T	.	COSM10941,COSM11524,COSM1646853,COSM1716873,COSM3355992,COSM3733384,COSM3970348,COSM3970349,COSM44221,COSM44940,COSM673602,COSM673603,COSM673604,COSM984898,COSM984900,COSM984901,COSM99683,COSM99684,COSM99685	7577551	C	A	265	0.98	missense_variant	'7/11	ENSP00000269305.4:p.Gly244Cys	32	.	Uncertain_significance
374M Cx	TP53	ENST00000269305.4:c.545del	.	COSM44546,COSM45758	7578384	GC	G	422	0.97	frameshift_variant	'5/11	ENSP00000269305.4:p.Cys182SerfsTer65	.	.	-
373M	TP53	ENST00000269305.4:c.830G>A	rs763098116	COSM10749,COSM1649337,COSM4271761,COSM43737,COSM44992,COSM562338	7577108	C	T	119	0.97	missense_variant	'8/11	ENSP00000269305.4:p.Cys277Tyr	28.8	0	Conflicting_interpretations_of_pathogenicity
387.38A	TP53	ENST00000269305.4:c.643A>G	rs886039484	COSM11307,COSM1318435,COSM1318436,COSM1318437,COSM1318438,COSM2744740,COSM2744741,COSM2744742,COSM2744743,COSM2744744,COSM2744745,COSM2744746,COSM2744747,COSM2744748,COSM2744749,COSM3388196,COSM3388197,COSM4271855,COSM4271856,COSM43951,COSM46000,COSM46406	7578206	T	C	491	0.97	missense_variant	'6/11	ENSP00000269305.4:p.Ser215Gly	24.8	.	Conflicting_interpretations_of_pathogenicity
374M	TP53	ENST00000269305.4:c.545del	.	COSM44546,COSM45758	7578384	GC	G	654	0.96	frameshift_variant	'5/11	ENSP00000269305.4:p.Cys182SerfsTer65	.	.	-
386R	TP53	ENST00000269305.4:c.997del	.	COSM437469,COSM4384911,COSM4384912,COSM69084	7574029	CG	C	679	0.7	frameshift_variant	'10/11	ENSP00000269305.4:p.Arg333ValfsTer12	.	.	-
424M	TP53	ENST00000269305.4:c.818G>A	rs28934576	COSM10660,COSM10779,COSM1640828,COSM1645335,COSM1646808,COSM165077,COSM318169,COSM3356963,COSM3675521,COSM3726798,COSM43896,COSM44440,COSM99729	7577120	C	T	395	0.67	missense_variant	'8/11	ENSP00000269305.4:p.Arg273His	24	1.627e-05	Pathogenic/Likely_pathogenic
287R	TP53	ENST00000269305.4:c.329G>A	rs11540654	COSM10716,COSM11250,COSM1166752,COSM1166753,COSM1646883,COSM2745016,COSM2745017,COSM2745018,COSM3388234,COSM3723935,COSM43805,COSM46115,COSM99928,COSM99929	7579358	C	T	425	0.52	missense_variant	'4/11	ENSP00000269305.4:p.Arg110His	15.05	4.876e-05	Uncertain_significance
424M	TP53	ENST00000269305.4:c.765C>G	.	COSM45104,COSM45580,COSM46040	7577516	G	C	366	0.28	missense_variant	'7/11	ENSP00000269305.4:p.Ile255Met	23.1	.	-
224R	TP63	ENST00000264731.3:c.1352C>G	rs747305746	.	189604185	C	G	471	0.46	missense_variant,splice_region_variant	'11/14	ENSP00000264731.3:p.Thr451Ser	16.64	7.32e-05	-
224R Cx	TP63	ENST00000264731.3:c.1352C>G	rs747305746	.	189604185	C	G	443	0.3	missense_variant,splice_region_variant	'11/14	ENSP00000264731.3:p.Thr451Ser	16.64	7.32e-05	-
272R	TRIM33	ENST00000358465.2:c.1894G>A	rs764959268	.	114964225	C	T	667	0.48	missense_variant	'11/20	ENSP00000351250.2:p.Val632Ile	27	3.658e-05	-
287R	TSC1	ENST00000298552.3:c.2117G>A	.	COSM1674921	135779129	C	T	581	0.45	missense_variant	'17/23	ENSP00000298552.3:p.Arg706His	33	.	-
167.1R	TSC2	ENST00000219476.3:c.3491C>T	rs45448801	COSM6030725	2130259	C	T	701	0.47	missense_variant	'30/42	ENSP00000219476.3:p.Ala1164Val	0.729	0.0001343	Conflicting_interpretations_of_pathogenicity
435.7A	TSHR	ENST00000541158.2:c.1405C>A	.	.	81609807	C	A	544	0.5	missense_variant	'11/11	ENSP00000441235.2:p.Leu469Ile	27.2	.	-
435.1A Cx	TSHR	ENST00000541158.2:c.1405C>A	.	.	81609807	C	A	492	0.49	missense_variant	'11/11	ENSP00000441235.2:p.Leu469Ile	27.2	.	-
435.10A	TSHR	ENST00000541158.2:c.1405C>A	.	.	81609807	C	A	413	0.49	missense_variant	'11/11	ENSP00000441235.2:p.Leu469Ile	27.2	.	-
435.23A	TSHR	ENST00000541158.2:c.1405C>A	.	.	81609807	C	A	425	0.43	missense_variant	'11/11	ENSP00000441235.2:p.Leu469Ile	27.2	.	-
287R	UBR4	ENST00000375254.3:c.14615G>A	rs995961443	.	19413245	C	T	510	0.48	missense_variant	'100/106	ENSP00000364403.3:p.Arg4872Gln	34	.	-
387.38A Cx	UGT1A10	ENST00000344644.5:c.173T>A	rs137952333	.	234545341	T	A	403	0.32	missense_variant	'1/5	ENSP00000343838.5:p.Val58Asp	22.8	0.0001666	-
294R	UGT1A10	ENST00000344644.5:c.1474C>T	.	.	234681086	C	T	437	0.3	missense_variant	'5/5	ENSP00000343838.5:p.Leu492Phe	26.9	.	-
156R	UGT1A4	ENST00000373409.3:c.569C>T	.	.	234628035	C	T	465	0.65	missense_variant	'1/5	ENSP00000362508.3:p.Pro190Leu	23.5	.	-
294R	UGT1A4	ENST00000373409.3:c.1486C>T	.	.	234681086	C	T	437	0.3	missense_variant	'5/5	ENSP00000362508.3:p.Leu496Phe	26.9	.	-
294R	UGT1A5	ENST00000373414.3:c.1486C>T	.	.	234681086	C	T	437	0.3	missense_variant	'5/5	ENSP00000362513.3:p.Leu496Phe	26.9	.	-
294R	UGT1A7	ENST00000373426.3:c.1474C>T	.	.	234681086	C	T	437	0.3	missense_variant	'5/5	ENSP00000362525.3:p.Leu492Phe	26.9	.	-
197M	UGT1A9	ENST00000354728.4:c.737_740dup	.	.	234581314	A	ACAGC	574	0.35	frameshift_variant	'1/5	ENSP00000346768.4:p.His247GlnfsTer43	.	.	-
294R	UGT1A9	ENST00000354728.4:c.1474C>T	.	.	234681086	C	T	437	0.3	missense_variant	'5/5	ENSP00000346768.4:p.Leu492Phe	26.9	.	-
330M	VPS13B	ENST00000358544.2:c.2889G>A	rs386834078	.	100396500	G	A	316	0.6	stop_gained	'20/62	ENSP00000351346.2:p.Trp963Ter	39	.	Pathogenic/Likely_pathogenic
287R	WNK2	ENST00000297954.4:c.805C>T	rs375860343	.	95992101	C	T	459	0.47	missense_variant	'2/30	ENSP00000297954.4:p.Arg269Trp	25.3	0.0001138	-
272R	WNT4	ENST00000290167.6:c.256C>T	.	COSM3484184,COSM3484185	22456166	G	A	1047	0.51	missense_variant	'2/5	ENSP00000290167.5:p.Arg86Cys	33	.	-
201.1A Cx	XIRP2	ENST00000409195.1:c.7970del	.	.	168105867	GA	G	338	0.46	frameshift_variant	'9/11	ENSP00000386840.1:p.Lys2657ArgfsTer62	.	.	-
162R	XIRP2	ENST00000409195.1:c.4544A>G	rs377279646	.	168102446	A	G	524	0.45	missense_variant	'9/11	ENSP00000386840.1:p.Glu1515Gly	28.1	6.523e-05	-
287R	XIRP2	ENST00000409195.1:c.8465del	.	COSM1400952	168106360	GA	G	648	0.44	frameshift_variant	'9/11	ENSP00000386840.1:p.Asn2822IlefsTer6	.	.	-
373M Cx	XIRP2	ENST00000409195.1:c.462del	rs757142944	COSM6154918,COSM6154919	167992469	TG	T	447	0.32	frameshift_variant	'3/11	ENSP00000386840.1:p.Ser155AlafsTer7	.	0.0004841	-
330M	XIRP2	ENST00000409195.1:c.2681G>C	.	.	168100583	G	C	428	0.29	missense_variant	'9/11	ENSP00000386840.1:p.Gly894Ala	25.6	.	-
373M Cx	XPO1	ENST00000401558.2:c.1711G>A	rs1057520009	COSM1716538,COSM96797	61719472	C	T	401	0.3	missense_variant	'15/25	ENSP00000384863.2:p.Glu571Lys	34	4.467e-06	Likely_pathogenic
373M	XPO1	ENST00000401558.2:c.1711G>A	rs1057520009	COSM1716538,COSM96797	61719472	C	T	200	0.3	missense_variant	'15/25	ENSP00000384863.2:p.Glu571Lys	34	4.467e-06	Likely_pathogenic
435.1A Cx	ZFHX3	ENST00000268489.5:c.3367C>T	rs537344910	.	72923711	G	A	277	1	missense_variant	'4/10	ENSP00000268489.5:p.Arg1123Trp	32	1.626e-05	-
463.55A	ZFHX3	ENST00000268489.5:c.10579_10581dup	.	.	72821593	A	AGCC	104	0.48	inframe_insertion	'10/10	ENSP00000268489.5:p.Gly3527dup	.	.	-
395M	ZFHX3	ENST00000268489.5:c.10579_10581dup	.	.	72821593	A	AGCC	105	0.47	inframe_insertion	'10/10	ENSP00000268489.5:p.Gly3527dup	.	.	-
463.45A	ZFHX3	ENST00000268489.5:c.10579_10581dup	.	.	72821593	A	AGCC	110	0.47	inframe_insertion	'10/10	ENSP00000268489.5:p.Gly3527dup	.	.	-
201.1A Cx	ZFHX3	ENST00000268489.5:c.214del	.	.	72993830	GA	G	496	0.46	frameshift_variant	'2/10	ENSP00000268489.5:p.Ser72ProfsTer37	.	.	-
272R	ZFHX3	ENST00000268489.5:c.6527_6528del	.	.	72830052	CTT	C	1259	0.46	frameshift_variant	'9/10	ENSP00000268489.5:p.Lys2176ArgfsTer28	.	.	-
272R	ZFHX3	ENST00000268489.5:c.5677_5678dup	.	.	72830902	C	CCT	1265	0.43	frameshift_variant	'9/10	ENSP00000268489.5:p.Asp1894GlyfsTer21	.	.	-
463.58A	ZFHX3	ENST00000268489.5:c.10579_10581dup	.	.	72821593	A	AGCC	132	0.41	inframe_insertion	'10/10	ENSP00000268489.5:p.Gly3527dup	.	.	-
201.1A	ZFHX3	ENST00000268489.5:c.214del	.	.	72993830	GA	G	1418	0.34	frameshift_variant	'2/10	ENSP00000268489.5:p.Ser72ProfsTer37	.	.	-
201.1A Cx	ZMYM3	ENST00000353904.2:c.328C>T	.	.	70472778	G	A	198	1	stop_gained	'2/25	ENSP00000343909.2:p.Gln110Ter	35	.	-
201.2A Cx	ZMYM3	ENST00000353904.2:c.1601del	.	.	70468888	CA	C	184	0.98	frameshift_variant	'8/25	ENSP00000343909.2:p.Val534GlyfsTer56	.	.	-
287R	ZMYM3	ENST00000353904.2:c.252del	.	COSM1469185	70472853	GC	G	275	0.87	frameshift_variant	'2/25	ENSP00000343909.2:p.Leu85CysfsTer28	.	.	-
410.51A	ZNF703	ENST00000331569.4:c.188T>A	rs541607232	.	37553685	T	A	1030	0.51	missense_variant	'1/2	ENSP00000332325.4:p.Leu63His	28.6	0.0002802	-
410.51A Cx	ZNF703	ENST00000331569.4:c.188T>A	rs541607232	.	37553685	T	A	200	0.44	missense_variant	'1/2	ENSP00000332325.4:p.Leu63His	28.6	0.0002802	-
386R	ZNF717	ENST00000422325.1:c.2599G>T	.	.	75786175	C	A	10	1	stop_gained	'5/5	ENSP00000409514.1:p.Glu867Ter	23.7	.	-
386R	ZNF717	ENST00000422325.1:c.2599G>T	.	.	75786175	C	A	10	1	stop_gained	'5/5	ENSP00000409514.1:p.Glu867Ter	23.7	.	-
275R	ZNF717	ENST00000422325.1:c.2743T>G	.	.	75786031	A	C	33	0.36	stop_lost	'5/5	ENSP00000409514.1:p.Ter915GlyextTer?	0.964	.	-
275R	ZNF717	ENST00000422325.1:c.2743T>G	.	.	75786031	A	C	33	0.36	stop_lost	'5/5	ENSP00000409514.1:p.Ter915GlyextTer?	0.964	.	-
275R	ZNF717	ENST00000422325.1:c.2599G>T	.	.	75786175	C	A	60	0.32	stop_gained	'5/5	ENSP00000409514.1:p.Glu867Ter	23.7	.	-
275R	ZNF717	ENST00000422325.1:c.2599G>T	.	.	75786175	C	A	60	0.32	stop_gained	'5/5	ENSP00000409514.1:p.Glu867Ter	23.7	.	-

## Sheet: Data S5b
Supplementary Data 5b: Genomics – all non-silent SNV & insertions/deletions
Sample ID	Chromosome	Position	Ref	Alt	Alt Allele Frequency	Total Read Depth
27.1A Cx	15	79058339	A	C	0.11	193
27.1A Cx	7	103969323	C	G	0.53	516
27.1A Cx	7	151927025	A	G	0.22	453
27.1A Cx	7	139653196	A	C	1	657
27.1A Cx	15	79058307	A	T	0.14	190
27.1A Cx	14	81259365	A	C	0.18	596
27.1A Cx	7	151945007	C	T	0.36	1267
27.1A Cx	7	102246311	T	C	0.21	477
27.1A Cx	5	177419967	C	T	0.16	511
27.1A Cx	7	151927021	C	A	0.12	478
27.1A Cx	14	81610583	G	C	1	528
27.1A Cx	5	176517797	C	T	0.81	561
27.1A Cx	7	141747658	A	G	1	553
27.1A Cx	6	160494409	A	G	1	464
27.1A Cx	6	117622188	T	G	1	216
27.1A Cx	14	102568367	T	A	0.21	594
27.1A Cx	6	160468313	C	T	0.39	655
27.1A Cx	7	102235769	T	C	0.15	406
27.1A Cx	5	154275786	G	A	0.21	643
27.1A Cx	6	117622233	C	T	0.99	234
27.1A Cx	7	6026988	G	A	1	481
27.1A Cx	15	28230318	C	T	1	276
27.1A Cx	6	117622184	G	C	1	217
27.1A Cx	5	154291409	C	T	0.78	539
27.1A Cx	5	167913510	G	A	1	533
27.1A Cx	15	50785016	A	G	0.15	330
27.1A Cx	7	151945071	G	GT	0.21	1906
27.1A Cx	15	50784950	C	T	0.35	309
27.1A Cx	15	50784955	C	A	0.35	326
27.1A Cx	14	60976537	C	A	1	559
27.1A Cx	15	79058013	C	T	0.98	166
27.1A Cx	6	32010126	C	T	0.11	388
27.1A Cx	6	32012987	A	G	0.29	398
27.1A Cx	6	41903782	A	C	1	659
27.1A Cx	6	56373536	C	T	0.35	406
27.1A Cx	15	41991315	A	T	1	156
27.1A Cx	6	56417545	T	C	1	420
27.1A Cx	16	84217062	C	T	1	235
27.1A Cx	16	89789898	T	C	1	251
27.1A Cx	16	89836323	C	T	1	321
27.1A Cx	6	160505207	A	G	0.59	438
27.1A Cx	7	6026775	T	C	0.97	441
27.1A Cx	17	1690752	G	A	0.77	517
27.1A Cx	14	81251255	T	C	0.21	487
27.1A Cx	17	7579472	G	C	0.72	461
27.1A Cx	17	8108331	A	G	1	402
27.1A Cx	17	16068340	C	T	0.17	354
27.1A Cx	17	16068343	G	A	0.16	356
27.1A Cx	17	16068377	C	G	0.2	417
27.1A Cx	17	16068396	G	A	0.26	461
27.1A Cx	17	16068463	C	T	0.1	646
27.1A Cx	17	16097870	C	A	0.32	541
27.1A Cx	17	29661945	C	T	0.28	464
27.1A Cx	16	89866043	T	C	0.99	224
27.1A Cx	7	6013049	C	G	0.23	88
27.1A Cx	15	65703625	C	G	0.69	385
27.1A Cx	17	1704296	C	A	0.19	277
27.1A Cx	15	79054900	C	G	0.99	272
27.1A Cx	7	151962265	C	T	0.1	937
27.1A Cx	7	151970856	T	A	0.73	1911
27.1A Cx	7	151970859	C	T	0.1	1910
27.1A Cx	1	147091972	C	T	0.66	536
27.1A Cx	5	177422876	T	C	1	651
27.1A Cx	5	180046344	G	C	1	353
27.1A Cx	6	30917212	T	C	1	907
27.1A Cx	6	30919878	G	C	0.4	437
27.1A Cx	15	51507968	G	A	1	197
27.1A Cx	17	1686410	T	C	1	423
27.1A Cx	6	32009634	C	T	0.33	73
27.1A Cx	15	74219546	G	T	0.64	395
27.1A Cx	6	32009661	C	T	0.39	57
27.1A Cx	9	22029445	G	A	1	414
27.1A Cx	9	95947471	A	G	0.48	224
27.1A Cx	9	96021312	G	A	1	627
27.1A Cx	9	98209594	G	A	0.99	460
27.1A Cx	6	56417282	C	T	1	285
27.1A Cx	3	187447701	C	A	0.52	517
27.1A Cx	4	5721021	A	C	0.26	547
27.1A Cx	4	5743512	T	C	1	203
27.1A Cx	4	5755542	C	A	0.25	387
27.1A Cx	4	54319247	CAG	C	0.07	486
27.1A Cx	4	55972946	A	G	0.23	277
27.1A Cx	4	55972974	T	A	0.21	204
27.1A Cx	4	55981527	T	A	0.21	288
27.1A Cx	4	55981528	A	C	0.2	303
27.1A Cx	4	69964338	T	C	0.23	352
27.1A Cx	4	88533730	T	C	0.75	483
27.1A Cx	4	88536085	TAGCAGTGACAGCAGCAAC	T	0.39	976
27.1A Cx	4	88536362	G	A	1	1076
27.1A Cx	4	88536457	T	TAGTAGTGAC	0.7	939
27.1A Cx	4	88536692	A	G	0.18	1080
27.1A Cx	4	88537306	TAGCAGCGAC	T	0.61	984
27.1A Cx	4	88537432	TAGCAGTGACAGCAGTGAC	T	0.03	751
27.1A Cx	17	37879585	A	G	0.27	334
27.1A Cx	15	52689631	T	G	0.99	264
27.1A Cx	15	65676726	C	T	0.61	337
27.1A Cx	5	138160248	G	C	0.32	565
27.1A Cx	5	149515397	T	A	0.21	681
27.1A Cx	4	106158350	A	C	0.22	362
27.1A Cx	4	110901198	G	A	0.73	524
27.1A Cx	4	110914427	A	T	0.78	449
27.1A Cx	4	169282355	T	C	1	297
27.1A Cx	4	169299528	T	C	0.77	247
27.1A Cx	4	169315760	C	A	1	278
27.1A Cx	4	169336662	T	C	1	224
27.1A Cx	4	169341435	A	G	1	272
27.1A Cx	6	30920124	G	A	0.59	727
27.1A Cx	6	32007849	G	C	0.48	604
27.1A Cx	8	90990479	C	G	0.39	392
27.1A Cx	6	32009651	C	T	0.36	61
27.1A Cx	4	187519206	C	G	1	482
27.1A Cx	4	187525020	A	C	0.78	420
27.1A Cx	4	187538942	T	G	0.74	465
27.1A Cx	4	187540635	T	G	0.72	477
27.1A Cx	4	187540918	G	C	0.75	504
27.1A Cx	4	187549428	C	T	0.72	415
27.1A Cx	4	187557893	T	C	0.74	439
27.1A Cx	4	187627792	T	C	0.76	364
27.1A Cx	4	187628398	C	G	0.77	516
27.1A Cx	14	36988545	C	G	0.2	360
27.1A Cx	4	187629140	G	C	0.74	458
27.1A Cx	4	187630590	G	A	0.77	408
27.1A Cx	5	256483	CTT	C	0.12	408
27.1A Cx	5	38955796	G	A	0.16	416
27.1A Cx	5	56177443	G	A	1	543
27.1A Cx	5	56177743	G	A	1	670
27.1A Cx	5	56177848	TCAA	T	0.61	575
27.1A Cx	5	65892767	T	TGCC	0.15	357
27.1A Cx	5	66459878	G	C	1	502
27.1A Cx	5	67588148	G	A	0.81	444
27.1A Cx	5	112176756	T	A	1	325
27.1A Cx	5	112364689	T	A	0.18	655
27.1A Cx	5	112439941	T	C	1	681
27.1A Cx	5	112824039	T	C	0.99	507
27.1A Cx	17	37879588	A	G	0.24	332
27.1A Cx	7	151945204	G	A	0.34	1046
27.1A Cx	7	151949068	C	G	0.52	616
27.1A Cx	7	151962168	C	A	0.11	1572
27.1A Cx	1	120572547	T	C	0.29	34
27.1A Cx	1	120572572	C	T	0.3	50
27.1A Cx	1	120611964	G	C	0.41	609
27.1A Cx	1	120612002	CGG	C	0.22	760
27.1A Cx	7	151970877	G	A	0.13	1744
27.1A Cx	7	151970931	G	A	0.5	848
27.1A Cx	15	79058375	A	G	0.1	268
27.1A Cx	15	79058378	A	G	0.12	287
27.1A Cx	15	79067065	G	A	0.15	353
27.1A Cx	15	79069881	C	T	0.32	385
27.1A Cx	15	88796710	G	A	0.56	258
27.1A Cx	15	91083353	G	A	0.66	270
27.1A Cx	16	348080	G	C	0.27	621
27.1A Cx	16	1250389	A	G	0.47	496
27.1A Cx	16	1252369	C	T	0.51	489
27.1A Cx	16	1263835	C	A	0.25	395
27.1A Cx	16	1270111	G	A	0.5	601
27.1A Cx	16	1270162	G	A	0.51	559
27.1A Cx	16	31470886	T	A	0.52	437
27.1A Cx	16	72991715	A	G	0.99	212
27.1A Cx	16	82673047	C	T	1	276
27.1A Cx	16	84209815	C	G	1	264
27.1A Cx	2	10126330	G	A	0.29	427
27.1A Cx	2	24108652	T	C	1	306
27.1A Cx	2	29416366	G	C	1	261
27.1A Cx	2	29416481	T	C	1	328
27.1A Cx	2	29416572	T	C	0.99	350
27.1A Cx	2	38179134	G	A	1	246
27.1A Cx	2	42510018	A	G	1	274
27.1A Cx	2	58316814	A	G	0.32	238
27.1A Cx	2	141457962	C	T	0.3	294
27.1A Cx	2	170003432	T	G	0.33	376
27.1A Cx	2	170010985	T	C	0.26	259
27.1A Cx	2	170175334	T	C	0.62	447
27.1A Cx	2	174131392	T	C	0.38	282
27.1A Cx	2	201501730	G	A	0.69	322
27.1A Cx	5	112824048	T	TGCC	0.47	462
27.1A Cx	5	129520679	G	A	0.65	407
27.1A Cx	5	129521126	A	G	0.3	653
27.1A Cx	1	115576023	A	G	1	300
27.1A Cx	17	41223094	T	C	0.23	591
27.1A Cx	17	41244000	T	C	0.23	365
27.1A Cx	17	41244435	T	C	0.25	301
27.1A Cx	17	41244936	G	A	0.25	330
27.1A Cx	12	6777069	TTGC	T	0.3	437
27.1A Cx	12	49444052	T	G	0.13	415
27.1A Cx	8	2909992	G	A	0.4	442
27.1A Cx	8	3076959	T	C	0.61	303
27.1A Cx	8	23540249	G	A	1	227
27.1A Cx	8	41906095	A	G	0.36	511
27.1A Cx	8	48805816	A	AG	0.93	467
27.1A Cx	3	47162886	C	T	0.49	383
27.1A Cx	3	75786753	C	T	1	47
27.1A Cx	8	128750540	A	G	0.6	541
27.1A Cx	8	145057868	A	G	0.61	727
27.1A Cx	3	142281612	A	G	0.47	357
27.1A Cx	3	172835082	C	T	0.48	429
27.1A Cx	3	172835125	T	C	0.48	444
27.1A Cx	3	172835290	C	T	0.46	399
27.1A Cx	9	135781205	T	C	0.41	448
27.1A Cx	9	136277482	T	C	0.6	559
27.1A Cx	9	136279935	C	T	0.59	511
27.1A Cx	9	136287582	C	T	0.61	630
27.1A Cx	9	136301982	C	G	1	571
27.1A Cx	9	136305530	C	G	0.56	613
27.1A Cx	9	139400219	G	A	0.63	517
27.1A Cx	10	100219374	T	A	0.5	404
27.1A Cx	10	131506283	C	T	0.49	429
27.1A Cx	11	2190951	C	T	1	376
27.1A Cx	11	2193014	C	T	0.61	372
27.1A Cx	11	5323071	C	T	1	365
27.1A Cx	11	25098938	G	C	0.65	226
27.1A Cx	11	64572018	T	C	1	386
27.1A Cx	11	67257823	C	A	1	416
27.1A Cx	11	67258391	A	G	1	324
27.1A Cx	11	73796917	C	T	0.33	326
27.1A Cx	2	214727221	A	C	0.99	296
27.1A Cx	2	215632255	C	T	0.6	256
27.1A Cx	2	215645464	C	G	0.63	354
27.1A Cx	17	37884037	C	G	0.25	443
27.1A Cx	11	112832353	T	C	0.99	169
27.1A Cx	11	113146033	C	T	0.35	281
27.1A Cx	11	125525195	A	G	0.99	286
27.1A Cx	12	6777069	TTGCTGC	T	0.02	437
27.1A Cx	2	234590975	G	A	0.21	315
27.1A Cx	2	234591205	T	C	0.33	368
27.1A Cx	12	111884608	T	C	1	747
27.1A Cx	12	121416650	A	C	1	443
27.1A Cx	12	121435427	G	A	0.99	789
27.1A Cx	4	169348404	C	T	0.21	413
27.1A Cx	4	169369862	A	T	0.24	321
27.1A Cx	4	169433326	T	C	0.23	347
27.1A Cx	4	169433327	G	A	0.23	354
27.1A Cx	4	169928842	G	T	0.76	269
27.1A Cx	13	21562832	C	T	1	432
27.1A Cx	13	28624294	G	A	0.65	367
27.1A Cx	13	32906729	A	C	0.29	208
27.1A Cx	13	32929387	T	C	1	270
27.1A Cx	13	110435199	C	T	0.21	528
27.1A Cx	14	23777374	A	G	0.98	565
27.1A Cx	14	23777374	A	G	0.98	565
27.1A Cx	14	36988543	T	G	0.12	359
27.1A Cx	22	42523943	A	G	0.32	405
27.1A Cx	14	38061742	C	T	1	446
27.1A Cx	14	45658024	C	T	0.14	319
27.1A Cx	14	55604935	C	A	0.75	530
27.1A Cx	14	55605036	A	C	0.78	456
27.1A Cx	14	60923783	C	T	1	289
27.1A Cx	X	129147079	T	C	1	216
27.1A Cx	X	136112707	A	G	1	231
27.1A Cx	1	14106394	A	ACTC	0.86	276
27.1A Cx	1	16256007	T	C	1	280
27.1A Cx	1	16259813	A	G	1	278
27.1A Cx	1	19413261	T	A	0.99	355
27.1A Cx	1	40230336	C	G	0.33	612
27.1A Cx	1	40363054	G	C	1	210
27.1A Cx	1	45797505	C	G	0.99	326
27.1A Cx	1	60466814	T	C	0.69	195
27.1A Cx	1	97981395	T	C	0.69	299
27.1A Cx	1	98187098	T	C	0.32	336
27.1A Cx	1	98348885	G	A	1	253
27.1A Cx	1	114948281	A	G	0.29	307
27.1A Cx	2	228883721	T	C	1	349
27.1A Cx	2	234590970	T	G	0.24	306
27.1A Cx	22	22868493	G	T	1	306
27.1A Cx	22	22868497	G	C	1	306
27.1A Cx	17	56435885	G	T	0.21	575
27.1A Cx	1	156830727	A	C	0.28	296
27.1A Cx	1	158584091	A	G	0.28	351
27.1A Cx	1	158597425	A	G	0.33	541
27.1A Cx	1	158607935	T	G	0.32	553
27.1A Cx	1	158612236	A	G	0.3	529
27.1A Cx	1	158619728	A	C	1	469
27.1A Cx	1	158624528	G	T	0.64	546
27.1A Cx	1	180243524	A	G	0.33	788
27.1A Cx	1	197070442	G	T	1	457
27.1A Cx	1	197070697	T	C	1	446
27.1A Cx	1	197070901	A	G	1	601
27.1A Cx	1	201052310	A	T	0.66	558
27.1A Cx	1	206239431	AAAT	A	0.59	606
27.1A Cx	1	206665052	C	T	0.68	628
27.1A Cx	1	206665837	G	A	0.7	864
27.1A Cx	1	206669465	C	T	0.66	753
27.1A Cx	19	18273047	T	C	0.99	437
27.1A Cx	19	41123093	A	AG	0.93	578
27.1A Cx	19	41743861	A	G	1	528
27.1A Cx	19	50713713	C	A	0.39	442
27.1A Cx	20	31022469	G	A	0.27	520
27.1A Cx	20	31022959	T	C	1	492
27.1A Cx	20	44640225	A	G	0.76	416
27.1A Cx	20	44642406	G	C	1	388
27.1A Cx	20	44643111	G	A	0.74	410
27.1A Cx	20	54961463	T	C	0.74	502
27.1A Cx	20	54961541	A	T	0.75	459
27.1A Cx	20	62331835	C	T	0.23	348
27.1A Cx	21	33694224	C	G	1	535
27.1A Cx	21	33757947	A	T	0.49	449
27.1A Cx	11	108183167	A	G	1	198
27.1A Cx	11	112832276	A	AG	0.16	224
27.1A Cx	11	112832307	G	GA	0.88	235
27.1A Cx	2	215674224	G	A	1	306
27.1A Cx	2	228883029	A	C	0.34	330
27.1A Cx	4	104059542	G	A	0.77	443
27.1A Cx	4	104066461	A	G	0.74	236
27.1A Cx	21	34948696	GA	G	0.94	158
27.1A Cx	19	15271771	G	A	1	471
27.1A Cx	22	22869123	T	C	0.99	276
27.1A Cx	17	56492800	T	C	0.27	430
27.1A Cx	17	58786625	A	G	1	436
27.1A Cx	17	59763347	A	G	0.99	348
27.1A Cx	17	63554591	G	A	0.74	525
27.1A Cx	17	70120068	A	C	0.13	438
27.1A Cx	17	74014668	T	C	0.75	305
27.1A Cx	17	74017554	G	T	0.15	444
27.1A Cx	3	75786832	C	T	1	156
27.1A Cx	3	89521693	T	C	0.49	449
27.1A Cx	19	2226676	G	A	0.39	588
27.1A Cx	19	12876964	G	C	0.39	702
27.1A Cx	1	14105139	T	A	0.97	304
27.1A Cx	19	15289750	G	C	0.56	735
27.1A Cx	3	187446211	C	T	0.49	593
27.1A Cx	19	18272190	A	C	1	240
27.1A Cx	19	18273047	T	C	0.99	437
27.1A Cx	22	42522940	C	T	0.36	173
27.1A Cx	X	8504833	C	T	1	227
27.1A Cx	X	31496350	C	T	1	168
27.1A Cx	X	71401607	G	A	1	227
27.1A Cx	X	71401614	C	A	1	236
27.1A Cx	X	91132520	G	T	1	187
27.1A Cx	1	2488153	A	G	1	403
27.1A Cx	1	2494330	G	A	0.34	338
27.1A Cx	22	38109353	G	A	0.63	366
27.1A Cx	22	38120542	C	T	0.96	494
27.1A Cx	22	38121013	C	G	1	398
27.1A Cx	22	22869209	C	G	1	282
27.1A Cx	22	22869218	T	C	1	281
27.1A Cx	22	22869545	T	G	1	310
27.1A Cx	12	121437382	A	G	0.99	712
27.1A Cx	12	124824721	C	CGCCGCTGCT	0.44	450
27.1A Cx	21	34883618	T	C	0.47	434
27.1A Cx	11	112832339	GC	G	0.89	185
27.1A Cx	4	95173779	T	C	0.75	160
27.1A Cx	21	34926260	C	T	0.45	476
27.1A Cx	21	34948684	G	GA	0.95	137
27.1A Cx	21	34925142	C	T	1	524
27.1A Cx	22	42522613	G	C	0.34	305
27.1A Cx	3	10088343	A	G	0.27	683
27.1A Cx	22	38130472	T	C	1	303
27.1A Cx	22	41548008	A	G	0.31	315
27.1A Cx	12	132325239	G	A	1	578
27.1A Cx	12	132334460	A	G	1	449
27.1A Cx	3	10106532	C	T	0.27	481
27.1A Cx	12	132313098	G	GGCTGCCGCT	0.92	131
27.1A Cx	19	2118692	C	T	0.62	704
27.1A Cx	3	7494417	A	T	0.52	447
27.1A Cx	22	25145453	C	T	1	260
27.1A Cx	22	25145471	A	G	1	217
27.1A Cx	2	234601669	T	G	0.29	304
27.1A Cx	1	1650787	T	C	0.47	451
27.1A Cx	1	1650797	A	G	0.44	443
27.1A Cx	1	1650832	A	G	0.47	558
27.1A Cx	1	1647893	C	CTTTCTT	0.31	511
27.1A Cx	22	25144912	C	T	1	276
27.1A Cx	19	18272190	A	C	1	240
27.1A Cx	21	34897113	C	T	0.48	433
27.1A Cx	1	1650845	G	A	0.55	619
27.1A Cx	3	14174427	A	T	1	423
27.1A Cx	3	14175262	T	C	1	453
27.1A Cx	22	22869742	C	A	1	255
27.1A Cx	4	88537556	A	G	0.76	760
27.1A Cx	21	34923289	G	C	0.51	395
27.1A Cx	19	2109157	T	C	0.61	604
27.1A Cx	3	37053568	A	G	0.48	385
27.1A Cx	3	47125385	G	A	0.56	408
27.1A Cx	22	22869548	T	C	1	289
407M Cx	6	30917212	T	C	0.99	945
407M Cx	6	32006214	CCTG	C	0.69	521
407M Cx	5	180046344	G	C	0.33	405
407M Cx	5	180051003	T	C	0.33	803
407M Cx	12	132325239	G	A	0.68	359
407M Cx	12	4479549	G	A	0.63	463
407M Cx	12	6777069	TTGCTGC	T	0.03	406
407M Cx	12	132313098	G	GGCTGCCGCT	0.85	103
407M Cx	6	30920890	G	A	0.79	486
407M Cx	5	129521126	A	G	1	271
407M Cx	5	152871788	T	TC	0.66	946
407M Cx	6	30918400	A	G	0.73	976
407M Cx	5	180030313	C	A	0.33	746
407M Cx	12	124887058	G	GGCTGCT	0.06	455
407M Cx	4	187538942	T	A	0.5	463
407M Cx	4	187557893	T	C	0.46	472
407M Cx	4	187630590	G	A	1	444
407M Cx	6	30919878	G	C	0.22	566
407M Cx	12	71533534	C	G	0.62	370
407M Cx	12	107713511	G	C	0.61	251
407M Cx	12	6777069	TTGC	T	0.32	406
407M Cx	6	32006886	G	A	0.75	451
407M Cx	5	65892767	T	TGCC	0.74	410
407M Cx	5	66055573	C	T	0.46	529
407M Cx	12	107713696	G	A	0.68	349
407M Cx	4	187629140	G	C	1	431
407M Cx	12	71523134	A	C	0.58	151
407M Cx	5	112439941	T	C	1	315
407M Cx	5	66459878	G	C	1	481
407M Cx	5	67588148	G	A	0.51	400
407M Cx	5	154291409	C	T	1	727
407M Cx	5	176517797	C	T	0.67	633
407M Cx	5	112824039	T	C	1	220
407M Cx	14	55604935	C	A	1	532
407M Cx	5	177422876	T	C	1	785
407M Cx	14	81610583	G	C	1	558
407M Cx	14	102568367	T	A	1	548
407M Cx	14	105246551	C	T	0.7	645
407M Cx	15	28230318	C	T	0.34	849
407M Cx	15	41991315	A	T	0.99	453
407M Cx	15	43724646	T	G	0.33	610
407M Cx	15	43767774	G	C	0.3	558
407M Cx	15	50769520	G	A	0.45	297
407M Cx	15	50782703	A	G	0.51	307
407M Cx	12	107937768	G	A	1	342
407M Cx	5	176520243	G	A	0.65	753
407M Cx	5	176520283	G	C	0.1	507
407M Cx	5	177419967	C	T	0.28	665
407M Cx	12	124824721	C	CGCCGCTGCT	0.48	323
407M Cx	4	187525020	A	C	0.5	436
407M Cx	6	56417282	C	T	0.76	382
407M Cx	6	56420158	C	T	0.78	444
407M Cx	4	187627792	T	C	1	451
407M Cx	5	35861068	T	C	0.45	454
407M Cx	5	35871190	G	A	0.46	294
407M Cx	5	35874575	C	T	0.48	420
407M Cx	5	38919158	G	A	0.48	386
407M Cx	5	38933455	C	A	0.48	618
407M Cx	12	111884608	T	C	0.7	446
407M Cx	12	121416650	A	C	1	258
407M Cx	12	121437382	A	G	0.99	425
407M Cx	5	56177848	TCAA	T	0.58	541
407M Cx	2	228855866	G	C	0.6	389
407M Cx	6	151161086	T	C	1	227
407M Cx	6	151161116	G	A	1	239
407M Cx	6	151161836	T	C	1	231
407M Cx	5	112175833	AT	A	0.95	196
407M Cx	2	234622061	C	A	0.61	576
407M Cx	2	234622110	C	G	0.58	652
407M Cx	2	234622310	C	T	0.51	561
407M Cx	14	55605036	A	C	1	519
407M Cx	14	55611839	A	T	0.4	460
407M Cx	14	60923783	C	T	1	372
407M Cx	14	60976537	C	A	1	703
407M Cx	14	81251255	T	C	0.39	563
407M Cx	2	234637803	T	C	0.61	526
407M Cx	3	10088343	A	G	0.42	812
407M Cx	3	15071832	C	T	0.51	540
407M Cx	3	61975382	T	C	0.53	465
407M Cx	3	62189189	G	A	0.44	644
407M Cx	3	75786453	C	T	0.15	68
407M Cx	3	75786516	G	T	0.15	73
407M Cx	3	75786586	G	T	0.15	139
407M Cx	3	75786598	G	A	0.2	148
407M Cx	15	50784950	C	T	0.2	487
407M Cx	15	50784955	C	A	0.22	507
407M Cx	6	32010272	T	A	0.83	720
407M Cx	12	121435427	G	A	0.99	470
407M Cx	4	187519206	C	G	1	524
407M Cx	6	56327849	C	T	0.17	599
407M Cx	3	75786753	C	T	0.37	164
407M Cx	3	75786760	TC	T	0.5	185
407M Cx	3	75786832	C	T	0.66	252
407M Cx	3	75786888	C	T	0.45	110
407M Cx	3	75786894	GT	G	0.4	124
407M Cx	3	75787049	C	A	0.33	51
407M Cx	3	75787057	G	A	0.39	46
407M Cx	3	75787702	C	G	1	23
407M Cx	5	38955796	G	A	1	351
407M Cx	5	56177443	G	A	1	466
407M Cx	5	56177743	G	A	1	578
407M Cx	3	142269075	C	T	1	435
407M Cx	3	142281298	C	T	1	323
407M Cx	3	142281612	A	G	1	325
407M Cx	3	145917761	T	C	1	384
407M Cx	3	145938619	T	C	1	336
407M Cx	4	5721021	A	C	0.23	560
407M Cx	4	5755542	C	A	1	455
407M Cx	4	5894398	C	G	0.72	296
407M Cx	4	55139771	T	C	0.76	446
407M Cx	2	234622379	C	A	0.37	389
407M Cx	2	234622382	G	C	0.38	391
407M Cx	2	234622412	G	C	0.4	367
407M Cx	2	234627608	T	G	0.59	583
407M Cx	2	234637803	T	C	0.61	526
407M Cx	11	112832353	T	C	1	212
407M Cx	11	113672358	C	A	0.28	346
407M Cx	11	125525195	A	G	0.99	315
407M Cx	4	104061993	C	G	0.74	389
407M Cx	4	106196951	A	G	1	553
407M Cx	4	110901198	G	A	0.23	498
407M Cx	4	110914427	A	T	1	453
407M Cx	4	169299528	T	C	0.34	333
407M Cx	4	169299588	C	T	0.32	381
407M Cx	4	169315760	C	A	0.6	476
407M Cx	4	169336662	T	C	1	327
407M Cx	4	169341435	A	G	1	373
407M Cx	6	32011235	C	T	0.91	32
407M Cx	6	42627434	G	A	0.99	346
407M Cx	1	16256007	T	C	0.99	392
407M Cx	1	16259813	A	G	1	402
407M Cx	1	19413261	T	A	0.49	565
407M Cx	1	19499560	T	C	0.47	436
407M Cx	1	27023768	A	C	0.2	381
407M Cx	4	187628398	C	G	1	550
407M Cx	21	33757947	A	T	0.45	426
407M Cx	1	27023774	A	C	0.14	374
407M Cx	13	21562482	C	CGGGGCG	0.48	541
407M Cx	13	21562832	C	T	1	777
407M Cx	13	21562948	G	A	1	792
407M Cx	13	28624294	G	A	0.16	532
407M Cx	13	29007961	C	T	0.2	487
407M Cx	13	32929387	T	C	1	427
407M Cx	13	110435231	C	T	0.48	298
407M Cx	14	23777374	A	G	1	540
407M Cx	14	23777374	A	G	1	540
407M Cx	14	36988545	C	G	0.21	506
407M Cx	14	45606287	C	T	0.6	389
407M Cx	14	45644589	G	T	0.55	345
407M Cx	14	45650900	A	G	0.62	328
407M Cx	14	45665468	C	G	0.6	474
407M Cx	1	158612236	A	G	0.63	311
407M Cx	1	158619728	A	C	1	278
407M Cx	1	180243524	A	G	0.5	562
407M Cx	1	197070901	A	G	1	507
407M Cx	1	197115497	A	C	0.29	312
407M Cx	1	201052310	A	T	0.49	407
407M Cx	1	206665896	C	G	1	461
407M Cx	1	228109286	C	T	0.5	619
407M Cx	1	231557254	A	C	0.17	127
407M Cx	1	231557256	A	C	0.12	130
407M Cx	1	236557771	G	A	0.45	418
407M Cx	2	10126330	G	A	0.5	462
407M Cx	2	24108652	T	C	0.99	354
407M Cx	2	29416572	T	C	1	547
407M Cx	2	38179134	G	A	1	423
407M Cx	2	42510018	A	G	1	371
407M Cx	4	169343044	A	G	0.6	627
407M Cx	4	169928842	G	T	0.51	281
407M Cx	15	50785016	A	G	0.15	523
407M Cx	15	52689631	T	G	0.99	505
407M Cx	15	65684513	C	T	0.44	425
407M Cx	15	65689267	T	C	1	544
407M Cx	6	56420538	C	T	1	633
407M Cx	6	56463410	T	C	0.2	466
407M Cx	6	56507489	A	G	0.79	705
407M Cx	6	108985176	T	TG	0.29	160
407M Cx	6	112382313	G	T	1	254
407M Cx	6	117622184	G	C	0.26	285
407M Cx	6	117622188	T	G	0.26	287
407M Cx	6	117622233	C	T	0.3	308
407M Cx	2	215645464	C	G	1	406
407M Cx	2	215674224	G	A	0.57	401
407M Cx	15	91083353	G	A	0.52	370
407M Cx	2	228883029	A	C	0.36	415
407M Cx	2	228883721	T	C	0.42	412
407M Cx	2	234621780	T	C	0.58	599
407M Cx	2	234621787	C	G	0.58	565
407M Cx	6	160448324	C	G	1	201
407M Cx	7	6026775	T	C	0.98	698
407M Cx	7	45122464	A	C	1	1013
407M Cx	7	45122723	G	A	1	907
407M Cx	7	45124286	A	G	1	879
407M Cx	7	45124465	A	T	1	1037
407M Cx	7	87537177	A	G	0.13	491
407M Cx	7	102246311	T	C	0.52	507
407M Cx	7	139653196	A	C	0.99	449
407M Cx	7	141747658	A	G	1	435
407M Cx	7	141752215	A	C	0.73	507
407M Cx	7	151927021	C	A	0.16	567
407M Cx	7	151927025	A	G	0.42	527
407M Cx	7	151932945	C	T	0.17	704
407M Cx	7	151935853	T	C	0.19	543
407M Cx	7	151935910	C	T	0.2	367
407M Cx	7	151945007	C	T	0.51	1368
407M Cx	3	75786662	A	T	0.24	150
407M Cx	3	75786672	C	T	0.25	137
407M Cx	2	42515388	A	G	1	266
407M Cx	2	42515437	A	G	1	358
407M Cx	7	151970877	G	A	0.14	2107
407M Cx	7	151970931	G	A	0.68	931
407M Cx	8	2909992	G	A	1	599
407M Cx	8	3076959	T	C	0.82	398
407M Cx	8	48805816	A	AG	0.92	1342
407M Cx	8	90990479	C	G	1	1095
407M Cx	8	100865836	G	A	0.53	1242
407M Cx	8	145057868	A	G	0.78	862
407M Cx	9	22029445	G	A	0.52	190
407M Cx	9	96021312	G	A	1	425
407M Cx	3	75787728	C	T	1	24
407M Cx	3	75790814	C	T	0.43	141
407M Cx	3	89521693	T	C	0.46	510
407M Cx	3	128204951	C	T	0.49	554
407M Cx	11	2190951	C	T	0.61	460
407M Cx	11	5322737	A	G	0.28	439
407M Cx	11	5323071	C	T	1	394
407M Cx	11	64572018	T	C	1	435
407M Cx	11	64972286	G	C	0.67	316
407M Cx	11	67257823	C	A	1	397
407M Cx	11	67258391	A	G	1	349
407M Cx	11	73753157	C	T	0.32	327
407M Cx	11	73796917	C	T	1	327
407M Cx	4	55593464	A	C	0.22	397
407M Cx	4	55972974	T	A	0.22	269
407M Cx	4	69964338	T	C	0.71	361
407M Cx	4	88533549	A	T	0.27	500
407M Cx	4	88536818	A	G	0.78	938
407M Cx	4	88536868	TAGTGACAGCAGCAATAGC	T	0.54	869
407M Cx	4	95173779	T	C	1	203
407M Cx	1	1638897	A	G	0.18	331
407M Cx	1	1647893	C	CTTTCTT	0.29	786
407M Cx	1	1650787	T	C	0.45	642
407M Cx	1	1650797	A	G	0.44	626
407M Cx	1	1650832	A	G	0.49	758
407M Cx	1	1650845	G	A	0.52	802
407M Cx	1	2160233	T	G	0.22	165
407M Cx	1	2160246	A	C	0.24	189
407M Cx	1	2488153	A	G	0.49	583
407M Cx	1	2494330	G	A	0.45	388
407M Cx	1	14105139	T	A	0.51	467
407M Cx	1	14106394	A	ACTC	0.44	440
407M Cx	20	44640225	A	G	1	445
407M Cx	20	44642406	G	C	0.99	420
407M Cx	20	44643111	G	A	1	440
407M Cx	20	54961463	T	C	1	551
407M Cx	21	33694224	C	G	1	545
407M Cx	15	74219582	G	A	0.46	673
407M Cx	15	79054900	C	G	0.48	419
407M Cx	1	40226134	C	T	0.47	451
407M Cx	1	40229454	T	C	0.35	327
407M Cx	1	40363054	G	C	1	262
407M Cx	1	43804340	G	A	0.48	469
407M Cx	1	45797505	C	G	0.46	447
407M Cx	1	60505783	G	C	1	247
407M Cx	1	98348885	G	A	1	174
407M Cx	1	114948281	A	G	1	357
407M Cx	1	115576023	A	G	0.99	330
407M Cx	1	120572547	T	C	0.4	68
407M Cx	1	120572572	C	T	0.37	99
407M Cx	1	120611964	G	C	0.48	620
407M Cx	1	158584091	A	G	0.58	198
407M Cx	1	158607935	T	G	0.66	298
407M Cx	22	38122462	A	G	1	410
407M Cx	22	38130459	G	T	0.32	339
407M Cx	22	38130472	T	C	1	340
407M Cx	22	41548008	A	G	0.35	295
407M Cx	22	42522613	G	C	0.63	348
407M Cx	22	42523943	A	G	0.68	422
407M Cx	22	42524814	A	G	0.19	347
407M Cx	22	42524820	T	TC	0.17	347
407M Cx	22	42526763	C	T	0.33	339
407M Cx	X	31496350	C	T	1	206
407M Cx	X	31496398	T	C	0.99	179
407M Cx	X	31986499	G	A	1	257
407M Cx	X	32503194	T	C	1	228
407M Cx	X	71401607	G	A	1	181
407M Cx	X	71401614	C	A	1	194
407M Cx	X	71521867	G	C	1	127
407M Cx	X	129147079	T	C	1	261
407M Cx	X	136112821	C	T	1	284
407M Cx	2	48010488	G	A	0.61	290
407M Cx	2	58316814	A	G	0.68	296
407M Cx	2	121746956	G	T	0.67	372
407M Cx	2	121747406	G	A	0.69	445
407M Cx	2	142567910	T	C	0.67	477
407M Cx	15	74219546	G	T	0.57	634
407M Cx	17	16068377	C	G	0.42	263
407M Cx	17	16068396	G	A	0.43	281
407M Cx	15	79058013	C	T	0.33	324
407M Cx	15	79058307	A	T	0.09	265
407M Cx	15	79058541	A	G	0.43	418
407M Cx	15	79058730	A	G	0.42	278
407M Cx	15	79058951	T	C	0.22	348
407M Cx	15	79083120	G	A	0.42	409
407M Cx	17	56438301	G	A	0.51	342
407M Cx	16	1254223	G	A	0.26	540
407M Cx	16	1268376	G	A	0.75	583
407M Cx	16	1269095	C	T	0.71	582
407M Cx	16	1270162	G	A	0.23	588
407M Cx	2	234621825	T	C	0.59	495
407M Cx	16	72992667	C	G	0.27	405
407M Cx	16	72993831	A	C	0.76	524
407M Cx	16	78420775	G	A	0.76	412
407M Cx	16	82673047	C	T	1	549
407M Cx	16	83065791	G	A	0.24	602
407M Cx	16	84203612	A	G	0.76	531
407M Cx	16	84203730	G	C	0.21	708
407M Cx	16	84203939	C	T	0.73	527
407M Cx	16	84209738	T	C	0.76	437
407M Cx	16	84209816	T	C	0.71	533
407M Cx	16	84209864	G	C	0.73	481
407M Cx	16	84213434	A	T	0.74	578
407M Cx	16	84217062	C	T	1	559
407M Cx	16	89789898	T	C	0.27	579
407M Cx	16	89836323	C	T	0.23	584
407M Cx	16	89849480	C	T	0.72	369
407M Cx	7	151945071	G	GT	0.22	2108
407M Cx	7	151945204	G	A	0.53	975
407M Cx	7	151949735	T	C	0.74	505
407M Cx	7	151970856	T	A	0.83	2363
407M Cx	3	75786684	G	T	0.24	111
407M Cx	3	75786737	A	T	0.57	136
407M Cx	3	75786748	C	T	0.61	151
407M Cx	17	8108331	A	G	1	197
407M Cx	17	16068340	C	T	0.41	234
407M Cx	17	16068343	G	A	0.41	234
407M Cx	2	170003432	T	G	0.5	508
407M Cx	2	170009390	C	T	0.5	563
407M Cx	17	16068463	C	T	0.29	568
407M Cx	17	16097870	C	A	0.54	354
407M Cx	9	98209594	G	A	0.41	239
407M Cx	9	136310908	C	T	1	344
407M Cx	10	25888180	A	G	0.3	317
407M Cx	10	100219374	T	A	0.38	343
407M Cx	21	36164605	A	C	0.19	204
407M Cx	17	56448297	C	T	0.34	604
407M Cx	17	56492800	T	C	1	469
407M Cx	17	58786625	A	G	0.99	378
407M Cx	17	59763347	A	G	0.3	371
407M Cx	17	74014668	T	C	0.27	249
407M Cx	18	42532693	C	A	1	272
407M Cx	18	45368211	G	C	1	230
407M Cx	19	1223125	C	G	0.59	335
407M Cx	11	103818395	T	C	0.67	368
407M Cx	11	108175462	G	A	0.31	243
407M Cx	11	108183167	A	G	1	254
407M Cx	11	112832307	G	GA	0.86	349
407M Cx	11	112832339	GC	G	0.91	258
407M Cx	19	15302421	C	T	0.31	384
407M Cx	19	18272190	A	C	1	136
407M Cx	19	18272190	A	C	1	136
407M Cx	19	18272777	A	T	0.32	400
407M Cx	19	18272777	A	T	0.32	400
407M Cx	19	18273047	T	C	1	273
407M Cx	19	18273047	T	C	1	273
407M Cx	19	18280096	G	A	0.63	325
407M Cx	19	18280096	G	A	0.63	325
407M Cx	19	41111069	G	A	0.68	409
407M Cx	19	41123093	A	AG	0.93	354
407M Cx	19	41133192	A	T	0.33	376
407M Cx	19	41743861	A	G	1	289
407M Cx	20	31022959	T	C	0.99	465
407M Cx	20	42744802	C	T	1	627
407M Cx	17	7579378	G	T	1	226
407M Cx	22	25158445	G	A	0.37	383
407M Cx	22	26059622	A	G	0.27	212
407M Cx	22	38119213	G	A	0.65	310
407M Cx	22	38119754	TCAA	T	0.58	480
407M Cx	2	170010985	T	C	1	319
407M Cx	21	34897113	C	T	0.45	378
407M Cx	21	34925142	C	T	1	554
407M Cx	21	34926043	G	A	0.5	431
407M Cx	21	34948684	G	GA	0.94	170
407M Cx	21	34948696	GA	G	0.93	201
407M Cx	17	56429094	A	G	0.58	223
407M Cx	21	36164610	T	C	0.06	203
407M Cx	22	25145453	C	T	1	250
407M Cx	17	1686410	T	C	1	323
407M Cx	22	38122122	T	C	0.64	439
407M Cx	2	170100011	G	A	0.5	508
407M Cx	19	2226676	G	A	0.37	435
407M Cx	22	38121152	C	A	0.65	311
407M Cx	19	14815918	A	C	0.3	375
407M Cx	19	14829749	C	T	0.66	512
407M Cx	19	15271771	G	A	1	269
407M Cx	19	12876964	G	C	0.36	414
407M Cx	17	1684605	G	T	0.29	269
407M Cx	16	89866043	T	C	0.28	355
407M Cx	3	75786681	G	A	0.25	113
407M Cx	17	1704296	C	A	0.69	193
407M Cx	16	72991715	A	G	0.74	413
407M Cx	2	214727221	A	C	0.4	361
407M Cx	2	170147502	C	G	0.47	368
407M Cx	2	174128513	C	T	1	226
407M Cx	X	136113464	C	A	1	234
407M Cx	17	1690752	G	A	0.29	364
407M Cx	2	214794743	A	C	0.61	371
407M Cx	17	41246481	T	C	0.46	411
407M Cx	17	29679412	C	T	0.39	228
410.51A Cx	4	88536013	TAGCAGTGACAGCAGCAAC	T	0.17	239
410.51A Cx	4	187629538	C	T	0.32	142
410.51A Cx	4	88536362	G	A	0.34	285
410.51A Cx	5	56177443	G	A	1	115
410.51A Cx	4	187629770	A	C	0.34	127
410.51A Cx	12	124824721	C	CGCCGCTGCT	0.47	96
410.51A Cx	4	169343044	A	G	0.22	166
410.51A Cx	5	38919158	G	A	0.76	156
410.51A Cx	5	38955796	G	A	1	131
410.51A Cx	5	129521126	A	G	1	174
410.51A Cx	5	149509395	G	A	0.31	193
410.51A Cx	12	124887058	G	GGCT	0.13	102
410.51A Cx	5	66459878	G	C	1	131
410.51A Cx	12	132335592	G	A	0.6	121
410.51A Cx	5	56177743	G	A	1	160
410.51A Cx	12	132313098	G	GGCTGCCGCT	0.82	33
410.51A Cx	4	187628398	C	G	0.35	132
410.51A Cx	4	187629140	G	C	0.3	143
410.51A Cx	6	32006214	CCTG	C	0.46	76
410.51A Cx	5	56177848	TCAA	T	0.64	149
410.51A Cx	6	32010272	T	A	0.45	114
410.51A Cx	12	132325239	G	A	0.33	129
410.51A Cx	1	120611960	C	T	0.28	157
410.51A Cx	6	32006886	G	A	0.59	56
410.51A Cx	1	147091972	C	T	1	155
410.51A Cx	4	169928842	G	T	1	104
410.51A Cx	4	187519206	C	G	0.99	148
410.51A Cx	1	120612002	CGG	C	0.2	213
410.51A Cx	6	30920124	G	A	0.5	115
410.51A Cx	5	180046344	G	C	0.37	86
410.51A Cx	12	121437382	A	G	0.99	131
410.51A Cx	1	197070901	A	G	1	178
410.51A Cx	1	201052310	A	T	0.99	145
410.51A Cx	1	206665896	C	G	1	246
410.51A Cx	1	243858913	A	C	0.85	176
410.51A Cx	2	10126330	G	A	0.99	141
410.51A Cx	2	23980698	T	C	0.32	125
410.51A Cx	2	24108652	T	C	1	107
410.51A Cx	2	29416366	G	C	0.99	127
410.51A Cx	2	29416572	T	C	1	142
410.51A Cx	4	187538942	T	A	0.74	155
410.51A Cx	4	187557893	T	C	0.64	155
410.51A Cx	4	187627792	T	C	0.36	123
410.51A Cx	6	30917212	T	C	1	143
410.51A Cx	5	112824039	T	C	0.99	115
410.51A Cx	2	85360828	GGGC	G	0.3	37
410.51A Cx	2	121746956	G	T	1	131
410.51A Cx	2	121747406	G	A	1	176
410.51A Cx	2	168104183	C	G	0.71	110
410.51A Cx	2	170003432	T	G	0.61	145
410.51A Cx	2	170010985	T	C	0.67	109
410.51A Cx	2	170053505	C	T	0.35	190
410.51A Cx	2	174128513	C	T	1	139
410.51A Cx	5	66462325	T	A	0.65	163
410.51A Cx	5	98192164	AAGG	A	0.29	118
410.51A Cx	5	180030322	C	T	0.64	152
410.51A Cx	1	180243524	A	G	0.99	223
410.51A Cx	2	234590970	T	G	0.27	153
410.51A Cx	2	234590975	G	A	0.25	148
410.51A Cx	3	10088343	A	G	0.36	193
410.51A Cx	3	10106532	C	T	0.26	123
410.51A Cx	3	47125385	G	A	1	111
410.51A Cx	3	75786516	G	T	0.19	54
410.51A Cx	3	75786586	G	T	0.31	85
410.51A Cx	3	75786598	G	A	0.33	94
410.51A Cx	1	158584091	A	G	1	95
410.51A Cx	1	158607935	T	G	1	162
410.51A Cx	1	158612236	A	G	1	138
410.51A Cx	1	158619728	A	C	1	136
410.51A Cx	2	228883721	T	C	0.36	166
410.51A Cx	11	69589767	G	A	0.8	82
410.51A Cx	11	73796917	C	T	0.2	99
410.51A Cx	11	108183167	A	G	1	89
410.51A Cx	11	112832276	AG	A	0.1	98
410.51A Cx	11	112832307	G	GA	0.88	120
410.51A Cx	11	112832339	GC	G	0.91	98
410.51A Cx	11	112832353	T	C	1	87
410.51A Cx	11	125525195	A	G	0.99	132
410.51A Cx	12	427575	A	G	0.62	112
410.51A Cx	12	11420333	AG	A	0.96	46
410.51A Cx	12	11420375	G	A	0.94	78
410.51A Cx	12	107937768	G	A	0.31	131
410.51A Cx	1	158655129	C	G	1	119
410.51A Cx	5	112439941	T	C	1	178
410.51A Cx	12	121435427	G	A	0.39	155
410.51A Cx	3	172835290	C	T	0.18	238
410.51A Cx	4	5743512	T	C	1	61
410.51A Cx	4	5754579	C	T	0.3	116
410.51A Cx	4	5755542	C	A	0.33	133
410.51A Cx	4	69964338	T	C	0.32	104
410.51A Cx	22	25144912	C	T	0.98	51
410.51A Cx	4	88536457	T	TAGTAGTGAC	0.17	281
410.51A Cx	4	88536692	A	G	0.26	288
410.51A Cx	4	88536818	A	G	0.62	265
410.51A Cx	4	95173779	T	C	0.51	57
410.51A Cx	4	104059542	G	A	0.64	123
410.51A Cx	4	104066461	A	G	0.59	91
410.51A Cx	4	106155185	C	G	0.68	116
410.51A Cx	4	106196829	T	G	0.65	150
410.51A Cx	4	110901198	G	A	0.4	129
410.51A Cx	4	110914427	A	T	0.37	123
410.51A Cx	4	169282355	T	C	0.99	121
410.51A Cx	4	169315760	C	A	1	134
410.51A Cx	4	169336662	T	C	1	88
410.51A Cx	4	169341435	A	G	1	120
410.51A Cx	14	55604935	C	A	0.29	142
410.51A Cx	14	55605036	A	C	0.33	113
410.51A Cx	14	58831142	A	G	0.69	52
410.51A Cx	14	60903757	G	A	0.62	81
410.51A Cx	14	60923783	C	T	0.99	95
410.51A Cx	14	60976537	C	A	0.36	144
410.51A Cx	14	81251255	T	C	0.32	114
410.51A Cx	14	81610583	G	C	0.67	138
410.51A Cx	14	102568367	T	A	1	116
410.51A Cx	15	41991315	A	T	0.6	55
410.51A Cx	15	42032383	C	G	0.47	77
410.51A Cx	15	52643564	G	A	0.46	114
410.51A Cx	15	52689631	T	G	1	109
410.51A Cx	15	65694803	C	T	0.42	89
410.51A Cx	15	74219546	G	T	1	111
410.51A Cx	15	79051801	C	A	0.23	160
410.51A Cx	15	79054900	C	G	0.6	92
410.51A Cx	12	108051406	G	A	0.23	111
410.51A Cx	12	111884608	T	C	1	134
410.51A Cx	15	79058307	A	T	0.19	69
410.51A Cx	15	79058339	A	C	0.16	64
410.51A Cx	15	79058378	A	G	0.15	85
410.51A Cx	15	79083120	G	A	0.36	85
410.51A Cx	5	154291409	C	T	1	120
410.51A Cx	5	167913510	G	A	0.3	111
410.51A Cx	5	176516631	G	A	0.62	132
410.51A Cx	5	176517797	C	T	1	121
410.51A Cx	5	176520243	G	A	0.37	131
410.51A Cx	5	177419967	C	T	0.64	122
410.51A Cx	5	177422876	T	C	1	142
410.51A Cx	5	180030313	C	A	0.35	148
410.51A Cx	1	45797505	C	G	0.39	93
410.51A Cx	1	60466814	T	C	0.55	65
410.51A Cx	1	97770920	C	T	0.53	76
410.51A Cx	1	98348885	G	A	0.52	67
410.51A Cx	1	114948281	A	G	1	169
410.51A Cx	1	115053498	A	G	0.76	116
410.51A Cx	1	115576023	A	G	1	157
410.51A Cx	1	120458843	G	A	0.21	182
410.51A Cx	6	41903782	A	C	0.49	103
410.51A Cx	6	42627434	G	A	0.39	61
410.51A Cx	6	56417282	C	T	0.55	66
410.51A Cx	6	56417545	T	C	0.56	84
410.51A Cx	6	56420538	C	T	0.36	100
410.51A Cx	6	56463410	T	C	0.47	75
410.51A Cx	6	117622184	G	C	0.36	75
410.51A Cx	6	117622188	T	G	0.34	68
410.51A Cx	6	117622233	C	T	0.29	69
410.51A Cx	6	117724379	C	T	0.46	97
410.51A Cx	6	160494409	A	G	1	87
410.51A Cx	7	6026775	T	C	0.43	157
410.51A Cx	7	6026988	G	A	0.49	144
410.51A Cx	7	44747578	G	A	0.56	185
410.51A Cx	7	102246311	T	C	0.48	67
410.51A Cx	7	106509331	C	A	0.49	192
410.51A Cx	7	139653196	A	C	1	237
410.51A Cx	2	38179134	G	A	1	142
410.51A Cx	15	79058013	C	T	0.37	86
410.51A Cx	5	112176756	T	A	0.66	103
410.51A Cx	7	151932945	C	T	0.12	272
410.51A Cx	7	151935910	C	T	0.15	131
410.51A Cx	7	151945007	C	T	0.36	370
410.51A Cx	7	151945071	G	GT	0.19	567
410.51A Cx	7	151945204	G	A	0.37	286
410.51A Cx	7	151970856	T	A	0.7	507
410.51A Cx	7	151970931	G	A	0.55	245
410.51A Cx	8	2808730	T	A	0.45	88
410.51A Cx	8	37553685	T	A	0.44	200
410.51A Cx	8	37555338	C	T	0.49	181
410.51A Cx	2	201515755	A	G	0.6	135
410.51A Cx	2	215617178	C	G	0.32	88
410.51A Cx	2	215632255	C	T	0.38	144
410.51A Cx	2	215645464	C	G	0.3	149
410.51A Cx	2	228882970	T	C	0.4	156
410.51A Cx	9	96021312	G	A	0.72	149
410.51A Cx	9	98209594	G	A	0.53	96
410.51A Cx	9	112219474	C	G	0.75	117
410.51A Cx	9	139564668	G	A	0.39	159
410.51A Cx	10	8100492	A	C	0.22	78
410.51A Cx	10	8100732	C	A	0.49	83
410.51A Cx	10	25701341	C	G	0.49	90
410.51A Cx	10	25888180	A	G	0.47	72
410.51A Cx	10	100219492	C	G	0.32	91
410.51A Cx	3	75786662	A	T	0.21	97
410.51A Cx	3	75786672	C	T	0.21	105
410.51A Cx	3	75786681	G	A	0.22	83
410.51A Cx	3	75786684	G	T	0.23	86
410.51A Cx	3	75786737	A	T	0.43	141
410.51A Cx	3	75786748	C	T	0.43	145
410.51A Cx	3	75786760	TC	T	0.36	156
410.51A Cx	3	75786888	C	T	0.42	81
410.51A Cx	3	75786894	GT	G	0.39	83
410.51A Cx	3	75787049	C	A	0.42	26
410.51A Cx	3	75787057	G	A	0.44	25
410.51A Cx	3	89521693	T	C	1	81
410.51A Cx	3	128204951	C	T	0.51	109
410.51A Cx	3	142178144	C	T	1	182
410.51A Cx	3	142281612	A	G	0.99	154
410.51A Cx	3	170846669	T	A	0.2	71
410.51A Cx	3	172835082	C	T	0.19	246
410.51A Cx	3	172835125	T	C	0.17	235
410.51A Cx	22	22869209	C	G	0.47	85
410.51A Cx	22	22869218	T	C	0.47	86
410.51A Cx	22	22869545	T	G	0.46	83
410.51A Cx	22	22869548	T	C	0.48	81
410.51A Cx	22	22869742	C	A	0.54	68
410.51A Cx	1	2160626	G	T	0.1	105
410.51A Cx	15	88796710	G	A	0.48	56
410.51A Cx	13	21562482	C	CGGGGCG	0.5	105
410.51A Cx	13	21562832	C	T	1	156
410.51A Cx	13	21562948	G	A	1	174
410.51A Cx	13	28624294	G	A	0.6	112
410.51A Cx	13	28674628	T	C	0.4	58
410.51A Cx	13	32907420	G	GA	0.24	83
410.51A Cx	13	32929387	T	C	1	99
410.51A Cx	13	110435231	C	T	0.64	176
410.51A Cx	14	23777374	A	G	1	124
410.51A Cx	14	23777374	A	G	1	124
410.51A Cx	14	36988543	T	G	0.18	108
410.51A Cx	14	36988545	C	G	0.28	114
410.51A Cx	14	38061742	C	T	0.47	185
410.51A Cx	14	54417522	A	G	0.94	144
410.51A Cx	X	32380996	C	T	0.99	107
410.51A Cx	X	32503194	T	C	1	62
410.51A Cx	X	71401607	G	A	1	92
410.51A Cx	X	71401614	C	A	1	93
410.51A Cx	X	71521867	G	C	1	58
410.51A Cx	X	76937963	G	C	1	72
410.51A Cx	X	129147079	T	C	1	83
410.51A Cx	X	136113464	C	A	1	103
410.51A Cx	17	16068343	G	A	0.29	84
410.51A Cx	17	16068377	C	G	0.37	111
410.51A Cx	17	16068396	G	A	0.36	115
410.51A Cx	17	16097870	C	A	0.36	121
410.51A Cx	17	37884037	C	G	1	102
410.51A Cx	17	41222975	C	T	0.37	112
410.51A Cx	17	41223094	T	C	0.43	122
410.51A Cx	7	141747658	A	G	0.99	180
410.51A Cx	7	151927021	C	A	0.12	144
410.51A Cx	7	151927025	A	G	0.35	137
410.51A Cx	1	1647893	C	CTTTCTT	0.28	127
410.51A Cx	1	1650787	T	C	0.5	146
410.51A Cx	1	1650797	A	G	0.42	132
410.51A Cx	1	1650832	A	G	0.49	155
410.51A Cx	1	1650845	G	A	0.51	168
410.51A Cx	1	2160390	C	G	0.54	68
410.51A Cx	19	4361656	C	T	0.36	87
410.51A Cx	19	14829749	C	T	0.65	142
410.51A Cx	15	91083353	G	A	0.51	77
410.51A Cx	15	91290633	T	C	0.48	63
410.51A Cx	16	1252441	T	C	0.67	150
410.51A Cx	16	1270111	G	A	0.62	182
410.51A Cx	16	72991715	A	G	1	68
410.51A Cx	16	72993831	A	C	1	108
410.51A Cx	16	78420775	G	A	1	68
410.51A Cx	16	82673047	C	T	0.99	103
410.51A Cx	16	84203730	G	C	0.99	117
410.51A Cx	16	84217062	C	T	1	82
410.51A Cx	16	89789898	T	C	0.98	131
410.51A Cx	16	89804624	G	C	1	91
410.51A Cx	1	120548095	C	A	0.2	110
410.51A Cx	16	89849480	C	T	1	64
410.51A Cx	16	89866043	T	C	1	78
410.51A Cx	17	1686410	T	C	0.99	94
410.51A Cx	17	1690752	G	A	1	88
410.51A Cx	17	1704296	C	A	1	52
410.51A Cx	17	1782952	A	G	0.99	124
410.51A Cx	17	7579472	G	C	0.99	98
410.51A Cx	17	8108331	A	G	1	75
410.51A Cx	17	16068340	C	T	0.28	86
410.51A Cx	11	67258391	A	G	1	128
410.51A Cx	20	52192637	T	C	0.45	166
410.51A Cx	20	52193088	C	T	0.48	123
410.51A Cx	20	54961463	T	C	0.99	200
410.51A Cx	20	54961541	A	T	0.48	187
410.51A Cx	21	33694224	C	G	1	127
410.51A Cx	21	34897113	C	T	0.98	63
410.51A Cx	21	34925142	C	T	1	108
410.51A Cx	21	34926260	C	T	1	86
410.51A Cx	21	34948684	G	GA	0.97	39
410.51A Cx	2	42515388	A	G	0.99	95
410.51A Cx	2	42515437	A	G	1	105
410.51A Cx	2	47601106	T	C	0.33	111
410.51A Cx	17	70120068	A	C	0.2	164
410.51A Cx	17	74014668	T	C	0.99	99
410.51A Cx	18	42532693	C	A	0.45	109
410.51A Cx	19	41743861	A	G	1	94
410.51A Cx	20	31021527	G	C	0.1	182
410.51A Cx	19	15271771	G	A	0.3	112
410.51A Cx	19	18272190	A	C	1	53
410.51A Cx	8	37698951	T	C	0.51	188
410.51A Cx	8	48805816	A	AG	0.93	138
410.51A Cx	8	90990479	C	G	1	159
410.51A Cx	8	100791156	T	C	0.39	211
410.51A Cx	8	145057868	A	G	0.6	308
410.51A Cx	19	41117869	A	G	0.32	118
410.51A Cx	19	41118056	A	G	0.35	128
410.51A Cx	19	41123093	A	AG	0.91	130
410.51A Cx	19	41128309	C	T	0.36	119
410.51A Cx	22	42526763	C	T	0.45	69
410.51A Cx	X	1314931	C	T	0.27	115
410.51A Cx	20	31021540	A	C	0.14	205
410.51A Cx	20	31021556	C	A	0.09	198
410.51A Cx	20	31021577	T	C	0.15	217
410.51A Cx	11	5322737	A	G	1	135
410.51A Cx	11	5323071	C	T	1	128
410.51A Cx	11	25098938	G	C	0.72	79
410.51A Cx	11	64572018	T	C	1	117
410.51A Cx	11	64972286	G	C	0.28	104
410.51A Cx	11	67257823	C	A	1	119
410.51A Cx	20	44642406	G	C	0.99	157
410.51A Cx	20	44643111	G	A	0.51	179
410.51A Cx	17	56429094	A	G	0.56	86
410.51A Cx	22	25145471	A	G	0.98	55
410.51A Cx	X	8504833	C	T	1	76
410.51A Cx	1	2488153	A	G	0.42	108
410.51A Cx	22	25145453	C	T	1	67
410.51A Cx	22	22868493	G	T	0.49	80
410.51A Cx	22	38122462	A	G	1	96
410.51A Cx	17	41244000	T	C	0.37	81
410.51A Cx	21	34948696	GA	G	0.94	47
410.51A Cx	X	31893307	T	G	1	47
410.51A Cx	22	22868497	G	C	0.5	80
410.51A Cx	22	22869123	T	C	0.42	72
410.51A Cx	17	56438301	G	A	0.55	111
410.51A Cx	22	38130472	T	C	0.98	64
410.51A Cx	1	2494330	G	A	0.43	74
410.51A Cx	1	14105139	T	A	0.48	73
410.51A Cx	X	31496350	C	T	1	75
410.51A Cx	22	42524310	C	A	0.44	91
410.51A Cx	22	41548008	A	G	0.66	76
410.51A Cx	22	42522613	G	C	0.52	96
410.51A Cx	22	38130459	G	T	1	66
410.51A Cx	20	31021590	C	A	0.1	214
410.51A Cx	16	89836323	C	T	1	103
410.51A Cx	20	31022959	T	C	0.99	198
410.51A Cx	22	42523943	A	G	0.49	98
410.51A Cx	20	44640225	A	G	0.56	140
410.51A Cx	20	31021601	T	C	0.26	250
410.51A Cx	1	19413261	T	A	1	99
410.51A Cx	20	42747247	C	T	0.53	160
410.51A Cx	17	58786625	A	G	1	131
410.51A Cx	17	63554591	G	A	0.64	185
410.51A Cx	17	41244936	G	A	0.37	81
410.51A Cx	2	42510018	A	G	1	123
410.51A Cx	1	40363054	G	C	1	55
410.51A Cx	1	14106394	A	ACTC	0.37	87
410.51A Cx	19	41111069	G	A	0.35	122
410.51A Cx	17	41244435	T	C	0.33	81
410.51A Cx	17	59763347	A	G	1	121
410.51A Cx	19	18273047	T	C	1	104
410.51A Cx	19	18273047	T	C	1	104
410.51A Cx	19	18272190	A	C	1	53
426M Cx	3	75786760	TC	T	0.61	269
426M Cx	7	139653196	A	C	1	453
426M Cx	3	75786753	C	T	0.3	234
426M Cx	4	5785442	G	A	1	359
426M Cx	4	69964338	T	C	0.48	415
426M Cx	4	5894398	C	G	0.48	273
426M Cx	7	106522592	A	G	0.33	257
426M Cx	11	25098938	G	C	0.48	375
426M Cx	11	64572018	T	C	0.99	479
426M Cx	4	5755542	C	A	1	392
426M Cx	4	55972974	T	A	0.54	331
426M Cx	3	75790797	C	T	0.46	232
426M Cx	3	75790810	G	GT	0.39	271
426M Cx	4	5754579	C	T	0.51	376
426M Cx	7	102246311	T	C	0.33	211
426M Cx	4	5743512	T	C	0.51	289
426M Cx	4	95170839	G	A	0.48	381
426M Cx	11	67257823	C	A	0.5	434
426M Cx	4	55593464	A	C	0.53	436
426M Cx	11	67258391	A	G	1	402
426M Cx	11	108175462	G	A	0.47	351
426M Cx	4	95173779	T	C	0.51	325
426M Cx	4	104061993	C	G	0.45	479
426M Cx	4	88536362	G	A	0.48	819
426M Cx	7	102235769	T	C	0.26	82
426M Cx	11	108183167	A	G	0.99	389
426M Cx	11	112832276	A	AG	0.42	286
426M Cx	4	5731074	C	T	0.52	426
426M Cx	7	141747658	A	G	1	474
426M Cx	4	169928842	G	T	1	357
426M Cx	4	187519206	C	G	1	584
426M Cx	4	187538942	T	G	0.52	509
426M Cx	3	75790811	G	T	0.41	260
426M Cx	1	197074260	GAAT	G	0.43	446
426M Cx	1	206665896	C	G	1	544
426M Cx	2	24108652	T	C	1	256
426M Cx	4	169341435	A	G	0.99	303
426M Cx	4	169606649	C	A	0.47	372
426M Cx	11	5323071	C	T	0.5	535
426M Cx	2	121747406	G	A	1	461
426M Cx	2	169985338	C	T	0.67	295
426M Cx	2	170003432	T	G	0.32	379
426M Cx	2	170010985	T	C	1	284
426M Cx	2	170060603	T	C	0.32	495
426M Cx	2	170097707	T	G	0.66	470
426M Cx	2	170129547	C	T	0.3	357
426M Cx	3	75790814	C	T	0.43	281
426M Cx	3	89521693	T	C	0.48	466
426M Cx	3	142281612	A	G	1	409
426M Cx	3	170802910	C	T	0.44	396
426M Cx	4	1807536	G	C	0.23	550
426M Cx	4	88536868	TAGTGACAGCAGCAATAGC	T	0.72	731
426M Cx	2	228855866	G	C	0.31	311
426M Cx	2	228882970	T	C	0.69	333
426M Cx	2	228883721	T	C	0.68	384
426M Cx	2	234590970	T	G	1	361
426M Cx	2	234590975	G	A	1	337
426M Cx	2	234591205	T	C	0.35	471
426M Cx	2	234601669	T	G	0.35	394
426M Cx	11	112832307	G	GA	0.89	364
426M Cx	11	112832339	GC	G	0.95	301
426M Cx	4	169325233	T	A	0.48	284
426M Cx	4	169336662	T	C	1	365
426M Cx	2	234622061	C	A	0.68	498
426M Cx	2	234622110	C	G	0.66	500
426M Cx	2	234622310	C	T	0.57	444
426M Cx	2	234622379	C	A	0.46	331
426M Cx	2	234622382	G	C	0.48	344
426M Cx	2	234622412	G	C	0.54	353
426M Cx	2	234627608	T	G	0.67	478
426M Cx	2	234637803	T	C	1	408
426M Cx	2	234637803	T	C	1	408
426M Cx	2	29416366	G	C	0.67	336
426M Cx	2	29416572	T	C	1	426
426M Cx	2	38179134	G	A	1	331
426M Cx	2	42510018	A	G	1	282
426M Cx	2	47601106	T	C	0.69	235
426M Cx	2	58316814	A	G	0.68	347
426M Cx	2	121746956	G	T	1	336
426M Cx	6	56373536	C	T	0.52	341
426M Cx	6	56417282	C	T	0.46	479
426M Cx	6	56417545	T	C	0.51	499
426M Cx	6	56420538	C	T	0.49	581
426M Cx	6	56463410	T	C	0.48	445
426M Cx	6	106547372	C	G	0.49	366
426M Cx	6	117622184	G	C	0.99	394
426M Cx	6	117622188	T	G	1	396
426M Cx	6	117622233	C	T	1	481
426M Cx	4	88536457	T	TAGTAGTGAC	0.35	834
426M Cx	4	88536692	A	G	0.37	804
426M Cx	4	88536818	A	G	0.49	846
426M Cx	2	215645502	GTGGTGAAGAACATTCAGGCAA	G	0.28	337
426M Cx	3	75786681	G	A	0.23	189
426M Cx	3	75786684	G	T	0.23	174
426M Cx	3	75786737	A	T	0.68	200
426M Cx	3	75786748	C	T	0.7	221
426M Cx	17	16068343	G	A	0.2	351
426M Cx	3	75786832	C	T	0.52	435
426M Cx	3	75786888	C	T	0.54	164
426M Cx	3	75786894	GT	G	0.46	179
426M Cx	3	75787049	C	A	0.53	98
426M Cx	3	75787057	G	A	0.52	97
426M Cx	3	75787186	C	T	0.46	24
426M Cx	3	75787199	A	C	0.5	22
426M Cx	3	75787702	C	G	0.97	38
426M Cx	3	75787918	C	T	0.5	26
426M Cx	3	75787926	T	C	0.48	29
426M Cx	3	75788105	C	T	0.21	81
426M Cx	3	75788109	G	A	0.2	89
426M Cx	3	75788130	C	T	0.19	144
426M Cx	3	75788137	C	T	0.17	164
426M Cx	9	98209594	G	A	0.61	315
426M Cx	9	136301982	C	G	0.49	392
426M Cx	9	136310908	C	T	0.5	553
426M Cx	10	25701341	C	G	1	259
426M Cx	10	43610119	G	A	0.67	352
426M Cx	10	100219374	T	A	0.99	176
426M Cx	11	2190951	C	T	1	488
426M Cx	11	5322737	A	G	0.52	497
426M Cx	1	1647893	C	CTTTCTT	0.3	710
426M Cx	1	1650787	T	C	0.46	734
426M Cx	1	1650797	A	G	0.44	692
426M Cx	1	1650832	A	G	0.5	852
426M Cx	1	1650845	G	A	0.25	885
426M Cx	1	2160233	T	G	0.24	123
426M Cx	1	2160246	A	C	0.22	149
426M Cx	1	14105139	T	A	0.49	481
426M Cx	1	14106394	A	ACTC	0.86	421
426M Cx	6	160494409	A	G	0.99	356
426M Cx	7	6013049	C	G	0.36	45
426M Cx	7	6026775	T	C	0.98	354
426M Cx	7	6026988	G	A	1	383
426M Cx	11	125525195	A	G	1	423
426M Cx	12	427575	A	G	0.64	357
426M Cx	12	6777069	TTGC	T	0.34	348
426M Cx	12	11420333	AG	A	0.9	218
426M Cx	4	110901198	G	A	0.49	505
426M Cx	4	110914427	A	T	1	391
426M Cx	4	123748208	T	G	0.23	185
426M Cx	4	169282355	T	C	0.51	410
426M Cx	4	169299528	T	C	0.99	346
426M Cx	4	169315760	C	A	1	404
426M Cx	1	147091972	C	T	0.44	452
426M Cx	1	158584091	A	G	0.42	367
426M Cx	1	158589105	T	C	0.51	498
426M Cx	1	158597507	G	C	0.46	413
426M Cx	1	158612236	A	G	0.52	501
426M Cx	1	158619728	A	C	1	377
426M Cx	1	158637728	T	C	0.47	438
426M Cx	1	180243524	A	G	1	510
426M Cx	4	187557893	T	C	0.48	504
426M Cx	4	187627792	T	C	0.99	460
426M Cx	4	187628398	C	G	1	557
426M Cx	4	187629140	G	C	1	463
426M Cx	4	187629538	C	T	1	499
426M Cx	4	187629770	A	C	1	462
426M Cx	5	254599	A	T	0.39	178
426M Cx	5	35861068	T	C	0.45	468
426M Cx	5	35871190	G	A	1	378
426M Cx	5	35874575	C	T	0.51	441
426M Cx	5	35876449	C	T	0.47	552
426M Cx	5	38933482	C	G	0.48	499
426M Cx	5	38964930	A	G	0.52	415
426M Cx	5	56177443	G	A	1	486
426M Cx	5	56177743	G	A	1	545
426M Cx	5	56177848	TCAA	T	0.61	558
426M Cx	5	66459878	G	C	1	535
426M Cx	2	170147502	C	G	0.28	299
426M Cx	1	16255644	C	T	0.5	495
426M Cx	1	16256007	T	C	1	474
426M Cx	11	112832353	T	C	1	288
426M Cx	11	113102506	TTGAAG	T	0.21	346
426M Cx	5	112439941	T	C	0.99	394
426M Cx	5	112824039	T	C	0.62	288
426M Cx	5	112824048	T	TGCC	0.4	273
426M Cx	5	142780337	C	T	0.3	396
426M Cx	5	149509446	C	T	0.33	448
426M Cx	5	154275786	G	A	0.31	345
426M Cx	5	154291409	C	T	0.65	358
426M Cx	5	167913510	G	A	0.49	354
426M Cx	2	234602191	A	G	0.32	392
426M Cx	2	234602202	A	C	0.32	403
426M Cx	2	234621780	T	C	0.68	515
426M Cx	2	234621787	C	G	0.67	480
426M Cx	2	234621825	T	C	0.66	425
426M Cx	5	180039606	C	T	0.53	368
426M Cx	5	180046344	G	C	0.56	221
426M Cx	5	180051003	T	C	0.51	414
426M Cx	6	30917212	T	C	1	843
426M Cx	6	30919878	G	C	0.5	612
426M Cx	6	32006214	CCTG	C	0.39	371
426M Cx	6	32006886	G	A	0.53	371
426M Cx	6	32007846	C	T	0.19	402
426M Cx	6	32009651	C	T	0.58	31
426M Cx	2	234637912	T	C	0.35	430
426M Cx	2	234637912	T	C	0.35	430
426M Cx	3	7494417	A	T	0.48	465
426M Cx	3	10088343	A	G	0.27	609
426M Cx	3	10089670	A	G	0.31	553
426M Cx	3	10106532	C	T	0.52	347
426M Cx	3	14174427	A	T	1	401
426M Cx	3	14175262	T	C	1	393
426M Cx	3	47125385	G	A	0.56	474
426M Cx	3	61975382	T	C	0.49	523
426M Cx	3	62189189	G	A	0.45	551
426M Cx	3	75786453	C	T	0.19	124
426M Cx	3	75786499	C	T	0.18	152
426M Cx	3	75786516	G	T	0.24	151
426M Cx	3	75786555	C	CTG	0.18	129
426M Cx	3	75786586	G	T	0.31	232
426M Cx	3	75786598	G	A	0.36	265
426M Cx	3	75786662	A	T	0.31	255
426M Cx	3	75786672	C	T	0.29	235
426M Cx	17	7579472	G	C	1	294
426M Cx	17	8108331	A	G	1	263
426M Cx	17	15983762	C	G	0.46	395
426M Cx	17	16068340	C	T	0.2	352
426M Cx	1	98348885	G	A	1	467
426M Cx	12	11420375	G	A	0.91	354
426M Cx	7	151927021	C	A	0.11	486
426M Cx	7	151927025	A	G	0.26	454
426M Cx	7	151935910	C	T	0.13	365
426M Cx	7	151945007	C	T	0.42	1158
426M Cx	7	151945071	G	GT	0.21	1781
426M Cx	7	151945204	G	A	0.42	853
426M Cx	7	151945334	T	C	0.29	548
426M Cx	7	151962265	C	T	0.1	726
426M Cx	7	151970856	T	A	0.8	1874
426M Cx	7	151970877	G	A	0.1	1721
426M Cx	7	151970931	G	A	0.61	858
426M Cx	8	2909992	G	A	0.39	460
426M Cx	8	41906095	A	G	0.43	567
426M Cx	8	48805816	A	AG	0.92	430
426M Cx	9	22029445	G	A	1	330
426M Cx	9	97864105	C	T	0.5	451
426M Cx	17	74014668	T	C	0.5	222
426M Cx	18	47800179	G	C	0.54	377
426M Cx	19	2226772	G	C	0.5	522
426M Cx	19	15271771	G	A	0.5	327
426M Cx	19	17953950	G	C	0.48	454
426M Cx	19	18272190	A	C	0.39	243
426M Cx	19	18272190	A	C	0.39	243
426M Cx	19	18273047	T	C	0.41	325
426M Cx	19	18273047	T	C	0.41	325
426M Cx	19	30308116	C	T	0.48	408
426M Cx	19	35801471	T	G	0.45	332
426M Cx	19	38964275	A	G	0.48	347
426M Cx	19	39055825	G	GCACGGCGGC	0.12	152
426M Cx	19	41111069	G	A	0.99	364
426M Cx	19	41117869	A	G	1	334
426M Cx	19	41118056	A	G	1	411
426M Cx	1	16259813	A	G	1	440
426M Cx	1	19413261	T	A	0.48	473
426M Cx	1	27023768	A	C	0.2	388
426M Cx	1	27023774	A	C	0.17	393
426M Cx	1	40363054	G	C	0.99	269
426M Cx	1	98293722	C	G	0.13	319
426M Cx	15	41991315	A	T	0.52	396
426M Cx	15	50782703	A	G	1	310
426M Cx	12	12871099	T	G	1	334
426M Cx	12	49424177	T	G	0.43	136
426M Cx	12	71523134	A	C	0.67	225
426M Cx	12	71533534	C	G	0.68	356
426M Cx	12	104153004	C	G	0.65	298
426M Cx	12	107713511	G	C	0.37	254
426M Cx	12	107713696	G	A	0.33	280
426M Cx	12	111856443	C	G	0.35	376
426M Cx	12	111856493	T	C	0.33	403
426M Cx	12	111884608	T	C	0.35	382
426M Cx	12	117484381	C	T	0.36	335
426M Cx	12	121437382	A	G	1	360
426M Cx	1	197070901	A	G	1	571
426M Cx	22	22869545	T	G	1	411
426M Cx	22	22869548	T	C	0.99	386
426M Cx	22	22869742	C	A	1	440
426M Cx	22	25145453	C	T	1	370
426M Cx	22	38109353	G	A	0.49	384
426M Cx	22	38119213	G	A	0.46	318
426M Cx	22	38119754	TCAA	T	0.47	571
426M Cx	22	38120542	C	T	0.44	725
426M Cx	22	38121013	C	G	0.53	533
426M Cx	22	38121152	C	A	0.54	338
426M Cx	22	38121655	G	A	0.54	296
426M Cx	22	38122122	T	C	0.51	434
426M Cx	22	38122462	A	G	0.48	423
426M Cx	22	38130472	T	C	1	382
426M Cx	22	38370185	T	G	0.22	358
426M Cx	22	41548008	A	G	0.49	383
426M Cx	5	66461363	C	T	0.44	452
426M Cx	5	98192164	AAGG	A	0.26	306
426M Cx	5	112176756	T	A	0.68	335
426M Cx	5	112178112	C	T	0.6	405
426M Cx	5	112403779	G	A	0.3	292
426M Cx	2	201526330	A	G	0.65	275
426M Cx	2	214727221	A	C	0.37	295
426M Cx	X	71521867	G	C	0.99	142
426M Cx	X	129147079	T	C	1	210
426M Cx	20	31022959	T	C	1	463
426M Cx	20	44642406	G	C	1	356
426M Cx	15	52643564	G	A	1	456
426M Cx	15	52689631	T	G	1	492
426M Cx	5	176517797	C	T	0.49	344
426M Cx	5	176520243	G	A	0.51	403
426M Cx	5	176520283	G	C	0.09	253
426M Cx	5	177421297	C	G	0.48	355
426M Cx	5	177422876	T	C	1	448
426M Cx	15	65703625	C	G	0.5	382
426M Cx	15	74219546	G	T	0.55	647
426M Cx	15	74219599	T	G	0.46	670
426M Cx	15	79054900	C	G	1	278
426M Cx	15	79058013	C	T	0.99	197
426M Cx	15	79058298	T	C	0.43	279
426M Cx	15	79058307	A	T	0.13	292
426M Cx	15	79058339	A	C	0.11	333
426M Cx	15	79058375	A	G	0.11	419
426M Cx	6	32009661	C	T	0.56	32
426M Cx	6	32010272	T	A	0.57	529
426M Cx	6	32010523	A	G	0.42	55
426M Cx	6	32011235	C	T	0.98	42
426M Cx	6	41903782	A	C	0.49	482
426M Cx	6	42627434	G	A	0.44	300
426M Cx	6	56327849	C	T	0.49	494
426M Cx	16	72991715	A	G	0.97	316
426M Cx	16	78466437	C	G	0.33	359
426M Cx	16	82673047	C	T	1	352
426M Cx	16	84203730	G	C	0.97	482
426M Cx	16	84212779	G	A	0.38	284
426M Cx	16	84217062	C	T	1	316
426M Cx	16	89789898	T	C	0.31	382
426M Cx	16	89813093	G	C	0.37	294
426M Cx	16	89836323	C	T	0.33	406
426M Cx	16	89866043	T	C	0.31	257
426M Cx	17	1686410	T	C	0.99	305
426M Cx	17	1690752	G	A	1	250
426M Cx	17	1704296	C	A	0.27	161
426M Cx	19	50713713	C	A	0.52	368
426M Cx	20	22562526	G	A	0.49	389
426M Cx	15	28260053	G	A	0.48	407
426M Cx	17	56436109	C	T	0.49	480
426M Cx	1	114948281	A	G	1	433
426M Cx	1	115576023	A	G	1	464
426M Cx	17	16068377	C	G	0.16	391
426M Cx	17	16068396	G	A	0.21	420
426M Cx	17	16068463	C	T	0.13	670
426M Cx	17	16097870	C	A	0.37	480
426M Cx	17	37879588	A	G	0.57	277
426M Cx	17	37884037	C	G	0.5	392
426M Cx	17	41245900	T	G	0.5	375
426M Cx	17	41246092	A	G	0.51	375
426M Cx	17	41251803	T	C	0.54	313
426M Cx	17	56435885	G	T	0.99	557
426M Cx	14	23777374	A	G	1	322
426M Cx	17	56492800	T	C	0.48	410
426M Cx	17	58786625	A	G	0.47	365
426M Cx	17	59761145	G	A	0.5	437
426M Cx	17	63554591	G	A	0.53	504
426M Cx	13	21549014	C	A	0.51	299
426M Cx	13	21562482	C	CGGGGCG	0.47	364
426M Cx	13	21562832	C	T	1	526
426M Cx	13	21562948	G	A	1	537
426M Cx	13	21563350	G	C	0.47	481
426M Cx	13	32906729	A	C	0.48	466
426M Cx	13	32929387	T	C	1	394
426M Cx	13	110436296	A	ACGG	0.27	515
426M Cx	X	71401614	C	A	1	212
426M Cx	14	23777374	A	G	1	322
426M Cx	14	36988545	C	G	0.21	301
426M Cx	14	38061742	C	T	0.67	310
426M Cx	14	38061888	A	G	0.64	363
426M Cx	22	42522613	G	C	0.5	390
426M Cx	22	42523943	A	G	0.45	467
426M Cx	22	42526712	G	A	0.5	432
426M Cx	19	41123093	A	AG	0.94	393
426M Cx	19	41128309	C	T	1	324
426M Cx	19	41743861	A	G	1	310
426M Cx	14	95562522	C	A	0.66	376
426M Cx	14	102568367	T	A	1	275
426M Cx	22	22868807	A	G	0.49	405
426M Cx	22	22869123	T	C	1	397
426M Cx	12	124824721	C	CGCCGCTGCT	0.48	281
426M Cx	20	54961463	T	C	1	515
426M Cx	1	120572547	T	C	0.41	181
426M Cx	1	120572572	C	T	0.39	187
426M Cx	1	120611964	G	C	0.45	733
426M Cx	1	147091482	TC	T	0.24	432
426M Cx	1	147091484	G	T	0.25	435
426M Cx	21	34948696	GA	G	0.96	308
426M Cx	21	36164605	A	C	0.24	194
426M Cx	22	22868493	G	T	1	476
426M Cx	22	22868497	G	C	1	476
426M Cx	X	71401607	G	A	1	211
426M Cx	14	81251255	T	C	0.29	378
426M Cx	15	79058378	A	G	0.12	452
426M Cx	12	124887058	G	GGCT	0.37	325
426M Cx	12	132313098	G	GGCTGCCGCT	0.86	84
426M Cx	12	132325239	G	A	0.33	329
426M Cx	15	91083353	G	A	0.49	380
426M Cx	15	79058951	T	C	0.44	397
426M Cx	15	79089111	A	G	0.48	390
426M Cx	15	88796710	G	A	0.52	334
426M Cx	20	54961541	A	T	0.48	456
426M Cx	16	1270162	G	A	1	430
426M Cx	16	3779223	A	C	0.74	147
426M Cx	14	60976537	C	A	0.31	373
426M Cx	2	170175334	T	C	0.3	384
426M Cx	21	33694224	C	G	1	451
426M Cx	21	33725029	C	T	0.51	331
426M Cx	22	22869209	C	G	1	418
426M Cx	21	34897113	C	T	0.52	425
426M Cx	2	174128513	C	T	0.36	384
426M Cx	14	81610583	G	C	0.99	339
426M Cx	14	54417522	A	G	0.99	295
426M Cx	X	31496350	C	T	1	240
426M Cx	22	22869218	T	C	1	406
426M Cx	15	65676726	C	T	1	418
426M Cx	X	32503194	T	C	1	218
426M Cx	14	60923783	C	T	1	278
426M Cx	21	34925142	C	T	1	539
426M Cx	21	34948684	G	GA	0.96	272
426M Cx	21	34926043	G	A	0.52	454
426M Cx	14	58831142	A	G	0.59	316
435.1A Cx	2	234590975	G	A	1	277
435.1A Cx	5	176517797	C	T	0.49	410
435.1A Cx	1	1647893	C	CTTTCTT	0.28	708
435.1A Cx	5	167933158	T	A	0.65	569
435.1A Cx	2	234590970	T	G	1	295
435.1A Cx	2	234602191	A	G	1	240
435.1A Cx	1	1650787	T	C	0.51	750
435.1A Cx	1	231557262	A	C	0.18	672
435.1A Cx	2	228855866	G	C	1	174
435.1A Cx	1	231557254	A	C	0.18	628
435.1A Cx	2	234602202	A	C	1	258
435.1A Cx	2	234591205	T	C	1	315
435.1A Cx	2	215645464	C	G	1	275
435.1A Cx	2	234601669	T	G	1	248
435.1A Cx	1	40230336	C	G	0.32	550
435.1A Cx	1	40363054	G	C	1	270
435.1A Cx	1	236557771	G	A	1	834
435.1A Cx	2	170003432	T	G	1	261
435.1A Cx	1	98348885	G	A	1	240
435.1A Cx	2	141242918	T	C	1	236
435.1A Cx	2	142567910	T	C	0.99	290
435.1A Cx	1	27023768	A	C	0.17	393
435.1A Cx	1	27023774	A	C	0.13	398
435.1A Cx	4	187629140	G	C	1	231
435.1A Cx	1	16259813	A	G	0.45	483
435.1A Cx	5	254599	A	T	0.66	327
435.1A Cx	5	256509	G	A	0.69	871
435.1A Cx	5	35084647	T	C	0.24	993
435.1A Cx	4	187629770	A	C	1	252
435.1A Cx	5	56177443	G	A	1	490
435.1A Cx	2	234637803	T	C	1	265
435.1A Cx	2	170010985	T	C	1	207
435.1A Cx	5	38921864	G	A	0.23	869
435.1A Cx	2	174128513	C	T	1	227
435.1A Cx	2	214794743	A	C	1	212
435.1A Cx	4	187628398	C	G	1	288
435.1A Cx	5	167913510	G	A	1	439
435.1A Cx	1	206665896	C	G	1	1055
435.1A Cx	1	206666235	C	T	0.22	1000
435.1A Cx	1	1650797	A	G	0.49	755
435.1A Cx	1	1650832	A	G	0.51	868
435.1A Cx	1	1650845	G	A	0.24	950
435.1A Cx	1	2160233	T	G	0.22	141
435.1A Cx	1	2160246	A	C	0.23	164
435.1A Cx	1	2488153	A	G	1	551
435.1A Cx	2	170175334	T	C	0.99	264
435.1A Cx	1	16256007	T	C	0.5	504
435.1A Cx	2	38179134	G	A	1	471
435.1A Cx	2	42510018	A	G	1	445
435.1A Cx	2	42515388	A	G	0.48	325
435.1A Cx	2	42515437	A	G	0.5	415
435.1A Cx	2	47601106	T	C	1	314
435.1A Cx	1	60466814	T	C	0.44	351
435.1A Cx	1	97981395	T	C	1	242
435.1A Cx	2	121747406	G	A	1	295
435.1A Cx	2	141128779	C	G	1	194
435.1A Cx	6	106547372	C	G	0.49	369
435.1A Cx	6	117622184	G	C	0.52	429
435.1A Cx	6	117622188	T	G	0.51	427
435.1A Cx	6	117622233	C	T	0.49	477
435.1A Cx	6	160448324	C	G	0.32	591
435.1A Cx	6	160494409	A	G	1	497
435.1A Cx	7	6026775	T	C	0.98	483
435.1A Cx	7	6026942	G	T	1	629
435.1A Cx	7	45122464	A	C	0.53	462
435.1A Cx	7	45122723	G	A	0.44	500
435.1A Cx	7	45124008	T	C	1	611
435.1A Cx	7	45124286	A	G	0.55	454
435.1A Cx	7	45124465	A	T	0.52	515
435.1A Cx	7	55229255	G	A	0.5	560
435.1A Cx	5	56177743	G	A	1	573
435.1A Cx	5	56177848	TCAA	T	0.59	554
435.1A Cx	5	66459878	G	C	1	532
435.1A Cx	5	112176756	T	A	1	231
435.1A Cx	5	129521126	A	G	0.99	800
435.1A Cx	5	154291409	C	T	1	690
435.1A Cx	1	201046058	C	T	0.76	784
435.1A Cx	3	10115033	G	T	0.49	337
435.1A Cx	3	14174427	A	T	0.47	454
435.1A Cx	1	206669465	C	T	0.24	867
435.1A Cx	14	55605036	A	C	0.99	361
435.1A Cx	2	24108652	T	C	1	508
435.1A Cx	2	24149632	G	T	0.33	443
435.1A Cx	2	29416366	G	C	1	459
435.1A Cx	2	29416481	T	C	0.55	483
435.1A Cx	2	29416572	T	C	0.99	532
435.1A Cx	2	29497967	G	A	0.47	450
435.1A Cx	3	75786555	C	CTG	0.77	13
435.1A Cx	7	151945071	G	GT	0.2	1507
435.1A Cx	3	75786586	G	T	0.98	60
435.1A Cx	3	75786598	G	A	1	82
435.1A Cx	3	75786662	A	T	0.99	86
435.1A Cx	2	85360828	GGGC	G	0.96	54
435.1A Cx	2	121746956	G	T	1	213
435.1A Cx	3	75786681	G	A	0.98	50
435.1A Cx	3	75786684	G	T	0.98	48
435.1A Cx	3	75786737	A	T	1	119
435.1A Cx	3	75786748	C	T	1	156
435.1A Cx	3	75786760	TC	T	0.89	168
435.1A Cx	3	75786888	C	T	1	89
435.1A Cx	3	75786894	GT	G	0.93	90
435.1A Cx	3	75787049	C	A	1	54
435.1A Cx	3	75787057	G	A	1	52
435.1A Cx	3	75787186	C	T	0.93	14
435.1A Cx	3	75787199	A	C	1	12
435.1A Cx	3	75787221	C	T	1	10
435.1A Cx	3	75787224	C	G	1	11
435.1A Cx	3	75787236	C	T	1	11
435.1A Cx	3	75787620	T	C	0.83	12
435.1A Cx	3	75787702	C	G	1	30
435.1A Cx	7	81359051	C	T	0.51	496
435.1A Cx	7	93540153	G	A	0.99	211
435.1A Cx	2	234637803	T	C	1	265
435.1A Cx	2	234637912	T	C	1	300
435.1A Cx	5	112439941	T	C	1	252
435.1A Cx	1	201012484	C	T	0.22	819
435.1A Cx	3	10088343	A	G	0.34	660
435.1A Cx	3	197432036	C	T	0.5	279
435.1A Cx	4	5743512	T	C	0.47	356
435.1A Cx	4	5754579	C	T	0.46	371
435.1A Cx	4	5755542	C	A	1	398
435.1A Cx	4	5785442	G	A	0.48	378
435.1A Cx	4	55981527	T	A	0.23	177
435.1A Cx	4	55981528	A	C	0.19	188
435.1A Cx	4	66231686	C	T	1	476
435.1A Cx	4	69964338	T	C	1	406
435.1A Cx	1	11293484	C	T	0.5	395
435.1A Cx	1	14109084	T	G	0.54	488
435.1A Cx	X	8504833	C	T	1	213
435.1A Cx	X	31496350	C	T	1	213
435.1A Cx	X	31893307	T	G	1	210
435.1A Cx	X	32503194	T	C	1	241
435.1A Cx	X	71401607	G	A	1	173
435.1A Cx	X	71401614	C	A	1	186
435.1A Cx	X	71521867	G	C	0.99	176
435.1A Cx	X	129147079	T	C	1	202
435.1A Cx	X	136113464	C	A	1	240
435.1A Cx	1	114948281	A	G	1	433
435.1A Cx	1	115576023	A	G	0.5	509
435.1A Cx	1	120458407	C	CCT	0.41	490
435.1A Cx	1	120572547	T	C	0.47	199
435.1A Cx	1	120572572	C	T	0.46	210
435.1A Cx	1	120611964	G	C	0.42	773
435.1A Cx	1	120612002	CGG	C	0.19	903
435.1A Cx	1	147091972	C	T	0.66	617
435.1A Cx	1	156830727	A	C	0.28	410
435.1A Cx	1	158584091	A	G	0.28	582
435.1A Cx	1	158597507	G	C	0.29	610
435.1A Cx	1	158612236	A	G	0.32	647
435.1A Cx	1	158619728	A	C	1	538
435.1A Cx	1	158624528	G	T	0.69	586
435.1A Cx	1	180243524	A	G	0.22	1008
435.1A Cx	1	197070442	G	T	1	911
435.1A Cx	1	197070697	T	C	1	1024
435.1A Cx	2	234637912	T	C	1	300
435.1A Cx	3	7494417	A	T	0.49	445
435.1A Cx	14	23777374	A	G	1	443
435.1A Cx	14	38060646	C	T	0.48	500
435.1A Cx	14	38061742	C	T	0.48	469
435.1A Cx	14	54417522	A	G	0.47	433
435.1A Cx	14	55604935	C	A	1	483
435.1A Cx	3	37053568	A	G	0.47	367
435.1A Cx	3	37089130	A	G	0.46	456
435.1A Cx	5	176520283	G	C	0.08	263
435.1A Cx	5	177422876	T	C	1	493
435.1A Cx	6	394866	C	G	0.44	419
435.1A Cx	6	30917212	T	C	0.99	852
435.1A Cx	6	30919878	G	C	0.47	580
435.1A Cx	6	30920124	G	A	0.48	694
435.1A Cx	6	32006214	CCTG	C	0.44	395
435.1A Cx	6	32006886	G	A	0.54	298
435.1A Cx	6	32010272	T	A	0.52	550
435.1A Cx	6	32011235	C	T	0.36	42
435.1A Cx	6	41903782	A	C	0.47	512
435.1A Cx	6	42627434	G	A	1	263
435.1A Cx	6	56417282	C	T	1	479
435.1A Cx	6	56417545	T	C	1	461
435.1A Cx	6	89967498	G	A	1	241
435.1A Cx	15	79058307	A	T	0.14	163
435.1A Cx	15	79058339	A	C	0.12	173
435.1A Cx	15	79058375	A	G	0.07	196
435.1A Cx	15	79058378	A	G	0.09	211
435.1A Cx	15	79058951	T	C	0.99	186
435.1A Cx	15	79067055	C	T	0.99	276
435.1A Cx	15	79083120	G	A	1	138
435.1A Cx	15	91083353	G	A	0.5	367
435.1A Cx	16	1250389	A	G	0.45	413
435.1A Cx	16	1270162	G	A	0.45	567
435.1A Cx	16	23646191	T	C	0.49	274
435.1A Cx	16	72830539	C	G	1	203
435.1A Cx	16	72923711	G	A	1	277
435.1A Cx	16	72991715	A	G	0.98	238
435.1A Cx	16	78420775	G	A	1	158
435.1A Cx	16	82673047	C	T	1	256
435.1A Cx	1	197070901	A	G	1	1158
435.1A Cx	1	197115497	A	C	0.28	821
435.1A Cx	17	1703543	G	C	0.32	541
435.1A Cx	7	102235769	T	C	0.41	103
435.1A Cx	7	128829066	A	G	0.48	238
435.1A Cx	7	139653196	A	C	1	520
435.1A Cx	3	14175262	T	C	0.5	479
435.1A Cx	22	38122255	G	C	0.07	173
435.1A Cx	22	38122258	A	C	0.09	170
435.1A Cx	3	37089131	A	C	0.46	461
435.1A Cx	3	47125385	G	A	1	457
435.1A Cx	3	75786355	T	A	1	11
435.1A Cx	3	75786499	C	T	1	23
435.1A Cx	3	75786516	G	T	1	19
435.1A Cx	7	151945007	C	T	0.33	1050
435.1A Cx	17	41244936	G	A	0.53	388
435.1A Cx	7	151945204	G	A	0.38	876
435.1A Cx	7	151970856	T	A	0.79	1837
435.1A Cx	7	151970931	G	A	0.57	766
435.1A Cx	8	2909992	G	A	1	176
435.1A Cx	3	75786672	C	T	0.97	74
435.1A Cx	18	42532693	C	A	0.49	581
435.1A Cx	19	2226649	G	T	0.46	560
435.1A Cx	19	2226772	G	C	0.47	508
435.1A Cx	19	14829749	C	T	0.5	501
435.1A Cx	19	15271771	G	A	0.99	328
435.1A Cx	19	15272374	C	T	0.44	402
435.1A Cx	19	18272190	A	C	1	213
435.1A Cx	19	18272190	A	C	1	213
435.1A Cx	19	18273047	T	C	0.99	324
435.1A Cx	19	18273047	T	C	0.99	324
435.1A Cx	19	18280096	G	A	0.47	318
435.1A Cx	19	18280096	G	A	0.47	318
435.1A Cx	19	41123093	A	AG	0.92	375
435.1A Cx	19	41743861	A	G	1	280
435.1A Cx	20	31022959	T	C	0.99	487
435.1A Cx	20	44642406	G	C	1	371
435.1A Cx	3	75787728	C	T	1	29
435.1A Cx	3	75790824	C	T	0.51	257
435.1A Cx	3	128204951	C	T	0.81	1260
435.1A Cx	16	84209815	C	G	1	219
435.1A Cx	16	84217062	C	T	1	223
435.1A Cx	3	145938619	T	C	0.68	570
435.1A Cx	3	172835125	T	C	0.47	582
435.1A Cx	21	34948684	G	GA	0.94	278
435.1A Cx	21	34948696	GA	G	0.95	331
435.1A Cx	22	25145453	C	T	1	206
435.1A Cx	17	16068377	C	G	0.16	596
435.1A Cx	7	141747658	A	G	1	453
435.1A Cx	22	38122462	A	G	1	223
435.1A Cx	22	38130459	G	T	1	187
435.1A Cx	22	38130472	T	C	1	197
435.1A Cx	22	42522613	G	C	0.99	165
435.1A Cx	4	88536316	TAGC	T	0.86	706
435.1A Cx	4	88536362	G	A	1	806
435.1A Cx	4	88536457	T	TAGTAGTGAC	0.26	802
435.1A Cx	4	88536692	A	G	0.8	769
435.1A Cx	4	95170839	G	A	1	207
435.1A Cx	4	95173779	T	C	1	171
435.1A Cx	4	106196829	T	G	0.99	295
435.1A Cx	4	110914427	A	T	0.99	176
435.1A Cx	4	169315760	C	A	1	196
435.1A Cx	4	169336662	T	C	1	237
435.1A Cx	4	169341435	A	G	0.99	164
435.1A Cx	4	169362557	C	G	0.99	195
435.1A Cx	4	169369920	C	T	1	141
435.1A Cx	4	187519206	C	G	1	296
435.1A Cx	4	187538942	T	G	0.99	245
435.1A Cx	4	187540958	G	A	1	243
435.1A Cx	4	187557893	T	C	1	264
435.1A Cx	4	187627792	T	C	1	237
435.1A Cx	12	124887058	G	GGCT	0.39	481
435.1A Cx	12	132313098	G	GGCTGCCGCT	0.9	104
435.1A Cx	12	132326298	G	A	1	424
435.1A Cx	12	132335592	G	A	0.5	389
435.1A Cx	13	21562482	C	CGGGGCG	0.16	414
435.1A Cx	13	21562832	C	T	1	510
435.1A Cx	13	21562948	G	A	1	537
435.1A Cx	13	28623587	C	T	0.54	342
435.1A Cx	13	28624294	G	A	1	374
435.1A Cx	13	28674628	T	C	0.49	206
435.1A Cx	13	32912370	TA	T	1	216
435.1A Cx	13	32929387	T	C	1	201
435.1A Cx	14	23777374	A	G	1	443
435.1A Cx	17	8108331	A	G	1	352
435.1A Cx	17	16068340	C	T	0.17	566
435.1A Cx	17	16068343	G	A	0.17	572
435.1A Cx	11	64572018	T	C	1	497
435.1A Cx	11	67257823	C	A	1	384
435.1A Cx	7	151859683	G	A	0.45	441
435.1A Cx	14	58831142	A	G	0.52	434
435.1A Cx	14	58832019	G	A	0.46	298
435.1A Cx	14	60923783	C	T	1	418
435.1A Cx	14	60976537	C	A	0.48	487
435.1A Cx	14	81609807	C	A	0.49	492
435.1A Cx	14	81610583	G	C	1	461
435.1A Cx	14	102568367	T	A	1	378
435.1A Cx	15	43724646	T	G	1	209
435.1A Cx	15	43762196	C	T	1	193
435.1A Cx	15	43767774	G	C	1	168
435.1A Cx	15	52689631	T	G	1	434
435.1A Cx	15	79054900	C	G	1	124
435.1A Cx	15	79058013	C	T	1	110
435.1A Cx	15	79058183	T	TTGGGTCC	0.11	134
435.1A Cx	15	79058298	T	C	0.86	153
435.1A Cx	8	90990479	C	G	0.23	820
435.1A Cx	8	145057868	A	G	0.35	829
435.1A Cx	8	145058986	A	G	0.32	819
435.1A Cx	8	145059425	T	C	0.32	819
435.1A Cx	9	22029445	G	A	0.49	388
435.1A Cx	9	87339259	C	A	0.49	397
435.1A Cx	9	96021312	G	A	0.54	486
435.1A Cx	9	96051100	C	T	0.45	432
435.1A Cx	9	98209594	G	A	0.64	322
435.1A Cx	9	136301982	C	G	0.48	455
435.1A Cx	9	139564387	G	A	0.5	543
435.1A Cx	9	139564668	G	A	0.52	457
435.1A Cx	10	25701341	C	G	0.46	472
435.1A Cx	20	54961463	T	C	1	537
435.1A Cx	20	54961541	A	T	0.5	440
435.1A Cx	21	33694224	C	G	1	506
435.1A Cx	3	128204960	G	C	0.18	1242
435.1A Cx	3	145917761	T	C	0.67	606
435.1A Cx	11	2190951	C	T	1	488
435.1A Cx	11	5322737	A	G	0.99	547
435.1A Cx	11	5323071	C	T	1	550
435.1A Cx	11	25098938	G	C	1	382
435.1A Cx	17	58786625	A	G	1	384
435.1A Cx	8	37555338	C	T	1	217
435.1A Cx	11	67258391	A	G	1	425
435.1A Cx	7	151879358	G	C	0.5	539
435.1A Cx	7	151927021	C	A	0.19	439
435.1A Cx	7	151927025	A	G	0.16	410
435.1A Cx	7	151932945	C	T	0.22	754
435.1A Cx	7	151935910	C	T	0.19	437
435.1A Cx	17	41244435	T	C	0.42	375
435.1A Cx	22	42523558	T	C	0.13	234
435.1A Cx	17	56429094	A	G	0.45	216
435.1A Cx	17	56435080	G	C	0.47	523
435.1A Cx	17	56438301	G	A	0.47	284
435.1A Cx	21	34926260	C	T	1	492
435.1A Cx	12	11420333	AG	A	0.9	359
435.1A Cx	8	48739305	G	A	0.46	413
435.1A Cx	8	48805816	A	AG	0.91	368
435.1A Cx	8	48872571	C	T	0.51	294
435.1A Cx	12	104139034	C	A	0.44	510
435.1A Cx	12	107937768	G	A	0.48	435
435.1A Cx	12	108051406	G	A	0.43	382
435.1A Cx	12	111884608	T	C	1	244
435.1A Cx	12	121437382	A	G	0.99	450
435.1A Cx	12	124824721	C	CGCCGCTGCT	0.43	371
435.1A Cx	12	124826462	C	T	0.48	488
435.1A Cx	21	34925142	C	T	1	549
435.1A Cx	12	6777069	TTGC	T	0.33	426
435.1A Cx	12	6777069	TTGCTGC	T	0.03	426
435.1A Cx	12	11420375	G	A	0.93	558
435.1A Cx	17	16068396	G	A	0.19	624
435.1A Cx	11	73806443	C	T	0.44	361
435.1A Cx	11	103814308	G	A	0.48	488
435.1A Cx	11	108183167	A	G	1	377
435.1A Cx	11	112832307	G	GA	0.92	214
435.1A Cx	22	42523505	C	T	0.16	201
435.1A Cx	10	70962650	G	T	0.65	590
435.1A Cx	21	33757947	A	T	0.49	443
435.1A Cx	21	34897113	C	T	1	386
435.1A Cx	22	42524175	CCTT	C	0.93	153
435.1A Cx	10	100219374	T	A	1	193
435.1A Cx	12	71533534	C	G	0.51	508
435.1A Cx	17	16097870	C	A	0.23	696
435.1A Cx	12	49424177	T	G	0.41	227
435.1A Cx	12	71523134	A	C	0.49	276
435.1A Cx	22	42523514	C	T	0.12	186
435.1A Cx	17	41244000	T	C	0.46	369
435.1A Cx	17	37879585	A	G	0.5	280
435.1A Cx	17	37879588	A	G	1	280
435.1A Cx	11	125525195	A	G	1	221
435.1A Cx	17	16068463	C	T	0.17	975
435.1A Cx	22	42523943	A	G	1	253
435.1A Cx	10	88635779	C	A	0.41	370
435.1A Cx	17	59763347	A	G	0.5	461
435.1A Cx	17	37884037	C	G	0.49	392
435.1A Cx	18	42529996	G	C	0.5	460
435.1A Cx	11	112832339	GC	G	0.9	196
435.1A Cx	11	112832353	T	C	1	176
435.1A Cx	17	41223094	T	C	0.54	447
435.1A Cx	17	74014668	T	C	1	227
167.1R	3	75786685	T	A	0.43	298
167.1R	3	75786737	A	T	0.39	397
167.1R	2	121746956	G	T	0.5	513
167.1R	3	75786684	G	T	0.24	298
167.1R	3	75786888	C	T	0.38	287
167.1R	3	75786894	GT	G	0.33	295
167.1R	2	65315679	T	C	0.51	510
167.1R	7	102246311	T	C	0.49	190
167.1R	6	35430686	G	A	0.64	311
167.1R	6	41903782	A	C	0.3	462
167.1R	3	75786748	C	T	0.4	448
167.1R	7	55229255	G	A	0.52	626
167.1R	3	75786832	C	T	0.29	570
167.1R	3	47125385	G	A	0.5	432
167.1R	3	47162886	C	T	0.45	423
167.1R	3	61975382	T	C	0.52	620
167.1R	3	75786586	G	T	0.15	286
167.1R	3	75786598	G	A	0.15	331
167.1R	3	75786672	C	T	0.21	339
167.1R	3	75786681	G	A	0.23	311
167.1R	6	32012987	A	G	0.16	454
167.1R	2	38179134	G	A	1	401
167.1R	2	42510018	A	G	1	419
167.1R	6	56417282	C	T	1	280
167.1R	3	75786760	TC	T	0.35	501
167.1R	3	45637765	A	G	0.45	388
167.1R	6	56496778	C	T	0.43	531
167.1R	6	112382313	G	T	0.48	526
167.1R	6	151161086	T	C	0.52	519
167.1R	3	75787049	C	A	0.27	86
167.1R	3	75787057	G	A	0.24	80
167.1R	3	75786662	A	T	0.19	354
167.1R	6	32010126	C	T	0.14	307
167.1R	7	45124008	T	C	0.5	695
167.1R	2	234590970	T	G	1	408
167.1R	2	234590975	G	A	1	369
167.1R	7	139652440	C	T	0.53	480
167.1R	6	56417545	T	C	1	432
167.1R	6	56463410	T	C	0.52	403
167.1R	3	37053568	A	G	1	351
167.1R	8	145059425	T	C	0.43	813
167.1R	9	96019311	C	A	0.95	436
167.1R	9	96080699	C	T	0.99	375
167.1R	9	136287582	C	T	0.65	428
167.1R	9	136319589	G	A	0.61	378
167.1R	9	139401233	C	T	0.68	503
167.1R	9	139564668	G	A	0.28	509
167.1R	10	25701341	C	G	1	257
167.1R	10	69644532	C	G	0.18	66
167.1R	10	88635779	C	A	0.87	190
167.1R	10	131565064	A	G	0.99	283
167.1R	10	131565170	A	G	0.99	282
167.1R	11	5323071	C	T	0.31	481
167.1R	11	25098938	G	C	0.31	280
167.1R	11	32456462	G	C	0.13	201
167.1R	11	64572018	T	C	1	428
167.1R	6	151161116	G	A	0.55	562
[truncated: 17,048 more rows]

## Sheet: Data S6a
Supplementary Data 6a: Genomics – copy number variants - curated
# Curated set of copy number calls relative to the diplod genome. Genes are limited to those previously associated with prostate cancer (see methods). The thresholds are:
copy number < log2(1.2/2) - hemizygous loss (loss)
copy number < log2(0.2/2) - homozygous deletion (homdel)
copy number > log2(2.8/2) - single copy gain (gain)
copy number > log2(8/2) - hyper amplified (high gain)
Sample ID	Gene	Chromosome	Start	End	Log2	Copy	Call
156R	CHD7	8	61653971	61778512	0.750493	3.36474	gain
156R	MYC	8	128748819	128753224	0.742644	3.34648	gain
156R	MET	7	116339118	116436198	0.718175	3.2902	gain
156R	BRAF	7	140434376	140624523	0.718175	3.2902	gain
156R	EZH2	7	148504717	148544410	0.718175	3.2902	gain
156R	KMT2C	7	151833896	152132891	0.718175	3.2902	gain
156R	AKT1	14	105236657	105259000	0.56485	2.95847	gain
156R	FANCA	16	89815046	89883043	-0.778357	1.16606	loss
156R	NCOR1	17	16097755	16097903	-0.783025	1.16229	loss
156R	BRCA1	17	41215870	41258570	-0.811068	1.13992	loss
156R	CDK12	17	37618304	37673829	-0.812501	1.13879	loss
156R	PIK3R1	5	67522483	67593449	-1.58906	0.664776	loss
156R	NCOR1	17	15935589	16090021	-23.3694	1.85e-07	homdel
162R	CCND1	11	69456061	69466070	1.74449	6.70153	gain
162R	MET	7	116339118	116436198	1.03929	4.11043	gain
162R	BRAF	7	140434376	140624523	1.03929	4.11043	gain
162R	EZH2	7	148504717	148544410	1.03929	4.11043	gain
162R	KMT2C	7	151833896	151843840	1.03929	4.11043	gain
162R	MYC	8	128748819	128753224	0.957382	3.88357	gain
162R	KMT2C	7	151864210	152132891	0.946605	3.85466	gain
162R	AKT3	1	243663024	244006492	0.652363	3.14348	gain
162R	MRE11A	11	94153270	94225987	0.602488	3.03667	gain
162R	STAB2	12	103981234	104160134	0.600703	3.03291	gain
162R	NCOR2	12	124816844	124979817	0.564571	2.9579	gain
162R	USP7	16	8987834	9057162	0.516235	2.86044	gain
162R	SETDB1	1	150921577	150936860	0.494023	2.81673	gain
162R	KMT2C	7	151845097	151860931	-0.909919	1.06443	loss
162R	ZFHX3	16	72821042	72994064	-0.9207	1.05651	loss
162R	RB1	13	48878028	49054227	-0.97255	1.01921	loss
162R	ATM	11	108098331	108236255	-0.989575	1.00725	loss
162R	USP28	11	113669941	113746243	-0.989575	1.00725	loss
162R	MGA	15	41961072	42059498	-1.10871	0.927417	loss
162R	FANCA	16	89804193	89883043	-1.14347	0.905339	loss
162R	CDH1	16	68771298	68867422	-1.17596	0.885178	loss
167.1R	SETDB1	1	150931633	150936860	0.518932	2.86579	gain
167.1R	SMARCAD1	4	95129525	95210705	-0.761529	1.17974	loss
167.1R	SMAD2	18	45368177	45423147	-0.76301	1.17853	loss
167.1R	MBD1	18	47793937	47806382	-0.76301	1.17853	loss
167.1R	PTEN	10	89624206	89653886	-0.813979	1.13762	loss
167.1R	CDKN1B	12	12870753	12871900	-0.839558	1.11763	loss
167.1R	PTEN	10	89725023	89725249	-0.864897	1.09817	loss
167.1R	SUFU	10	104263889	104389932	-0.864897	1.09817	loss
167.1R	MGA	15	41961072	42059498	-0.922998	1.05482	loss
167.1R	PRPF8	17	1554075	1587885	-0.934473	1.04647	loss
167.1R	TP53	17	7572906	7579932	-0.934473	1.04647	loss
167.1R	NCOR1	17	15935589	16097903	-0.934473	1.04647	loss
167.1R	APC	5	112090567	112179843	-1.34423	0.787728	loss
167.1R	ZNRF3	22	29279734	29449630	-1.86096	0.550586	loss
167.1R	PTEN	10	89685249	89720895	-24.5488	8.15e-08	homdel
167.2M	AR	X	66764913	66943736	1.58064	2.99103	gain
167.2M	PIK3CB	3	138374203	138478214	1.28345	4.86841	gain
167.2M	PIK3CA	3	178916554	178952201	1.28345	4.86841	gain
167.2M	CCND1	11	69456011	69466102	1.12978	4.37651	gain
167.2M	SPEN	1	16254524	16265979	0.976511	3.9354	gain
167.2M	KMT2A	11	118373048	118377419	0.740173	3.34075	gain
167.2M	CHD7	8	61653926	61778560	0.630895	3.09705	gain
167.2M	MYC	8	128748777	128751338	0.630895	3.09705	gain
167.2M	ZFHX3	16	72822044	72994120	0.616552	3.06641	gain
167.2M	ARID2	12	46123549	46298933	0.563517	2.95574	gain
167.2M	KMT2D	12	49415501	49449177	0.563517	2.95574	gain
167.2M	APC	5	112043346	112157762	-1.65608	0.6346	loss
167.2M	PTEN	10	89623727	89720925	-1.68751	0.620925	loss
167.2M	PTEN	10	89623727	89725266	-4.33941	0.0987956	homdel
167.2M Cx	AR	X	66764968	66943703	2.95049	7.73012	gain
167.2M Cx	FOXA1	14	38060549	38064197	1.16298	4.47839	gain
167.2M Cx	CCND1	11	69456061	69466070	1.10509	4.30225	gain
167.2M Cx	PIK3CB	3	138374210	138478205	0.781321	3.43741	gain
167.2M Cx	PIK3CA	3	178916593	178952172	0.781321	3.43741	gain
167.2M Cx	NCOR2	12	124809927	124979817	0.605661	3.04335	gain
167.2M Cx	ARID2	12	46123599	46246699	0.593568	3.01795	gain
167.2M Cx	STAB2	12	103981234	104126980	0.584307	2.99864	gain
167.2M Cx	IGF2R	6	160390258	160526136	0.559565	2.94765	gain
167.2M Cx	SPEN	1	16261720	16265942	0.55372	2.93573	gain
167.2M Cx	AKT3	1	243663024	244006492	0.521305	2.87051	gain
167.2M Cx	XPO1	2	61705934	61761052	0.511275	2.85062	gain
167.2M Cx	ZNRF3	22	29279734	29383209	-1.47735	0.718296	loss
167.2M Cx	APC	5	112090567	112179843	-1.5106	0.70193	loss
167.2M Cx	PTEN	10	89685249	89725249	-10.6738	0.00122432	homdel
201.1A	ZFHX3	16	72822044	72994120	0.819031	3.52844	gain
201.1A	KMT2A	11	118373048	118377419	0.816013	3.52107	gain
201.1A	MLH1	3	37034947	37092202	-0.817194	1.13509	loss
201.1A	CDKN1B	12	12870727	12871956	-0.954155	1.03229	loss
201.1A	PTEN	10	89623727	89725266	-2.02003	0.493106	loss
201.1A	SUFU	10	104263834	104389979	-2.02003	0.493106	loss
201.1A	PTEN	10	89623727	89725266	-12.2328	0.000415518	homdel
201.1A	RB1	13	48877975	49051641	-16.8488	1.69e-05	homdel
201.1A Cx	USP28	11	113674499	113746243	-0.901016	1.07102	loss
201.1A Cx	ERF	19	42752596	42759171	-0.907982	1.06586	loss
201.1A Cx	TP53	17	7572906	7579932	-0.937453	1.04431	loss
201.1A Cx	CDKN2A	9	21968207	21994350	-0.996957	1.00211	loss
201.1A Cx	CUL3	2	225338941	225449746	-1.02474	0.982998	loss
201.1A Cx	CDKN1B	12	12870753	12871900	-1.06926	0.953127	loss
201.1A Cx	PTEN	10	89624206	89725249	-16.8186	1.73e-05	homdel
201.1A Cx	RB1	13	48878028	49054227	-28.0281	7.31e-09	homdel
201.2A Cx	MYC	8	128748819	128753224	0.960313	3.89146	gain
201.2A Cx	CHD7	8	61653971	61778512	0.558955	2.9464	gain
201.2A Cx	PIK3CB	3	138374210	138478205	0.505852	2.83992	gain
201.2A Cx	TP53	17	7572906	7579932	-0.845146	1.11331	loss
201.2A Cx	AKT1	14	105236657	105259000	-0.91813	1.05839	loss
201.2A Cx	ERF	19	42752596	42759171	-0.918781	1.05791	loss
201.2A Cx	ZNRF3	22	29279734	29449630	-0.938991	1.0432	loss
201.2A Cx	ARID4A	14	58766552	58838727	-0.99595	1.00281	loss
201.2A Cx	TCERG1	5	145826892	145890225	-0.999305	1.00048	loss
201.2A Cx	SMAD2	18	45368177	45423147	-1.00125	0.999134	loss
201.2A Cx	MBD1	18	47793937	47806382	-1.00125	0.999134	loss
201.2A Cx	USP28	11	113674499	113746243	-1.00272	0.998116	loss
201.2A Cx	CDKN2A	9	21968207	21994350	-1.00407	0.997183	loss
201.2A Cx	SMARCAD1	4	95129525	95210705	-1.01026	0.992914	loss
201.2A Cx	CHD1	5	98192063	98262110	-1.05096	0.965294	loss
201.2A Cx	APC	5	112090567	112179843	-1.05096	0.965294	loss
201.2A Cx	CDKN1B	12	12870753	12871900	-1.0658	0.955415	loss
201.2A Cx	CUL3	2	225338941	225449746	-1.0749	0.949408	loss
201.2A Cx	PTEN	10	89624206	89725249	-1.24069	0.84634	loss
201.2A Cx	SUFU	10	104263889	104389932	-1.24069	0.84634	loss
201.2A Cx	PTEN	10	89624206	89725249	-14.1286	0.00011166	homdel
201.2A Cx	RB1	13	48878028	49054227	-26.4693	2.15e-08	homdel
224R	CHD1	5	98192063	98262110	0.834706	3.56699	gain
224R	TCERG1	5	145826892	145890225	0.734349	3.32729	gain
224R	GEMIN5	5	154267749	154317713	0.734349	3.32729	gain
224R	U2AF1	21	44513191	44527624	0.691395	3.22969	gain
224R	CHD7	8	61653971	61778512	0.654146	3.14737	gain
224R	MRE11A	11	94168977	94225987	0.528785	2.88543	gain
224R	ATM	11	108098331	108236255	0.528785	2.88543	gain
224R	USP7	16	8987834	9057162	0.51106	2.85019	gain
224R	PALB2	16	23614759	23652498	0.51106	2.85019	gain
224R	SMARCAD1	4	95210603	95210705	-1.40139	0.757128	loss
224R	MGA	15	41961072	42059498	-1.40331	0.756122	loss
224R	PTEN	10	89624206	89725249	-20.9924	9.59e-07	homdel
224R Cx	CHD7	8	61653971	61778512	1.14842	4.43342	gain
224R Cx	CHD1	5	98192063	98262110	1.01788	4.04988	gain
224R Cx	U2AF1	21	44513191	44527624	0.827624	3.54952	gain
224R Cx	TCERG1	5	145826892	145890225	0.749303	3.36196	gain
224R Cx	GEMIN5	5	154267749	154317713	0.749303	3.36196	gain
224R Cx	SPEN	1	16174542	16265942	0.741883	3.34471	gain
224R Cx	MRE11A	11	94153270	94225987	0.528063	2.88398	gain
224R Cx	ATM	11	108098331	108236255	0.528063	2.88398	gain
224R Cx	USP28	11	113669941	113746243	0.528063	2.88398	gain
224R Cx	KMT2A	11	118307207	118392907	0.528063	2.88398	gain
224R Cx	FANCD2	3	10133844	10140654	-1.4073	0.754033	loss
224R Cx	MGA	15	41961072	42059498	-1.43544	0.739468	loss
224R Cx	PTEN	10	89624206	89720895	-22.7226	2.89e-07	homdel
27.1A Cx	SETDB1	1	150900170	150936860	0.586547	3.0033	gain
27.1A Cx	MET	7	116339118	116436198	0.584798	2.99966	gain
27.1A Cx	BRAF	7	140434376	140624523	0.584798	2.99966	gain
27.1A Cx	EZH2	7	148504717	148544410	0.584798	2.99966	gain
27.1A Cx	KMT2C	7	151833896	152132891	0.584798	2.99966	gain
27.1A Cx	MGA	15	41961072	42059498	-0.931673	1.0485	loss
27.1A Cx	SMAD2	18	45368177	45423147	-0.96199	1.0267	loss
27.1A Cx	MBD1	18	47793937	47806382	-0.96199	1.0267	loss
27.1A Cx	CDH1	16	68771298	68867422	-0.988068	1.0083	loss
27.1A Cx	ZFHX3	16	72821042	72994064	-0.988068	1.0083	loss
27.1A Cx	FANCA	16	89804193	89883043	-0.988068	1.0083	loss
27.1A Cx	PAX6	11	31811461	31827979	-1.02752	0.981105	loss
27.1A Cx	AR	X	66764968	66943703	-4.02605	0.0613816	homdel
27.1A Cx	CHD1	5	98192063	98262110	-26.9288	1.57e-08	homdel
27.1A Cx	RB1	13	48878028	49054227	-28.0016	7.44e-09	homdel
27.2A	MET	7	116339073	116436241	0.899034	3.72963	gain
27.2A	BRAF	7	140434342	140624560	0.899034	3.72963	gain
27.2A	EZH2	7	148504673	148544455	0.899034	3.72963	gain
27.2A	KMT2C	7	151833846	152132918	0.899034	3.72963	gain
27.2A	CHD7	8	61653926	61778560	0.864598	3.64166	gain
27.2A	MYC	8	128748777	128751338	0.864598	3.64166	gain
27.2A	CDH1	16	68771217	68867428	-1.0878	0.940957	loss
27.2A	FANCA	16	89809138	89883087	-1.31592	0.803339	loss
27.2A	CHD1	5	98192011	98262142	-13.3942	0.000185769	homdel
27.2A	RB1	13	48877975	49051046	-19.4316	2.83e-06	homdel
27.2A Cx	MET	7	116339118	116436198	0.853435	3.6136	gain
27.2A Cx	EZH2	7	148504717	148544410	0.803941	3.49173	gain
27.2A Cx	KMT2C	7	151833896	152132891	0.803941	3.49173	gain
27.2A Cx	CHD7	8	61653971	61765285	0.764796	3.39826	gain
27.2A Cx	BRAF	7	140434376	140624523	0.759044	3.38474	gain
27.2A Cx	CHD7	8	61765367	61778512	0.647615	3.13315	gain
27.2A Cx	SETDB1	1	150931633	150936860	0.586441	3.00308	gain
27.2A Cx	XPO1	2	61705934	61761052	-0.755936	1.18432	loss
27.2A Cx	ZNRF3	22	29279734	29280074	-0.880171	1.08661	loss
27.2A Cx	PAX6	11	31811461	31827979	-0.880879	1.08607	loss
27.2A Cx	SPEN	1	16199290	16203193	-0.89264	1.07726	loss
27.2A Cx	MSH2	2	47630310	47643588	-0.942808	1.04044	loss
27.2A Cx	ZFHX3	16	72821042	72994064	-0.961752	1.02687	loss
27.2A Cx	SPEN	1	16174542	16174665	-1.16279	0.893296	loss
27.2A Cx	FANCA	16	89804193	89825133	-1.17824	0.88378	loss
27.2A Cx	MGA	15	41961072	42059498	-1.24452	0.844097	loss
27.2A Cx	FANCA	16	89828336	89883043	-1.39265	0.761729	loss
27.2A Cx	CDH1	16	68771298	68867422	-1.3999	0.757911	loss
27.2A Cx	CHD1	5	98192063	98262110	-23.2476	2.01e-07	homdel
27.2A Cx	RB1	13	48878028	49054227	-26.4088	2.24e-08	homdel
272R	CHD7	8	61653926	61778560	1.02403	4.06718	gain
272R	MYC	8	128748777	128751338	1.02403	4.06718	gain
272R	MYC	8	128752577	128753268	0.811972	3.51122	gain
272R	MSH2	2	47656838	47710135	-1.01119	0.992274	loss
272R	CDKN1B	12	12870727	12871956	-1.01536	0.98941	loss
272R	MSH2	2	47630288	47643625	-11.1116	0.000903868	homdel
275R	CHD7	8	61653926	61655717	0.87599	3.67053	gain
275R	CHD7	8	61693491	61778560	0.548925	2.92599	gain
275R	MYC	8	128748777	128753268	0.525896	2.87966	gain
275R	TP53	17	7578079	7579992	-0.792427	1.15474	loss
275R	RB1	13	48877975	49054299	-0.931422	1.04868	loss
275R	TP53	17	7572854	7577683	-1.02398	0.983516	loss
287R	RB1	13	48878028	49054227	-0.945835	1.03826	loss
287R	SETD2	3	47058562	47205434	-0.980003	1.01396	loss
287R	CDKN1B	12	12870753	12871900	-0.981925	1.01261	loss
287R	FANCD2	3	10070321	10142966	-1.00753	0.994794	loss
294R	BRAF	7	140434342	140624560	0.659722	3.15956	gain
294R	EZH2	7	148504673	148544455	0.659722	3.15956	gain
294R	KMT2C	7	151833846	152132918	0.659722	3.15956	gain
294R	SMAD2	18	45368139	45423188	-0.761822	1.1795	loss
294R	RB1	13	48877975	49054299	-0.765237	1.17671	loss
294R	FANCD2	3	10070269	10119940	-0.827292	1.12717	loss
294R	BRCA2	13	32890516	32972947	-0.828353	1.12634	loss
294R	PTEN	10	89623727	89725266	-0.99398	1.00418	loss
294R	SUFU	10	104263834	104389979	-0.99398	1.00418	loss
305R	MYC	8	128748819	128753224	3.06863	16.7795	gain-high
305R	USP7	16	8987834	9057162	0.564385	2.95751	gain
305R	ZFHX3	16	72827133	72845957	-0.826994	1.12741	loss
305R	BRCA2	13	32890577	32972927	-0.986785	1.0092	loss
305R	RB1	13	48878028	48939127	-0.996714	1.00228	loss
305R	ZFHX3	16	72863657	72994064	-1.01268	0.991249	loss
305R	FANCA	16	89804193	89883043	-1.01268	0.991249	loss
305R	CDKN1B	12	12870753	12871900	-1.01553	0.989293	loss
305R	CDH1	16	68771298	68867422	-1.0191	0.986848	loss
305R	ZFHX3	16	72821042	72822767	-1.0191	0.986848	loss
305R	TP53	17	7572906	7579932	-1.05031	0.965729	loss
305R	PTEN	10	89725023	89725249	-1.09729	0.934787	loss
305R	SUFU	10	104263889	104389932	-1.09729	0.934787	loss
305R	PTEN	10	89624206	89720895	-3.65648	0.158606	homdel
305R	RB1	13	48941609	49054227	-28.3358	5.9e-09	homdel
305R Cx	MYC	8	128748819	128753224	3.1505	17.7593	gain-high
305R Cx	USP7	16	8987834	9057162	0.543608	2.91523	gain
305R Cx	PALB2	16	23614759	23652498	0.543608	2.91523	gain
305R Cx	KEAP1	19	10597307	10610729	0.526127	2.88012	gain
305R Cx	PIK3R2	19	18266669	18280124	0.526127	2.88012	gain
305R Cx	SETD2	3	47205323	47205434	-0.903031	1.06952	loss
305R Cx	PTEN	10	89624206	89624325	-0.938237	1.04374	loss
305R Cx	TP53	17	7572906	7579932	-0.93829	1.0437	loss
305R Cx	SUFU	10	104263889	104389932	-0.943499	1.03994	loss
305R Cx	RB1	13	48878028	48939127	-0.953166	1.033	loss
305R Cx	CDH1	16	68771298	68867422	-0.96716	1.02302	loss
305R Cx	ZFHX3	16	72821042	72994064	-0.96716	1.02302	loss
305R Cx	FANCA	16	89804193	89883043	-0.96716	1.02302	loss
305R Cx	BRCA2	13	32890577	32972927	-0.990877	1.00634	loss
305R Cx	CDKN1B	12	12870753	12871900	-1.01054	0.992721	loss
305R Cx	PTEN	10	89653761	89725249	-18.5159	5.34e-06	homdel
305R Cx	RB1	13	48941609	49054227	-28.6876	4.63e-09	homdel
330M	AR	X	66764968	66943703	4.35528	20.4677	gain-high
330M	SETDB1	1	150900170	150936860	1.79844	6.95688	gain
330M	EZH2	7	148504717	148504818	0.884104	3.69124	gain
330M	MET	7	116339118	116436198	0.840345	3.58096	gain
330M	PIK3CA	3	178916593	178952172	0.833574	3.56419	gain
330M	PIK3CB	3	138374210	138374388	0.797774	3.47683	gain
330M	EZH2	7	148506142	148544410	0.773784	3.4195	gain
330M	BRAF	7	140434376	140624523	0.734635	3.32795	gain
330M	PIK3R2	19	18266669	18280124	0.723459	3.30227	gain
330M	PIK3CB	3	138374963	138478205	0.608296	3.04892	gain
330M	KEAP1	19	10597307	10597514	-0.740461	1.1971	loss
330M	CDH1	16	68771298	68867422	-0.794911	1.15276	loss
330M	TP53	17	7572906	7579932	-0.802157	1.14698	loss
330M	PALB2	16	23614759	23652498	-0.806289	1.1437	loss
330M	KEAP1	19	10599847	10610729	-0.975087	1.01742	loss
330M	KMT2C	7	151833896	152132891	-1.3946	0.7607	loss
330M	CDKN1B	12	12870753	12871900	-1.51138	0.701551	loss
365R	CCND1	11	69456061	69466070	1.99464	7.97033	gain
365R	CDK12	17	37618304	37687589	0.596716	3.02454	gain
365R	USP28	11	113669941	113746243	0.58509	3.00027	gain
365R	KMT2A	11	118307207	118392907	0.58509	3.00027	gain
365R	MYC	8	128748819	128753224	0.578995	2.98762	gain
365R	SPOP	17	47677719	47700192	0.545933	2.91993	gain
365R	AXIN2	17	63526073	63554758	0.545933	2.91993	gain
365R	PRPF8	17	1554075	1587885	-0.927386	1.05162	loss
365R	TP53	17	7572906	7579932	-0.927386	1.05162	loss
365R	NCOR1	17	15935589	16097903	-0.927386	1.05162	loss
365R	ZNRF3	22	29279734	29449630	-0.92942	1.05014	loss
365R	CDH1	16	68771298	68867422	-0.937515	1.04426	loss
365R	ZFHX3	16	72821042	72994064	-0.937515	1.04426	loss
365R	FANCA	16	89804193	89883043	-0.937515	1.04426	loss
365R	IGF2R	6	160390258	160493088	-0.952598	1.0334	loss
365R	PTEN	10	89624206	89725249	-1.75233	0.593644	loss
365R	SUFU	10	104263889	104389932	-1.75233	0.593644	loss
365R	PTEN	10	89624206	89725249	-14.4532	8.92e-05	homdel
369R	KMT2A	11	118373048	118377419	0.705253	3.26086	gain
369R	RB1	13	48877975	49054299	-0.737861	1.19926	loss
369R	CDKN1B	12	12870727	12871956	-0.750197	1.18904	loss
369R	TP53	17	7572854	7579992	-0.797269	1.15087	loss
369R	BRCA2	13	32890516	32972947	-0.921443	1.05596	loss
369R	AKT1	14	105236980	105259091	-0.930346	1.04946	loss
369R	ZFHX3	16	72822044	72994120	-1.06078	0.958746	loss
369R	PTEN	10	89623727	89725266	-1.8191	0.566795	loss
369R	SUFU	10	104263834	104389979	-1.8191	0.566795	loss
369R	PTEN	10	89623727	89725266	-9.83431	0.00219082	homdel
373M	SMAD2	18	45368139	45423188	0.888683	3.70297	gain
373M	MYC	8	128748777	128753268	0.559469	2.94745	gain
373M	FANCD2	3	10070269	10119940	-0.746724	1.19191	loss
373M	RAF1	3	12625947	12660292	-0.746724	1.19191	loss
373M	SETD2	3	47058521	47205481	-0.759832	1.18113	loss
373M	CDH1	16	68771217	68867428	-0.837756	1.11903	loss
373M	ZFHX3	16	72822044	72994120	-0.837756	1.11903	loss
373M	FANCA	16	89809138	89883087	-0.837756	1.11903	loss
373M	TP53	17	7572854	7579992	-1.19018	0.876496	loss
373M	RB1	13	48877975	49054299	-1.62166	0.649923	loss
373M	PIK3R1	5	67522436	67593491	-1.63343	0.644642	loss
373M Cx	SMAD2	18	45368177	45423147	0.533208	2.89429	gain
373M Cx	MBD1	18	47793937	47806382	0.533208	2.89429	gain
373M Cx	ARID2	12	46123599	46298881	0.524546	2.87696	gain
373M Cx	KMT2D	12	49415542	49449127	0.524546	2.87696	gain
373M Cx	STAB2	12	103981234	104160134	0.521015	2.86993	gain
373M Cx	AKT3	1	243663024	244006492	-0.761796	1.17952	loss
373M Cx	CDH1	16	68771298	68867422	-0.768346	1.17418	loss
373M Cx	ZFHX3	16	72821042	72994064	-0.768346	1.17418	loss
373M Cx	FANCA	16	89804193	89883043	-0.768346	1.17418	loss
373M Cx	FANCD2	3	10070321	10142966	-0.774474	1.1692	loss
373M Cx	RAF1	3	12625992	12660240	-0.774474	1.1692	loss
373M Cx	TP53	17	7572906	7579932	-0.794273	1.15327	loss
373M Cx	ARID1A	1	27056121	27089796	-1.74377	0.597177	loss
373M Cx	RB1	13	48878028	49054227	-1.74553	0.596449	loss
373M Cx	PIK3R1	5	67522483	67593449	-1.7597	0.590619	loss
373M Cx	ERF	19	42752596	42759171	-7.71745	0.00950268	homdel
374M	MYC	8	128748777	128753268	3.54027	23.2679	gain-high
374M	IDH1	2	209101735	209116301	1.04339	4.12213	gain
374M	ERBB4	2	212248274	212989694	1.04339	4.12213	gain
374M	AKT3	1	243668490	244006537	0.839319	3.57841	gain
374M	SPEN	1	16199249	16265979	0.646746	3.13127	gain
374M	ARID1A	1	27022831	27107285	0.646746	3.13127	gain
374M	RB1	13	48877975	49054299	-1.43948	0.7374	loss
374M	ZFHX3	16	72822044	72994120	-7.62198	0.0101528	homdel
374M	PTEN	10	89623727	89725266	-8.97291	0.00398029	homdel
374M Cx	MYC	8	128748819	128753224	3.58218	23.9538	gain-high
374M Cx	AKT3	1	243663024	244006492	0.770036	3.41062	gain
374M Cx	SETDB1	1	150900170	150936860	0.769504	3.40937	gain
374M Cx	PIK3R2	19	18266669	18280124	0.708407	3.268	gain
374M Cx	AXIN2	17	63526073	63554758	0.596173	3.0234	gain
374M Cx	FANCD2	3	10070321	10074676	0.578262	2.9861	gain
374M Cx	SPEN	1	16260395	16265942	0.562684	2.95403	gain
374M Cx	BRAF	7	140434376	140624523	0.528219	2.8843	gain
374M Cx	EZH2	7	148504717	148544410	0.528219	2.8843	gain
374M Cx	KMT2C	7	151833896	152132891	0.528219	2.8843	gain
374M Cx	MET	7	116339118	116436198	0.528219	2.8843	gain
374M Cx	RB1	13	48878028	49054227	-1.27739	0.825082	loss
374M Cx	PTEN	10	89624206	89720895	-22.9933	2.4e-07	homdel
374M Cx	ZFHX3	16	72821042	72994064	-26.9761	1.52e-08	homdel
382M	MYC	8	128748777	128753268	1.16424	4.4823	gain
382M	PIK3CB	3	138374203	138478214	0.971282	3.92116	gain
382M	CTNNB1	3	41265441	41280860	0.643841	3.12497	gain
382M	PIK3CA	3	178916554	178952201	0.595957	3.02295	gain
382M	KMT2C	7	151864161	151962366	0.537576	2.90306	gain
382M	CDKN1B	12	12870727	12871956	-0.861204	1.10099	loss
382M	RB1	13	48877975	49054299	-0.923221	1.05466	loss
382M	KMT2C	7	151852961	151860962	-0.949299	1.03577	loss
382M	PTEN	10	89623727	89725266	-0.96689	1.02322	loss
382M	SUFU	10	104263834	104389979	-0.96689	1.02322	loss
382M	TP53	17	7572854	7579992	-1.40254	0.756525	loss
382M	FANCA	16	89809138	89883087	-1.42678	0.74392	loss
382M	AR	X	66937238	66942890	-5.06364	0.0299015	homdel
382M	CHD1	5	98228156	98262142	-14.8535	6.76e-05	homdel
386R	PIK3CA	3	178916554	178952201	1.91339	7.53386	gain
386R	PIK3CB	3	138374203	138478214	0.500503	2.82941	gain
386R	CHD7	8	61653926	61778560	0.490041	2.80897	gain
386R	MYC	8	128748777	128753268	0.490041	2.80897	gain
386R	MLH1	3	37034947	37092202	-0.755716	1.1845	loss
386R	CTNNB1	3	41265441	41280860	-0.755716	1.1845	loss
386R	SETD2	3	47058521	47205481	-0.755716	1.1845	loss
386R	CDH1	16	68771217	68867428	-0.760688	1.18043	loss
386R	ZFHX3	16	72822044	72994120	-0.760688	1.18043	loss
386R	FANCA	16	89809138	89883087	-0.760688	1.18043	loss
386R	TP53	17	7572854	7579992	-0.769771	1.17302	loss
387.38A	AR	X	66764913	66943736	4.07951	16.9065	gain-high
387.38A	KDM6A	X	44732733	44733013	1.58853	3.00743	gain
387.38A	KDM6A	X	44733108	44970731	1.218	2.32624	gain
387.38A	MYC	8	128748777	128753268	1.1712	4.50398	gain
387.38A	GNAS	20	57428246	57485941	0.824555	3.54198	gain
387.38A	ARID2	12	46243754	46298933	0.717132	3.28782	gain
387.38A	U2AF1	21	44513159	44527705	0.676095	3.19562	gain
387.38A	MLH1	3	37034947	37092202	0.636635	3.1094	gain
387.38A	CTNNB1	3	41265441	41280860	0.636635	3.1094	gain
387.38A	MRE11A	11	94153220	94226029	0.611798	3.05633	gain
387.38A	AKT1	14	105236980	105259091	0.496914	2.82238	gain
387.38A	FANCA	16	89809138	89883087	-0.759587	1.18133	loss
387.38A	CDKN1B	12	12870727	12871956	-0.79712	1.15099	loss
387.38A	TP53	17	7572854	7579992	-1.36492	0.776512	loss
387.38A Cx	AR	X	66764968	66943703	4.04104	16.4617	gain-high
387.38A Cx	KDM6A	X	44732777	44970676	1.4492	2.73057	gain
387.38A Cx	MYC	8	128748819	128753224	1.1473	4.42998	gain
387.38A Cx	CTNNB1	3	41265539	41280853	0.828734	3.55225	gain
387.38A Cx	GNAS	20	57415141	57485904	0.693134	3.23358	gain
387.38A Cx	MLH1	3	37035018	37092164	0.665149	3.17146	gain
387.38A Cx	AKT1	14	105236657	105259000	0.647398	3.13268	gain
387.38A Cx	ZFHX3	16	72821042	72994064	-1.54635	0.68475	loss
387.38A Cx	AXIN2	17	63526073	63554758	-1.64309	0.64034	loss
387.38A Cx	TP53	17	7572906	7579932	-1.69727	0.616738	loss
394M	AR	X	66764968	66905988	2.56388	5.91296	gain
394M	AR	X	66931223	66943703	2.12994	4.37699	gain
394M	CHD7	8	61693538	61773704	1.34785	5.09065	gain
394M	CHD7	8	61653971	61655676	1.21014	4.6272	gain
394M	CHD7	8	61774734	61778512	1.17729	4.52303	gain
394M	PIK3CA	3	178916593	178952172	1.12939	4.37532	gain
394M	KMT2A	11	118307207	118392907	0.890831	3.70849	gain
394M	PIK3CB	3	138374210	138478205	0.846714	3.5968	gain
394M	MRE11A	11	94153270	94225987	0.645656	3.1289	gain
394M	STAB2	12	103981234	104160134	0.580019	2.98974	gain
394M	USP28	11	113669941	113746243	0.50684	2.84187	gain
394M	MET	7	116339118	116436198	0.498595	2.82567	gain
394M	USP7	16	8987834	8987981	-0.742396	1.19549	loss
394M	FANCA	16	89804193	89883043	-0.760374	1.18069	loss
394M	PTEN	10	89624206	89725249	-0.793542	1.15385	loss
394M	SUFU	10	104263889	104389932	-0.793542	1.15385	loss
394M	PRPF8	17	1554075	1587885	-0.798118	1.1502	loss
394M	TP53	17	7572906	7579932	-0.798118	1.1502	loss
394M	CDH1	16	68771298	68867422	-0.807688	1.14259	loss
394M	CDKN1B	12	12870753	12871900	-0.851785	1.1082	loss
394M	PALB2	16	23614759	23649470	-0.862553	1.09996	loss
394M	RB1	13	48878028	49054227	-1.35882	0.779802	loss
394M	PTEN	10	89624206	89725249	-6.12376	0.028681	homdel
394M	CHD1	5	98238583	98262110	-9.11739	0.00360099	homdel
394M	CHD1	5	98192063	98237059	-21.7261	5.77e-07	homdel
394M Cx	AR	X	66764968	66943703	3.29604	9.82216	gain-high
394M Cx	CHD7	8	61653971	61778512	1.362	5.14083	gain
394M Cx	PIK3CB	3	138374210	138478205	1.10943	4.31521	gain
394M Cx	PIK3CA	3	178916593	178952172	1.10943	4.31521	gain
394M Cx	USP28	11	113746146	113746243	0.789047	3.45587	gain
394M Cx	KMT2A	11	118307207	118392907	0.789047	3.45587	gain
394M Cx	SPOP	17	47677719	47700192	0.646238	3.13016	gain
394M Cx	AXIN2	17	63526073	63554758	0.646238	3.13016	gain
394M Cx	NCOR2	12	124809927	124979817	0.515982	2.85993	gain
394M Cx	PALB2	16	23614759	23649470	-0.754516	1.18549	loss
394M Cx	CDKN1B	12	12870753	12871900	-1.20059	0.870195	loss
394M Cx	RB1	13	48878028	49054227	-1.55623	0.680077	loss
394M Cx	PTEN	10	89711854	89720895	-8.46183	0.00567238	homdel
394M Cx	CHD1	5	98192063	98262110	-19.8985	2.05e-06	homdel
395M	MET	7	116339118	116436198	0.572959	2.97514	gain
395M	BRAF	7	140434376	140624523	0.572959	2.97514	gain
395M	EZH2	7	148504717	148544410	0.572959	2.97514	gain
395M	KMT2C	7	151833896	152132891	0.572959	2.97514	gain
395M	PIK3CB	3	138374210	138478205	0.526284	2.88043	gain
395M	PIK3CA	3	178916593	178952172	0.526284	2.88043	gain
395M	ZFHX3	16	72821042	72994064	-0.95244	1.03352	loss
395M	XPO1	2	61705934	61761052	-1.12426	0.917475	loss
395M	RB1	13	48878028	49054227	-1.14896	0.9019	loss
395M	CDK12	17	37618304	37687589	-1.22098	0.857982	loss
395M	KEAP1	19	10597307	10610729	-1.23329	0.850693	loss
407M	CHD7	8	61653971	61778512	1.68431	6.42773	gain
407M	MYC	8	128748819	128753224	1.59361	6.03607	gain
407M	AKT1	14	105236657	105259000	0.908648	3.75457	gain
407M	GEMIN5	5	154267749	154317713	0.781684	3.43827	gain
407M	JAK1	1	65300224	65351967	-0.771586	1.17155	loss
407M	SMAD2	18	45368177	45423147	-0.779661	1.16501	loss
407M	MBD1	18	47793937	47806382	-0.779661	1.16501	loss
407M	NCOR1	17	15935589	16097903	-0.82209	1.13124	loss
407M	TP53	17	7572906	7579932	-0.82209	1.13124	loss
407M	CHD1	5	98192063	98262110	-0.833774	1.12212	loss
407M	APC	5	112090567	112179843	-0.833774	1.12212	loss
407M	SETD2	3	47058562	47205434	-0.843944	1.11424	loss
407M	RB1	13	48878028	49054227	-1.92501	0.526677	loss
407M Cx	CHD7	8	61653971	61778512	1.86914	7.30629	gain
407M Cx	MYC	8	128748819	128753224	1.65733	6.30864	gain
407M Cx	KDM6A	X	44732777	44970676	1.46993	2.77008	gain
407M Cx	AKT1	14	105236657	105259000	0.944023	3.84777	gain
407M Cx	GEMIN5	5	154267749	154317713	0.561987	2.9526	gain
407M Cx	CDKN2A	9	21968207	21994350	-0.848417	1.11079	loss
407M Cx	IGF2R	6	160390258	160526136	-0.862998	1.09962	loss
407M Cx	SMAD2	18	45368177	45423147	-0.871669	1.09303	loss
407M Cx	MBD1	18	47793937	47806382	-0.871669	1.09303	loss
407M Cx	JAK1	1	65300224	65351967	-0.885067	1.08292	loss
407M Cx	CHD1	5	98192063	98262110	-0.994875	1.00356	loss
407M Cx	APC	5	112090567	112179843	-0.994875	1.00356	loss
407M Cx	TP53	17	7572906	7579932	-1.01445	0.990034	loss
407M Cx	NCOR1	17	15935589	16097903	-1.01445	0.990034	loss
407M Cx	SETD2	3	47058562	47205434	-1.06766	0.954184	loss
407M Cx	RB1	13	48878028	49054227	-1.99062	0.503261	loss
410.51A	AKT3	1	243668490	244006537	1.22079	4.66149	gain
410.51A	KMT2A	11	118373048	118377419	0.958529	3.88665	gain
410.51A	CHD7	8	61653926	61778560	0.929286	3.80867	gain
410.51A	MYC	8	128748777	128753268	0.929286	3.80867	gain
410.51A	BRAF	7	140434342	140624560	0.694282	3.23616	gain
410.51A	GNAS	20	57428246	57485941	0.548247	2.92462	gain
410.51A	RB1	13	48877975	48955618	-0.761378	1.17987	loss
410.51A	RB1	13	49027035	49054299	-1.39432	0.760848	loss
410.51A Cx	AKT3	1	243663024	244006492	1.13495	4.39222	gain
410.51A Cx	BRAF	7	140434376	140624523	0.882454	3.68702	gain
410.51A Cx	CHD7	8	61653971	61778512	0.870839	3.65745	gain
410.51A Cx	MYC	8	128748819	128753224	0.859821	3.62963	gain
410.51A Cx	PIK3CB	3	138374210	138478205	0.715525	3.28416	gain
410.51A Cx	IDH1	2	209104566	209116295	0.567045	2.96297	gain
410.51A Cx	SETDB1	1	150900170	150936860	0.564406	2.95756	gain
410.51A Cx	EZH2	7	148504717	148544410	0.523401	2.87468	gain
410.51A Cx	KMT2C	7	151833896	152132891	0.523401	2.87468	gain
410.51A Cx	GNAS	20	57415141	57485904	0.507221	2.84262	gain
410.51A Cx	MET	7	116339118	116436198	0.503922	2.83613	gain
410.51A Cx	RB1	13	49027108	49054227	-1.39379	0.761127	loss
410.51A Cx	RB1	13	48878028	48923179	-1.55592	0.680223	loss
422M	AR	X	66764968	66943703	1.44064	2.71441	gain
422M	KDM6A	X	44732777	44970676	1.04379	2.06164	gain
422M	AKT1	14	105236657	105259000	0.934771	3.82317	gain
422M	CHD7	8	61653971	61778512	0.890447	3.7075	gain
422M	CCND1	11	69456061	69466070	0.539595	2.90713	gain
422M	IGF2R	6	160390258	160526136	0.498876	2.82622	gain
422M	ZNRF3	22	29279734	29280074	-0.782512	1.16271	loss
422M	PIK3R1	5	67522483	67569861	-1.21751	0.860049	loss
422M	ZFHX3	16	72821042	72994064	-1.24855	0.841742	loss
422M	SMAD2	18	45368177	45423147	-1.42066	0.747083	loss
422M	MBD1	18	47793937	47806382	-1.42066	0.747083	loss
422M	FANCA	16	89804193	89811499	-1.42152	0.746638	loss
422M	PIK3R1	5	67575409	67593449	-1.42564	0.744508	loss
422M	CHD1	5	98192063	98262110	-1.56948	0.67386	loss
422M	FANCA	16	89812971	89883043	-1.6019	0.658886	loss
422M	CDH1	16	68771298	68867422	-1.6454	0.639316	loss
422M	MGA	15	41961072	42059498	-1.64616	0.638979	loss
424M	AR	X	66764968	66943703	4.63796	24.898	gain-high
424M	MYC	8	128748819	128753224	1.27429	4.8376	gain
424M	CHD7	8	61653971	61778512	0.979446	3.94342	gain
424M	MET	7	116339118	116436198	0.689319	3.22504	gain
424M	BRAF	7	140434376	140624523	0.6762	3.19585	gain
424M	EZH2	7	148504717	148544410	0.6762	3.19585	gain
424M	GNAS	20	57415141	57485904	0.535914	2.89972	gain
424M	FANCD2	3	10074495	10142966	0.521828	2.87155	gain
424M	RAF1	3	12625992	12660240	0.521828	2.87155	gain
424M	CDKN1B	12	12870753	12871900	-1.58992	0.66438	loss
424M	PTEN	10	89653761	89712036	-23.8207	1.35e-07	homdel
426M	MDM2	12	69202237	69233649	3.41839	21.383	gain-high
426M	PTEN	10	89624206	89725249	-0.989341	1.00742	loss
426M	SUFU	10	104263889	104389932	-0.989341	1.00742	loss
426M Cx	MDM2	12	69202237	69233649	3.28021	19.4299	gain-high
426M Cx	PTEN	10	89624206	89725249	-1.00226	0.998435	loss
426M Cx	SUFU	10	104263889	104389932	-1.00226	0.998435	loss
435.10A	PIK3CB	3	138374210	138478205	1.26923	4.82066	gain
435.10A	MYC	8	128748819	128753224	1.00125	4.00347	gain
435.10A	SETDB1	1	150900170	150936860	0.584638	2.99933	gain
435.10A	NCOR2	12	124809927	124979817	0.574408	2.97813	gain
435.10A	IGF2R	6	160390258	160526136	0.559109	2.94672	gain
435.10A	PRPF8	17	1554075	1587885	0.530255	2.88837	gain
435.10A	AXIN1	16	338101	397045	-0.879616	1.08702	loss
435.10A	CDKN1B	12	12870753	12871900	-0.93092	1.04905	loss
435.10A	ERBB4	2	212248319	213403274	-0.940489	1.04211	loss
435.10A	CUL3	2	225338941	225449746	-0.940489	1.04211	loss
435.10A	PAX6	11	31811461	31827979	-0.953348	1.03287	loss
435.10A	SUFU	10	104263889	104389932	-0.953937	1.03244	loss
435.10A	CHD1	5	98192063	98262110	-0.95841	1.02925	loss
435.10A	APC	5	112090567	112179843	-0.95841	1.02925	loss
435.10A	ZNRF3	22	29279734	29449630	-0.962634	1.02624	loss
435.10A	USP28	11	113669941	113746243	-0.96603	1.02383	loss
435.10A	MGA	15	41961072	42059498	-0.968572	1.02202	loss
435.10A	CDH1	16	68771298	68867422	-0.97645	1.01646	loss
435.10A	ZFHX3	16	72821042	72994064	-0.97645	1.01646	loss
435.10A	FANCA	16	89804193	89883043	-0.97645	1.01646	loss
435.10A	BRCA2	13	32890577	32972927	-0.994809	1.0036	loss
435.10A	RB1	13	48878028	49054227	-1.4102	0.752519	loss
435.10A	TP53	17	7576516	7579932	-28.4523	5.45e-09	homdel
435.1A Cx	PIK3CB	3	138374210	138478205	1.18174	4.537	gain
435.1A Cx	TCERG1	5	145826892	145890225	0.611593	3.05589	gain
435.1A Cx	IGF2R	6	160390258	160526136	0.600014	3.03146	gain
435.1A Cx	GEMIN5	5	154280878	154317713	0.547014	2.92212	gain
435.1A Cx	ZFHX3	16	72821042	72845957	-0.822398	1.131	loss
435.1A Cx	SMARCAD1	4	95129525	95210705	-0.842661	1.11523	loss
435.1A Cx	ERBB4	2	212248319	213403274	-0.880905	1.08605	loss
435.1A Cx	CUL3	2	225338941	225343082	-0.880905	1.08605	loss
435.1A Cx	CHD1	5	98192063	98262110	-0.953404	1.03283	loss
435.1A Cx	APC	5	112090567	112179843	-0.953404	1.03283	loss
435.1A Cx	ZFHX3	16	72863657	72994064	-0.959331	1.02859	loss
435.1A Cx	BRCA2	13	32890577	32972927	-0.960712	1.02761	loss
435.1A Cx	SUFU	10	104263889	104389932	-0.979077	1.01461	loss
435.1A Cx	ZNRF3	22	29383043	29449630	-1.00402	0.997217	loss
435.1A Cx	USP28	11	113669941	113746243	-1.02655	0.981765	loss
435.1A Cx	MGA	15	41961072	42059498	-1.04468	0.969505	loss
435.1A Cx	CUL3	2	225346588	225449746	-1.08523	0.942634	loss
435.1A Cx	FANCA	16	89804193	89811499	-1.09653	0.93528	loss
435.1A Cx	CDH1	16	68771298	68867422	-1.20878	0.865269	loss
435.1A Cx	ZNRF3	22	29279734	29280074	-1.22819	0.853705	loss
435.1A Cx	FANCA	16	89812971	89883043	-1.26642	0.83138	loss
435.1A Cx	RB1	13	48878028	49054227	-1.32767	0.796822	loss
435.1A Cx	TP53	17	7576516	7579932	-28.5835	4.97e-09	homdel
435.23A	PIK3CB	3	138374210	138478205	1.28924	4.88799	gain
435.23A	CHD7	8	61653971	61778512	0.824794	3.54256	gain
435.23A	FOXA1	14	38060549	38061936	0.7072	3.26526	gain
435.23A	CTNNB1	3	41265539	41279587	0.636117	3.10828	gain
435.23A	ARID4A	14	58766552	58838727	0.611642	3.05599	gain
435.23A	MYC	8	128748819	128753224	0.577342	2.9842	gain
435.23A	IGF2R	6	160390258	160526136	0.547639	2.92338	gain
435.23A	KMT2C	7	151833896	152132891	0.540403	2.90876	gain
435.23A	CTNNB1	3	41280604	41280853	0.54037	2.90869	gain
435.23A	SETDB1	1	150900170	150936860	0.536677	2.90125	gain
435.23A	FOXA1	14	38064085	38064197	0.492984	2.81471	gain
435.23A	APC	5	112175345	112179578	-0.770629	1.17232	loss
435.23A	BRCA2	13	32906388	32915091	-0.790002	1.15669	loss
435.23A	SMARCAD1	4	95129525	95210705	-0.840343	1.11702	loss
435.23A	CDKN1B	12	12870753	12871900	-0.895345	1.07524	loss
435.23A	CUL3	2	225338941	225400378	-0.900111	1.07169	loss
435.23A	ERBB4	2	212248319	213403274	-0.900111	1.07169	loss
435.23A	BRCA2	13	32915091	32972927	-0.917148	1.05911	loss
435.23A	ZFHX3	16	72821042	72994064	-0.921986	1.05556	loss
435.23A	USP28	11	113669941	113746243	-0.925694	1.05285	loss
435.23A	CHD1	5	98192063	98262110	-0.927911	1.05124	loss
435.23A	APC	5	112090567	112175345	-0.927911	1.05124	loss
435.23A	MLH1	3	37035018	37092164	-0.965854	1.02395	loss
435.23A	ZNRF3	22	29279734	29449630	-0.97072	1.0205	loss
435.23A	BRCA2	13	32890577	32905187	-0.972713	1.01909	loss
435.23A	PAX6	11	31811461	31827979	-0.983341	1.01161	loss
435.23A	APC	5	112179578	112179843	-0.995229	1.00331	loss
435.23A	SUFU	10	104263889	104389932	-1.00921	0.993636	loss
435.23A	MGA	15	41961072	42059498	-1.01148	0.992074	loss
435.23A	CUL3	2	225422355	225449746	-1.08611	0.942059	loss
435.23A	PRPF8	17	1554075	1587885	-1.11561	0.922992	loss
435.23A	TP53	17	7572906	7574053	-1.11561	0.922992	loss
435.23A	CDH1	16	68771298	68867422	-1.12598	0.916381	loss
435.23A	FANCA	16	89804193	89883043	-1.16017	0.89492	loss
435.23A	RB1	13	48878028	49054227	-1.33581	0.792339	loss
435.23A	TP53	17	7576516	7579932	-28.3742	5.75e-09	homdel
435.7A	PIK3CB	3	138374210	138478205	1.12834	4.37214	gain
435.7A	ZFHX3	16	72821617	72994064	-0.89187	1.07783	loss
435.7A	PAX6	11	31811461	31827979	-0.934795	1.04623	loss
435.7A	ERBB4	2	212248319	213403274	-0.935804	1.0455	loss
435.7A	CUL3	2	225338941	225449746	-0.935804	1.0455	loss
435.7A	ZNRF3	22	29383043	29449630	-0.950229	1.0351	loss
435.7A	SUFU	10	104263889	104389932	-0.985152	1.01034	loss
435.7A	BRCA2	13	32890577	32972927	-0.985743	1.00993	loss
435.7A	CDKN1B	12	12870753	12871900	-0.998891	1.00077	loss
435.7A	CHD1	5	98192063	98262110	-1.02172	0.985058	loss
435.7A	APC	5	112090567	112179843	-1.02172	0.985058	loss
435.7A	MGA	15	41961072	42059498	-1.05353	0.963576	loss
435.7A	FANCA	16	89804193	89883043	-1.13838	0.908539	loss
435.7A	CDH1	16	68771298	68867422	-1.15002	0.901238	loss
435.7A	ZFHX3	16	72821042	72821617	-1.15002	0.901238	loss
435.7A	ZNRF3	22	29279734	29280074	-1.20204	0.86932	loss
435.7A	RB1	13	48878028	49054227	-1.32999	0.795542	loss
435.7A	TP53	17	7576516	7579932	-28.5615	5.05e-09	homdel
452C	MDM2	12	69202237	69233649	4.34787	40.7258	gain-high
452C	CHD7	8	61653971	61778512	0.67073	3.18376	gain
452C	MYC	8	128748819	128753224	0.556691	2.94178	gain
452C	PTEN	10	89624206	89725249	-0.975886	1.01686	loss
452C	SUFU	10	104263889	104389932	-0.975886	1.01686	loss
463.45A	CHD7	8	61653971	61778512	1.64054	6.23565	gain
463.45A	MYC	8	128748819	128753224	1.22924	4.68887	gain
463.45A	SPOP	17	47677719	47700192	1.16347	4.47991	gain
463.45A	GNAS	20	57415141	57470759	1.0795	4.22661	gain
463.45A	GNAS	20	57473975	57485904	0.846908	3.59728	gain
463.45A	STAB2	12	103981234	104160134	0.706515	3.26371	gain
463.45A	MET	7	116339118	116436198	0.689479	3.2254	gain
463.45A	BRAF	7	140434376	140624523	0.689479	3.2254	gain
463.45A	EZH2	7	148504717	148544410	0.689479	3.2254	gain
463.45A	KMT2C	7	151833896	152132891	0.689479	3.2254	gain
463.45A	NCOR2	12	124809927	124979817	0.65559	3.15052	gain
463.45A	FOXA1	14	38060549	38064197	0.505725	2.83967	gain
463.45A	PTEN	10	89720630	89725249	-0.765902	1.17617	loss
463.45A	SUFU	10	104263889	104389932	-0.765902	1.17617	loss
463.45A	FANCA	16	89804193	89815195	-0.775385	1.16847	loss
463.45A	SETD2	3	47058562	47205434	-0.819225	1.13349	loss
463.45A	MSH2	2	47630310	47710108	-0.85894	1.10272	loss
463.45A	FANCD2	3	10070321	10142966	-0.881977	1.08525	loss
463.45A	RAF1	3	12625992	12660240	-0.881977	1.08525	loss
463.45A	CDH1	16	68771298	68867422	-0.892144	1.07763	loss
463.45A	TP53	17	7572906	7579932	-0.89322	1.07682	loss
463.45A	XPO1	2	61705934	61761052	-0.920105	1.05694	loss
463.45A	FANCA	16	89816117	89883043	-0.930846	1.0491	loss
463.45A	IGF2R	6	160390258	160526136	-1.55146	0.682329	loss
463.55A	MYC	8	128748819	128753224	1.31074	4.96137	gain
463.55A	CHD7	8	61653971	61778512	1.28382	4.86966	gain
463.55A	SPOP	17	47677719	47700192	1.12682	4.36754	gain
463.55A	GNAS	20	57415141	57485904	0.90072	3.734	gain
463.55A	PTEN	10	89720630	89725249	-0.791374	1.15559	loss
463.55A	SUFU	10	104263889	104389932	-0.791374	1.15559	loss
463.55A	IGF2R	6	160390258	160526136	-1.67913	0.624542	loss
463.58A	CHD7	8	61653971	61778512	1.5341	5.79215	gain
463.58A	SPOP	17	47677719	47700192	1.28725	4.88125	gain
463.58A	MYC	8	128748819	128753224	1.12876	4.37341	gain
463.58A	KDM6A	X	44732777	44970676	1.03963	2.0557	gain
463.58A	AKT1	14	105236657	105259000	0.767899	3.40558	gain
463.58A	STAB2	12	103981234	104124054	0.565417	2.95963	gain
463.58A	GNAS	20	57415141	57485904	0.539147	2.90623	gain
463.58A	FOXA1	14	38060549	38064197	0.520724	2.86935	gain
463.58A	NCOR2	12	124809927	124979817	0.500624	2.82965	gain
463.58A	STAB2	12	104125333	104160134	0.485782	2.80069	gain
463.58A	FANCD2	3	10070321	10142966	-0.741822	1.19597	loss
463.58A	RAF1	3	12625992	12660240	-0.741822	1.19597	loss
463.58A	MSH2	2	47630310	47710108	-0.759986	1.181	loss
463.58A	MGA	15	41961072	42019624	-0.764349	1.17744	loss
463.58A	FANCA	16	89828336	89883043	-0.819985	1.1329	loss
463.58A	TP53	17	7572906	7579932	-0.82166	1.13158	loss
463.58A	CDH1	16	68771298	68867422	-0.826301	1.12795	loss
463.58A	KEAP1	19	10597307	10610729	-0.850437	1.10923	loss
463.58A	XPO1	2	61705934	61753676	-0.866284	1.09712	loss
463.58A	SMARCAD1	4	95173746	95210705	-1.39337	0.761349	loss
463.58A	IGF2R	6	160390258	160526136	-1.41423	0.75042	loss
463.58A	PIK3R1	5	67522483	67593449	-1.47782	0.718062	loss
463.58A	CHD1	5	98192063	98262110	-1.47782	0.718062	loss
463.58A	APC	5	112090567	112179843	-1.47782	0.718062	loss
463.58A	SMARCAD1	4	95129525	95172004	-1.49865	0.707769	loss
463.8A	CHD7	8	61653971	61778512	1.32285	5.0032	gain
463.8A	SPOP	17	47677719	47700192	1.29332	4.90183	gain
463.8A	MYC	8	128748819	128753224	1.16204	4.47547	gain
463.8A	GNAS	20	57415141	57485904	1.10526	4.30275	gain
463.8A	MGA	15	41961072	42059498	-0.779041	1.16551	loss
463.8A	PTEN	10	89720630	89725249	-0.815714	1.13625	loss
463.8A	SUFU	10	104263889	104389932	-0.815714	1.13625	loss
463.8A	FANCA	16	89804193	89883043	-0.849951	1.10961	loss
463.8A	MSH2	2	47630310	47710108	-0.861385	1.10085	loss
463.8A	CDH1	16	68835552	68867422	-0.879672	1.08698	loss
463.8A	ZFHX3	16	72821042	72821904	-0.879672	1.08698	loss
463.8A	TP53	17	7572906	7579932	-0.898306	1.07303	loss
463.8A	XPO1	2	61705934	61761052	-0.958153	1.02943	loss
463.8A	KEAP1	19	10597307	10610729	-0.969249	1.02154	loss
472M	CHD7	8	61653971	61778512	0.594417	3.01972	gain
472M	GNAS	20	57415141	57485904	0.560716	2.95	gain
472M	KEAP1	19	10597307	10610729	0.515039	2.85807	gain
472M	PIK3R2	19	18266669	18280124	0.515039	2.85807	gain
472M	SETDB1	1	150900170	150936860	0.511781	2.85162	gain
472M	IGF2R	6	160390258	160526136	0.505705	2.83963	gain
472M	MYC	8	128748819	128753224	0.493684	2.81607	gain
472M	BRCA1	17	41197674	41276133	-0.944803	1.039	loss
472M	PTEN	10	89624206	89624325	-0.992376	1.0053	loss
472M	NCOR1	17	15935589	16097903	-1.00759	0.994753	loss
472M	CDH1	16	68771298	68867422	-1.01288	0.991112	loss
472M	ZFHX3	16	72821042	72994064	-1.01288	0.991112	loss
472M	FANCA	16	89804193	89883043	-1.01288	0.991112	loss
472M	CDKN1B	12	12870753	12871900	-1.04147	0.971664	loss
472M	TP53	17	7572906	7579932	-1.08839	0.940572	loss
472M	PTEN	10	89653761	89725249	-1.93493	0.523068	loss
472M	RB1	13	48878028	49054227	-27.7802	8.68e-09	homdel
472M Cx	CHD7	8	61653971	61778512	0.53139	2.89064	gain
472M Cx	TP53	17	7579291	7579932	-1.20961	0.864771	loss
472M Cx	BRCA1	17	41197674	41276133	-1.26655	0.831305	loss
472M Cx	CDH1	16	68771298	68867422	-1.29048	0.81763	loss
472M Cx	ZFHX3	16	72821042	72994064	-1.29048	0.81763	loss
472M Cx	FANCA	16	89804193	89883043	-1.29048	0.81763	loss
472M Cx	NCOR1	17	15935589	16097903	-1.29767	0.813565	loss
472M Cx	PTEN	10	89653761	89725249	-2.22538	0.427685	loss
472M Cx	RB1	13	48878028	49054227	-25.4079	4.49e-08	homdel

## Sheet: Data S6b
Supplementary Data 6b: Genomics – all copy number variants
# Complete set of copy number calls from cnvkit. Those that do not pass the thresholds are labelled as "no call"
Sample ID	Gene	Chromosome	Start	End	Log2	Copy	Call
305R Cx	RB1	13	48941609	49054227	-28.6876	4.63e-09	homdel
435.1A Cx	TP53	17	7576516	7579932	-28.5835	4.97e-09	homdel
435.7A	TP53	17	7576516	7579932	-28.5615	5.05e-09	homdel
435.10A	TP53	17	7576516	7579932	-28.4523	5.45e-09	homdel
435.23A	TP53	17	7576516	7579932	-28.3742	5.75e-09	homdel
305R	RB1	13	48941609	49054227	-28.3358	5.9e-09	homdel
201.1A Cx	RB1	13	48878028	49054227	-28.0281	7.31e-09	homdel
27.1A Cx	RB1	13	48878028	49054227	-28.0016	7.44e-09	homdel
472M	RB1	13	48878028	49054227	-27.7802	8.68e-09	homdel
374M Cx	ZFHX3	16	72821042	72994064	-26.9761	1.52e-08	homdel
27.1A Cx	CHD1	5	98192063	98262110	-26.9288	1.57e-08	homdel
201.2A Cx	RB1	13	48878028	49054227	-26.4693	2.15e-08	homdel
27.2A Cx	RB1	13	48878028	49054227	-26.4088	2.24e-08	homdel
472M Cx	RB1	13	48878028	49054227	-25.4079	4.49e-08	homdel
167.1R	PTEN	10	89685249	89720895	-24.5488	8.15e-08	homdel
424M	PTEN	10	89653761	89712036	-23.8207	1.35e-07	homdel
156R	NCOR1	17	15935589	16090021	-23.3694	1.85e-07	homdel
27.2A Cx	CHD1	5	98192063	98262110	-23.2476	2.01e-07	homdel
374M Cx	PTEN	10	89624206	89720895	-22.9933	2.4e-07	homdel
224R Cx	PTEN	10	89624206	89720895	-22.7226	2.89e-07	homdel
394M	CHD1	5	98192063	98237059	-21.7261	5.77e-07	homdel
224R	PTEN	10	89624206	89725249	-20.9924	9.59e-07	homdel
394M Cx	CHD1	5	98192063	98262110	-19.8985	2.05e-06	homdel
27.2A	RB1	13	48877975	49051046	-19.4316	2.83e-06	homdel
305R Cx	PTEN	10	89653761	89725249	-18.5159	5.34e-06	homdel
201.1A	RB1	13	48877975	49051641	-16.8488	1.69e-05	homdel
201.1A Cx	PTEN	10	89624206	89725249	-16.8186	1.73e-05	homdel
382M	CHD1	5	98228156	98262142	-14.8535	6.76e-05	homdel
365R	PTEN	10	89624206	89725249	-14.4532	8.92e-05	homdel
201.2A Cx	PTEN	10	89624206	89725249	-14.1286	0.00011166	homdel
27.2A	CHD1	5	98192011	98262142	-13.3942	0.000185769	homdel
201.1A	PTEN	10	89623727	89725266	-12.2328	0.000415518	homdel
387.38A Cx	GNAQ	9	80336218	80646171	-11.6189	0.000635905	homdel
272R	EPCAM	2	47596575	47613828	-11.1116	0.000903868	homdel
272R	MSH2	2	47630288	47643625	-11.1116	0.000903868	homdel
167.2M Cx	PTEN	10	89685249	89725249	-10.6738	0.00122432	homdel
369R	PTEN	10	89623727	89725266	-9.83431	0.00219082	homdel
394M	CHD1	5	98238583	98262110	-9.11739	0.00360099	homdel
374M	PTEN	10	89623727	89725266	-8.97291	0.00398029	homdel
394M Cx	PTEN	10	89711854	89720895	-8.46183	0.00567238	homdel
373M	CIC	19	42788795	42799405	-8.44519	0.00573818	homdel
373M Cx	PRKDC	8	48685648	48691674	-8.36687	0.0060583	homdel
373M Cx	CIC	19	42788836	42799363	-7.71745	0.00950268	homdel
373M Cx	ERF	19	42752596	42759171	-7.71745	0.00950268	homdel
374M	ZFHX3	16	72822044	72994120	-7.62198	0.0101528	homdel
387.38A	GNAQ	9	80336187	80430734	-6.98875	0.0157473	homdel
394M	PTEN	10	89624206	89725249	-6.12376	0.028681	homdel
382M	AR	X	66937238	66942890	-5.06364	0.0299015	homdel
167.2M	PTEN	10	89623727	89725266	-4.33941	0.0987956	homdel
27.1A Cx	AR	X	66764968	66943703	-4.02605	0.0613816	homdel
305R	BMPR1A	10	88635755	88683496	-3.65648	0.158606	homdel
305R	PTEN	10	89624206	89720895	-3.65648	0.158606	homdel
386R	TNFAIP3	6	138192333	138202523	-2.45414	0.364973	loss
472M Cx	PTEN	10	89653761	89725249	-2.22538	0.427685	loss
369R	FANCG	9	35074034	35079577	-2.18331	0.44034	loss
369R	JAK2	9	5021929	5126873	-2.18331	0.44034	loss
369R	PAX5	9	36840429	37034090	-2.18331	0.44034	loss
201.1A	BMPR1A	10	88635711	88683397	-2.02003	0.493106	loss
201.1A	FGFR2	10	123239020	123353407	-2.02003	0.493106	loss
201.1A	PTEN	10	89623727	89725266	-2.02003	0.493106	loss
201.1A	SUFU	10	104263834	104389979	-2.02003	0.493106	loss
407M Cx	RB1	13	48878028	49054227	-1.99062	0.503261	loss
472M	PTEN	10	89653761	89725249	-1.93493	0.523068	loss
407M	RB1	13	48878028	49054227	-1.92501	0.526677	loss
294R	NKX3-1	8	23538664	23540466	-1.86971	0.547257	loss
407M Cx	FOXO3	6	108882391	108986078	-1.86514	0.548993	loss
407M Cx	SNX3	6	108533332	108582145	-1.86514	0.548993	loss
167.1R	CHEK2	22	29083864	29130729	-1.86096	0.550586	loss
167.1R	CRKL	22	21272202	21304153	-1.86096	0.550586	loss
167.1R	MAPK1	22	22123472	22221750	-1.86096	0.550586	loss
167.1R	NF2	22	29999967	30090811	-1.86096	0.550586	loss
167.1R	SMARCB1	22	24129336	24176387	-1.86096	0.550586	loss
167.1R	ZNRF3	22	29279734	29449630	-1.86096	0.550586	loss
167.1R	IRF4	6	393132	407618	-1.83239	0.561598	loss
369R	BMPR1A	10	88635711	88683397	-1.8191	0.566795	loss
369R	FGFR2	10	123239020	123353407	-1.8191	0.566795	loss
369R	PTEN	10	89623727	89725266	-1.8191	0.566795	loss
369R	SUFU	10	104263834	104389979	-1.8191	0.566795	loss
373M Cx	MAP3K1	5	56111380	56189527	-1.7597	0.590619	loss
373M Cx	PIK3R1	5	67522483	67593449	-1.7597	0.590619	loss
463.8A	SMARCA1	X	128582265	128657367	-1.75727	0.295807	no call
294R	EML4	2	42504259	42504557	-1.75684	0.591791	loss
294R	EPAS1	2	46524985	46611873	-1.75684	0.591791	loss
365R	BMPR1A	10	88635755	88683496	-1.75233	0.593644	loss
365R	FGFR2	10	123239074	123353351	-1.75233	0.593644	loss
365R	PTEN	10	89624206	89725249	-1.75233	0.593644	loss
365R	SUFU	10	104263889	104389932	-1.75233	0.593644	loss
373M Cx	RB1	13	48878028	49054227	-1.74553	0.596449	loss
373M Cx	ARID1A	1	27056121	27089796	-1.74377	0.597177	loss
369R	DDR2	1	162688789	162750115	-1.73977	0.598835	loss
369R	SDHC	1	161284128	161332253	-1.73977	0.598835	loss
407M	FOXO3	6	108882391	108986078	-1.73775	0.599674	loss
407M	SNX3	6	108533332	108582145	-1.73775	0.599674	loss
463.55A	SMARCA1	X	128582265	128657367	-1.7226	0.303002	no call
387.38A Cx	AURKB	17	8108168	8113562	-1.69727	0.616738	loss
387.38A Cx	TP53	17	7572906	7579932	-1.69727	0.616738	loss
374M	RET	10	43572617	43623771	-1.69127	0.619308	loss
167.2M	BMPR1A	10	88635711	88683397	-1.68751	0.620925	loss
167.2M	PTEN	10	89623727	89720925	-1.68751	0.620925	loss
463.55A	ESR1	6	152129027	152420121	-1.67913	0.624542	loss
463.55A	IGF2R	6	160390258	160526136	-1.67913	0.624542	loss
394M	MED12	X	70338584	70362088	-1.66661	0.314993	no call
394M	ZMYM3	X	70460745	70473125	-1.66661	0.314993	no call
156R	BMPR1A	10	88635755	88683496	-1.65995	0.6329	loss
167.2M	APC	5	112043346	112157762	-1.65608	0.6346	loss
422M	MGA	15	41961072	42059498	-1.64616	0.638979	loss
422M	RAD51	15	40990936	41023396	-1.64616	0.638979	loss
422M	CDH1	16	68771298	68867422	-1.6454	0.639316	loss
422M	CTCF	16	67644715	67671795	-1.6454	0.639316	loss
387.38A Cx	AXIN2	17	63526073	63554758	-1.64309	0.64034	loss
373M	MAP3K1	5	56111338	56189569	-1.63343	0.644642	loss
373M	PIK3R1	5	67522436	67593491	-1.63343	0.644642	loss
394M	KDM6A	X	44732777	44820657	-1.63148	0.322757	no call
373M	RB1	13	48877975	49054299	-1.62166	0.649923	loss
463.55A	CRKL	22	21272202	21304153	-1.60924	0.655542	loss
422M	FANCA	16	89812971	89883043	-1.6019	0.658886	loss
394M Cx	MITF	3	69788728	70014419	-1.60166	0.658995	loss
424M	CDKN1B	12	12870753	12871900	-1.58992	0.66438	loss
156R	MAP3K1	5	56111380	56189527	-1.58906	0.664776	loss
156R	PIK3R1	5	67522483	67593449	-1.58906	0.664776	loss
387.38A Cx	NKX3-1	8	23538713	23540422	-1.58027	0.668839	loss
394M	SMARCA1	X	128582265	128657367	-1.57083	0.336615	no call
422M	CHD1	5	98192063	98262110	-1.56948	0.67386	loss
422M	MTOR	1	11167521	11217368	-1.56571	0.675623	loss
394M Cx	RB1	13	48878028	49054227	-1.55623	0.680077	loss
410.51A Cx	RB1	13	48878028	48923179	-1.55592	0.680223	loss
463.45A	ESR1	6	152129027	152420121	-1.55146	0.682329	loss
463.45A	IGF2R	6	160390258	160526136	-1.55146	0.682329	loss
387.38A Cx	FAT1	4	187509725	187631001	-1.54705	0.684418	loss
387.38A Cx	ZFHX3	16	72821042	72994064	-1.54635	0.68475	loss
330M	CHIC2	4	54876241	54930487	-1.54305	0.686318	loss
330M	FIP1L1	4	54243985	54325636	-1.54305	0.686318	loss
394M	KDM6A	X	44833890	44970676	-1.53377	0.345374	no call
394M Cx	NKX3-1	8	23538713	23540422	-1.5323	0.691452	loss
374M	STAT3	17	40474259	40500602	-1.52602	0.694468	loss
424M	CGA	6	87795453	87797938	-1.51926	0.69773	loss
424M	GABRR2	6	89967368	90024904	-1.51926	0.69773	loss
374M Cx	ERG	21	39817306	39947644	-1.51222	0.701143	loss
330M	CDKN1B	12	12870753	12871900	-1.51138	0.701551	loss
167.2M Cx	APC	5	112090567	112179843	-1.5106	0.70193	loss
374M	LRP1B	2	141108302	141116533	-1.50783	0.703279	loss
422M	ERG	21	39870266	39947644	-1.50503	0.704646	loss
463.58A	SMARCAD1	4	95129525	95172004	-1.49865	0.707769	loss
305R Cx	KLF4	9	110248011	110251473	-1.49816	0.708009	loss
394M	NKX3-1	8	23538713	23540422	-1.49738	0.708392	loss
167.2M	CHEK2	22	29092806	29130763	-1.49467	0.709724	loss
167.2M	NF2	22	29999899	30090894	-1.49467	0.709724	loss
424M	BAP1	3	52436283	52443914	-1.4937	0.710201	loss
424M	PBRM1	3	52582058	52713747	-1.4937	0.710201	loss
167.2M Cx	NF2	22	29999967	30090811	-1.48989	0.712079	loss
463.58A	APC	5	112090567	112179843	-1.47782	0.718062	loss
463.58A	CHD1	5	98192063	98262110	-1.47782	0.718062	loss
463.58A	PIK3R1	5	67522483	67593449	-1.47782	0.718062	loss
167.2M Cx	CHEK2	22	29083864	29130729	-1.47735	0.718296	loss
167.2M Cx	ZNRF3	22	29279734	29383209	-1.47735	0.718296	loss
422M	FGFR2	10	123239074	123353351	-1.47655	0.718694	loss
374M Cx	STAT3	17	40474279	40500554	-1.4532	0.730421	loss
374M	IRS2	13	110408575	110438465	-1.43948	0.7374	loss
374M	RB1	13	48877975	49054299	-1.43948	0.7374	loss
224R Cx	MGA	15	41961072	42059498	-1.43544	0.739468	loss
224R Cx	RAD51	15	40990936	41023396	-1.43544	0.739468	loss
422M	DDR2	1	162688833	162750056	-1.42965	0.742442	loss
394M	MITF	3	69788728	70014419	-1.42819	0.743194	loss
382M	FANCA	16	89809138	89883087	-1.42678	0.74392	loss
422M	PIK3R1	5	67575409	67593449	-1.42564	0.744508	loss
422M	FANCA	16	89804193	89811499	-1.42152	0.746638	loss
422M	MBD1	18	47793937	47806382	-1.42066	0.747083	loss
422M	SMAD2	18	45368177	45423147	-1.42066	0.747083	loss
422M	SMAD4	18	48573396	48604857	-1.42066	0.747083	loss
394M	JAK2	9	5021967	5126811	-1.41795	0.748487	loss
463.58A	ESR1	6	152129027	152420121	-1.41423	0.75042	loss
463.58A	IGF2R	6	160390258	160526136	-1.41423	0.75042	loss
435.10A	IRS2	13	110408630	110438420	-1.4102	0.752519	loss
435.10A	RB1	13	48878028	49054227	-1.4102	0.752519	loss
224R Cx	FANCD2	3	10133844	10140654	-1.4073	0.754033	loss
410.51A Cx	CGA	6	87795453	87797938	-1.40524	0.755111	loss
410.51A Cx	FOXO3	6	108882391	108986078	-1.40524	0.755111	loss
410.51A Cx	GABRR2	6	89967368	90024904	-1.40524	0.755111	loss
410.51A Cx	PRDM1	6	106534408	106555381	-1.40524	0.755111	loss
410.51A Cx	SNX3	6	108533332	108582145	-1.40524	0.755111	loss
224R	MGA	15	41961072	42059498	-1.40331	0.756122	loss
224R	RAD51	15	40990936	41023396	-1.40331	0.756122	loss
382M	AURKB	17	8108124	8113607	-1.40254	0.756525	loss
382M	TP53	17	7572854	7579992	-1.40254	0.756525	loss
224R	CENPE	4	104027358	104119496	-1.40139	0.757128	loss
224R	SMARCAD1	4	95210603	95210705	-1.40139	0.757128	loss
224R	TET2	4	106155079	106155351	-1.40139	0.757128	loss
27.2A Cx	CDH1	16	68771298	68867422	-1.3999	0.757911	loss
27.2A Cx	CTCF	16	67644715	67671795	-1.3999	0.757911	loss
330M	KMT2C	7	151833896	152132891	-1.3946	0.7607	loss
410.51A	RB1	13	49027035	49054299	-1.39432	0.760848	loss
410.51A Cx	RB1	13	49027108	49054227	-1.39379	0.761127	loss
463.58A	CENPE	4	104027358	104119496	-1.39337	0.761349	loss
463.58A	SMARCAD1	4	95173746	95210705	-1.39337	0.761349	loss
463.58A	TET2	4	106155079	106197696	-1.39337	0.761349	loss
27.2A Cx	FANCA	16	89828336	89883043	-1.39265	0.761729	loss
422M	JUN	1	59247726	59248762	-1.39227	0.76193	loss
330M	BCL2	18	60795837	60985919	-1.39085	0.76268	loss
330M	SMAD4	18	48573396	48604857	-1.39085	0.76268	loss
374M Cx	RET	10	43572686	43623737	-1.38981	0.76323	loss
394M	CDK11A	1	1634894	1654277	-1.38418	0.766214	loss
394M	CDK11B	1	1634894	1654277	-1.38418	0.766214	loss
224R Cx	CENPE	4	104027358	104119496	-1.375	0.771105	loss
224R Cx	TET2	4	106155079	106197696	-1.375	0.771105	loss
387.38A	AURKB	17	8108124	8113607	-1.36492	0.776512	loss
387.38A	TP53	17	7572854	7579992	-1.36492	0.776512	loss
394M	IRS2	13	110408630	110438420	-1.35882	0.779802	loss
394M	RB1	13	48878028	49054227	-1.35882	0.779802	loss
374M Cx	JRK	8	143738853	143751432	-1.35344	0.782716	loss
374M Cx	PARP10	8	145051631	145060547	-1.35344	0.782716	loss
394M Cx	MTOR	1	11167521	11319486	-1.34737	0.786016	loss
374M Cx	CDK11A	1	1634894	1654277	-1.3444	0.787635	loss
374M Cx	CDK11B	1	1634894	1654277	-1.3444	0.787635	loss
167.1R	APC	5	112090567	112179843	-1.34423	0.787728	loss
435.23A	IRS2	13	110408630	110438420	-1.33581	0.792339	loss
435.23A	RB1	13	48878028	49054227	-1.33581	0.792339	loss
472M Cx	FGFR3	4	1795641	1809009	-1.33086	0.795062	loss
435.7A	IRS2	13	110408630	110438420	-1.32999	0.795542	loss
435.7A	RB1	13	48878028	49054227	-1.32999	0.795542	loss
435.1A Cx	IRS2	13	110408630	110438420	-1.32767	0.796822	loss
435.1A Cx	RB1	13	48878028	49054227	-1.32767	0.796822	loss
27.2A	FANCA	16	89809138	89883087	-1.31592	0.803339	loss
394M Cx	IRS2	13	110408630	110438420	-1.31266	0.805156	loss
167.2M	CHEK2	22	29083806	29091908	-1.31012	0.806575	loss
394M Cx	CDK11A	1	1634894	1654277	-1.30569	0.809055	loss
394M Cx	CDK11B	1	1634894	1654277	-1.30569	0.809055	loss
472M Cx	MAP2K4	17	11984652	12044597	-1.29767	0.813565	loss
472M Cx	NCOR1	17	15935589	16097903	-1.29767	0.813565	loss
472M Cx	CDH1	16	68771298	68867422	-1.29048	0.81763	loss
472M Cx	CTCF	16	67644715	67671795	-1.29048	0.81763	loss
472M Cx	FANCA	16	89804193	89883043	-1.29048	0.81763	loss
472M Cx	ZFHX3	16	72821042	72994064	-1.29048	0.81763	loss
224R Cx	FBXW7	4	153244012	153332975	-1.28997	0.817919	loss
374M Cx	IRS2	13	110408630	110438420	-1.27739	0.825082	loss
374M Cx	RB1	13	48878028	49054227	-1.27739	0.825082	loss
472M Cx	ERG	21	39947565	39947644	-1.26689	0.831109	loss
472M Cx	BRCA1	17	41197674	41276133	-1.26655	0.831305	loss
472M Cx	STAT3	17	40467742	40500554	-1.26655	0.831305	loss
435.1A Cx	FANCA	16	89812971	89883043	-1.26642	0.83138	loss
472M Cx	RPTOR	17	78519409	78938150	-1.2523	0.839557	loss
395M	H3F3A	1	226252032	226259200	-1.25038	0.840675	loss
395M	H3F3AP4	1	226252032	226259200	-1.25038	0.840675	loss
422M	ZFHX3	16	72821042	72994064	-1.24855	0.841742	loss
305R	KLF4	9	110248011	110251473	-1.24495	0.843845	loss
27.2A Cx	MGA	15	41961072	42059498	-1.24452	0.844097	loss
27.2A Cx	RAD51	15	40990936	41023396	-1.24452	0.844097	loss
27.2A Cx	TP53BP1	15	43699560	43785261	-1.24452	0.844097	loss
201.2A Cx	BMPR1A	10	88635755	88683496	-1.24069	0.84634	loss
201.2A Cx	FGFR2	10	123239074	123353351	-1.24069	0.84634	loss
201.2A Cx	PTEN	10	89624206	89725249	-1.24069	0.84634	loss
201.2A Cx	SUFU	10	104263889	104389932	-1.24069	0.84634	loss
435.23A	AURKB	17	8108168	8113562	-1.23586	0.849179	loss
395M	KEAP1	19	10597307	10610729	-1.23329	0.850693	loss
395M	SMARCA4	19	11094807	11100139	-1.23329	0.850693	loss
294R	FANCG	9	35074034	35079577	-1.23064	0.852257	loss
294R	JAK2	9	5021929	5126873	-1.23064	0.852257	loss
294R	PAX5	9	36840429	37034090	-1.23064	0.852257	loss
435.1A Cx	CHEK2	22	29083864	29130729	-1.22819	0.853705	loss
435.1A Cx	ZNRF3	22	29279734	29280074	-1.22819	0.853705	loss
395M	CDK12	17	37618304	37687589	-1.22098	0.857982	loss
422M	PIK3R1	5	67522483	67569861	-1.21751	0.860049	loss
27.2A Cx	MTOR	1	11167521	11319486	-1.21423	0.862006	loss
472M Cx	AURKB	17	8108168	8113562	-1.20961	0.864771	loss
472M Cx	MAP2K4	17	11924183	11958328	-1.20961	0.864771	loss
472M Cx	TP53	17	7579291	7579932	-1.20961	0.864771	loss
435.1A Cx	CDH1	16	68771298	68867422	-1.20878	0.865269	loss
435.1A Cx	CTCF	16	67644715	67671795	-1.20878	0.865269	loss
374M Cx	LRP1B	2	141108345	141116535	-1.20848	0.865449	loss
224R	TET2	4	106155351	106197696	-1.20626	0.866781	loss
435.7A	CHEK2	22	29091677	29130729	-1.20204	0.86932	loss
435.7A	ZNRF3	22	29279734	29280074	-1.20204	0.86932	loss
394M Cx	CDKN1B	12	12870753	12871900	-1.20059	0.870195	loss
373M	TP53	17	7572854	7579992	-1.19018	0.876496	loss
435.1A Cx	IDH1	2	209101782	209106889	-1.18451	0.879948	loss
410.51A	CGA	6	87795438	87797946	-1.18265	0.881083	loss
410.51A	FOXO3	6	108985198	108985489	-1.18265	0.881083	loss
410.51A	GABRR2	6	90005783	90006067	-1.18265	0.881083	loss
410.51A	PRDM1	6	106534366	106555421	-1.18265	0.881083	loss
410.51A	ROS1	6	117609608	117609816	-1.18265	0.881083	loss
410.51A	SNX3	6	108533323	108582148	-1.18265	0.881083	loss
27.2A Cx	FANCA	16	89804193	89825133	-1.17824	0.88378	loss
162R	CDH1	16	68771298	68867422	-1.17596	0.885178	loss
162R	CTCF	16	67644715	67671795	-1.17596	0.885178	loss
435.7A	IDH1	2	209101782	209104747	-1.16954	0.889126	loss
201.1A	EPHA3	3	89156837	89528697	-1.16854	0.889743	loss
201.1A	TFG	3	100432505	100467379	-1.16854	0.889743	loss
27.2A Cx	SPEN	1	16174542	16174665	-1.16279	0.893296	loss
435.23A	FANCA	16	89804193	89883043	-1.16017	0.89492	loss
435.7A	CDH1	16	68771298	68867422	-1.15002	0.901238	loss
435.7A	CTCF	16	67644715	67671795	-1.15002	0.901238	loss
435.7A	ZFHX3	16	72821042	72821617	-1.15002	0.901238	loss
395M	IRS2	13	110408630	110438420	-1.14896	0.9019	loss
395M	RB1	13	48878028	49054227	-1.14896	0.9019	loss
435.1A Cx	SDHD	11	111957611	111965714	-1.14521	0.904248	loss
162R	FANCA	16	89804193	89883043	-1.14347	0.905339	loss
382M	CCND2	12	4387863	4409242	-1.14123	0.906746	loss
435.1A Cx	EP300	22	41488988	41574980	-1.14072	0.907066	loss
435.1A Cx	SF3B1	2	198257006	198299743	-1.13873	0.908318	loss
435.7A	FANCA	16	89804193	89883043	-1.13838	0.908539	loss
394M Cx	CCND2	12	4383186	4409195	-1.13503	0.910651	loss
382M	EP300	22	41488940	41564946	-1.13372	0.911478	loss
435.23A	CDH1	16	68771298	68867422	-1.12598	0.916381	loss
435.23A	CTCF	16	67644715	67671795	-1.12598	0.916381	loss
395M	XPO1	2	61705934	61761052	-1.12426	0.917475	loss
435.1A Cx	CRKL	22	21272202	21304153	-1.12337	0.918041	loss
435.1A Cx	MAPK1	22	22123472	22221750	-1.12337	0.918041	loss
435.1A Cx	SMARCB1	22	24129336	24176387	-1.12337	0.918041	loss
201.1A Cx	GATA3	10	8097598	8116006	-1.12318	0.918162	loss
369R	DAXX	6	33286461	33289769	-1.12272	0.918454	loss
369R	HIST1H3B	6	26032054	26032340	-1.12272	0.918454	loss
369R	HMGA1	6	34208486	34208565	-1.12272	0.918454	loss
369R	IRF4	6	393090	407629	-1.12272	0.918454	loss
435.23A	PRPF8	17	1554075	1587885	-1.11561	0.922992	loss
435.23A	TP53	17	7572906	7574053	-1.11561	0.922992	loss
387.38A	JRK	8	143740195	143747543	-1.11264	0.924894	loss
162R	MGA	15	41961072	42059498	-1.10871	0.927417	loss
162R	RAD51	15	40990936	41023396	-1.10871	0.927417	loss
162R	TP53BP1	15	43699560	43785261	-1.10871	0.927417	loss
369R	FAT1	4	187509694	187631028	-1.10267	0.931308	loss
305R Cx	FAT1	4	187509725	187518345	-1.10245	0.93145	loss
435.1A Cx	FGFR1	8	38271125	38318644	-1.09785	0.934424	loss
305R	FGFR2	10	123239074	123353351	-1.09729	0.934787	loss
305R	PTEN	10	89725023	89725249	-1.09729	0.934787	loss
305R	SUFU	10	104263889	104389932	-1.09729	0.934787	loss
435.1A Cx	FANCA	16	89804193	89811499	-1.09653	0.93528	loss
435.7A	EP300	22	41488988	41574980	-1.09141	0.938605	loss
27.2A Cx	GATA3	10	8097598	8116006	-1.091	0.938872	loss
382M	BAP1	3	52436242	52442701	-1.08849	0.940507	loss
382M	PBRM1	3	52620377	52713801	-1.08849	0.940507	loss
472M	AURKB	17	8108168	8113562	-1.08839	0.940572	loss
472M	MAP2K4	17	11924183	11958328	-1.08839	0.940572	loss
472M	TP53	17	7572906	7579932	-1.08839	0.940572	loss
27.2A	CDH1	16	68771217	68867428	-1.0878	0.940957	loss
27.2A	CTCF	16	67644661	67671841	-1.0878	0.940957	loss
435.23A	CUL3	2	225422355	225449746	-1.08611	0.942059	loss
435.1A Cx	CUL3	2	225346588	225449746	-1.08523	0.942634	loss
382M	CHEK2	22	29083806	29130763	-1.08407	0.943392	loss
382M	CRKL	22	21272156	21304186	-1.08407	0.943392	loss
382M	MAPK1	22	22123427	22221795	-1.08407	0.943392	loss
382M	NF2	22	29999899	30090894	-1.08407	0.943392	loss
382M	SMARCB1	22	24129292	24176442	-1.08407	0.943392	loss
435.7A	SF3B1	2	198257006	198299743	-1.08254	0.944393	loss
435.7A	STAT4	2	192011318	192012949	-1.08254	0.944393	loss
435.23A	FGFR1	8	38271125	38318644	-1.08161	0.945002	loss
435.23A	NKX3-1	8	23538713	23540422	-1.08161	0.945002	loss
435.23A	ZNF703	8	37553477	37556212	-1.08161	0.945002	loss
435.23A	EP300	22	41488988	41574980	-1.07769	0.947574	loss
201.1A Cx	NKX3-1	8	23538713	23540422	-1.07747	0.947718	loss
201.2A Cx	CUL3	2	225338941	225449746	-1.0749	0.949408	loss
472M	FGFR3	4	1795641	1809009	-1.07283	0.950771	loss
382M	GATA3	10	8097554	8116042	-1.0713	0.95178	loss
201.2A Cx	GATA3	10	8097598	8116006	-1.07056	0.952268	loss
382M	IRF4	6	393090	407629	-1.06988	0.952717	loss
201.1A Cx	CDKN1B	12	12870753	12871900	-1.06926	0.953127	loss
407M Cx	SETD2	3	47058562	47205434	-1.06766	0.954184	loss
201.2A Cx	CDKN1B	12	12870753	12871900	-1.0658	0.955415	loss
435.23A	IDH1	2	209101782	209110168	-1.06506	0.955906	loss
395M	SMARCA4	19	11101805	11172512	-1.06359	0.95688	loss
435.7A	CHIC2	4	54876241	54930487	-1.06287	0.957358	loss
435.7A	FIP1L1	4	54243985	54325636	-1.06287	0.957358	loss
435.7A	KIT	4	55524161	55524268	-1.06287	0.957358	loss
435.7A	PDGFRA	4	55124915	55161459	-1.06287	0.957358	loss
201.2A Cx	EPHA5	4	66189811	66535480	-1.06178	0.958081	loss
369R	ZFHX3	16	72822044	72994120	-1.06078	0.958746	loss
435.23A	ERG	21	39947565	39947644	-1.05928	0.959743	loss
162R	FGFR1	8	38271125	38318644	-1.05542	0.962314	loss
162R	ZNF703	8	37555688	37556212	-1.05542	0.962314	loss
435.7A	MGA	15	41961072	42059498	-1.05353	0.963576	loss
435.7A	RAD51	15	40990936	41023396	-1.05353	0.963576	loss
435.7A	TP53BP1	15	43699560	43785261	-1.05353	0.963576	loss
201.2A Cx	APC	5	112090567	112179843	-1.05096	0.965294	loss
201.2A Cx	CHD1	5	98192063	98262110	-1.05096	0.965294	loss
305R	TP53	17	7572906	7579932	-1.05031	0.965729	loss
435.23A	TMEM127	2	96919525	96931139	-1.0487	0.966807	loss
472M	FGFR1	8	38271125	38318644	-1.04827	0.967095	loss
472M	KAT6A	8	41789702	41791323	-1.04827	0.967095	loss
472M	NKX3-1	8	23538713	23540422	-1.04827	0.967095	loss
472M	ZNF703	8	37553477	37556212	-1.04827	0.967095	loss
435.1A Cx	MGA	15	41961072	42059498	-1.04468	0.969505	loss
435.1A Cx	RAD51	15	40990936	41023396	-1.04468	0.969505	loss
435.1A Cx	TP53BP1	15	43699560	43785261	-1.04468	0.969505	loss
472M	CCND2	12	4383186	4409195	-1.04147	0.971664	loss
472M	CDKN1B	12	12870753	12871900	-1.04147	0.971664	loss
472M	KRAS	12	25362708	25398338	-1.04147	0.971664	loss
224R	CHEK1	11	125496643	125525235	-1.03859	0.973606	loss
435.23A	CCND2	12	4383186	4409195	-1.03817	0.97389	loss
275R	KAT6A	8	41794703	41906566	-1.03646	0.975045	loss
463.45A	CRKL	22	21272202	21304153	-1.03516	0.975924	loss
435.23A	CGA	6	87795453	87797938	-1.03306	0.977345	loss
435.23A	GABRR2	6	89967368	90024904	-1.03306	0.977345	loss
272R	EML4	2	42504259	42504557	-1.03099	0.978748	loss
272R	EPAS1	2	46524985	46611873	-1.03099	0.978748	loss
435.1A Cx	TMEM127	2	96919525	96931139	-1.03039	0.979156	loss
27.1A Cx	PAX6	11	31811461	31827979	-1.02752	0.981105	loss
27.1A Cx	WT1	11	32410583	32456911	-1.02752	0.981105	loss
435.1A Cx	CBL	11	119077107	119170511	-1.02655	0.981765	loss
435.1A Cx	CHEK1	11	125496643	125525235	-1.02655	0.981765	loss
435.1A Cx	KMT2A	11	118307207	118392907	-1.02655	0.981765	loss
435.1A Cx	USP28	11	113669941	113746243	-1.02655	0.981765	loss
435.1A Cx	FAT1	4	187509725	187531189	-1.02571	0.982337	loss
201.1A Cx	CUL3	2	225338941	225449746	-1.02474	0.982998	loss
275R	TP53	17	7572854	7577683	-1.02398	0.983516	loss
435.1A Cx	ERG	21	39947565	39947644	-1.02305	0.98415	loss
435.7A	CHEK2	22	29083864	29091250	-1.02238	0.984607	loss
435.7A	SMARCB1	22	24129336	24176387	-1.02238	0.984607	loss
435.7A	APC	5	112090567	112179843	-1.02172	0.985058	loss
435.7A	CHD1	5	98192063	98262110	-1.02172	0.985058	loss
27.1A Cx	NKX3-1	8	23538713	23540422	-1.02107	0.985502	loss
275R	MAP2K4	17	11935483	12044654	-1.0205	0.985891	loss
435.7A	FGFR1	8	38271125	38318644	-1.01993	0.986281	loss
435.7A	KAT6A	8	41789702	41906515	-1.01993	0.986281	loss
305R	CDH1	16	68771298	68867422	-1.0191	0.986848	loss
305R	CTCF	16	67644715	67671795	-1.0191	0.986848	loss
305R	ZFHX3	16	72821042	72822767	-1.0191	0.986848	loss
472M	RPTOR	17	78519409	78938150	-1.01743	0.987991	loss
305R	CDKN1B	12	12870753	12871900	-1.01553	0.989293	loss
272R	CDKN1B	12	12870727	12871956	-1.01536	0.98941	loss
305R	GNA11	19	3094629	3121197	-1.01525	0.989485	loss
435.7A	ERG	21	39947565	39947644	-1.0147	0.989862	loss
407M Cx	AURKB	17	8108168	8113562	-1.01445	0.990034	loss
407M Cx	MAP2K4	17	11924183	12044597	-1.01445	0.990034	loss
407M Cx	NCOR1	17	15935589	16097903	-1.01445	0.990034	loss
407M Cx	TP53	17	7572906	7579932	-1.01445	0.990034	loss
472M	CDH1	16	68771298	68867422	-1.01288	0.991112	loss
472M	CTCF	16	67644715	67671795	-1.01288	0.991112	loss
472M	FANCA	16	89804193	89883043	-1.01288	0.991112	loss
472M	ZFHX3	16	72821042	72994064	-1.01288	0.991112	loss
305R	FANCA	16	89804193	89883043	-1.01268	0.991249	loss
305R	ZFHX3	16	72863657	72994064	-1.01268	0.991249	loss
435.23A	MGA	15	41961072	42059498	-1.01148	0.992074	loss
435.23A	RAD51	15	40990936	41023396	-1.01148	0.992074	loss
435.23A	TP53BP1	15	43699560	43785261	-1.01148	0.992074	loss
272R	MSH2	2	47656838	47710135	-1.01119	0.992274	loss
272R	MSH6	2	48010323	48010669	-1.01119	0.992274	loss
305R Cx	CDKN1B	12	12870753	12871900	-1.01054	0.992721	loss
201.2A Cx	CENPE	4	104027358	104119496	-1.01026	0.992914	loss
201.2A Cx	FAT1	4	187509725	187524589	-1.01026	0.992914	loss
201.2A Cx	FBXW7	4	153244012	153332975	-1.01026	0.992914	loss
201.2A Cx	SMARCAD1	4	95129525	95210705	-1.01026	0.992914	loss
201.2A Cx	TET2	4	106155079	106197696	-1.01026	0.992914	loss
435.23A	FGFR2	10	123239074	123353351	-1.00921	0.993636	loss
435.23A	SUFU	10	104263889	104389932	-1.00921	0.993636	loss
472M	MAP2K4	17	11984652	12044597	-1.00759	0.994753	loss
472M	NCOR1	17	15935589	16097903	-1.00759	0.994753	loss
287R	FANCD2	3	10070321	10142966	-1.00753	0.994794	loss
287R	VHL	3	10183511	10191669	-1.00753	0.994794	loss
435.1A Cx	NFE2L2	2	178095492	178129324	-1.00417	0.997114	loss
201.2A Cx	CDKN2A	9	21968207	21994350	-1.00407	0.997183	loss
201.2A Cx	CDKN2B	9	22005965	22008972	-1.00407	0.997183	loss
435.1A Cx	NF2	22	29999967	30090811	-1.00402	0.997217	loss
435.1A Cx	ZNRF3	22	29383043	29449630	-1.00402	0.997217	loss
365R	EML4	2	42396731	42531711	-1.00354	0.997549	loss
395M	GNA11	19	3094629	3121197	-1.00351	0.99757	loss
395M	STK11	19	1206892	1226666	-1.00351	0.99757	loss
201.2A Cx	USP28	11	113674499	113746243	-1.00272	0.998116	loss
426M Cx	BMPR1A	10	88635755	88683496	-1.00226	0.998435	loss
426M Cx	FGFR2	10	123239074	123353351	-1.00226	0.998435	loss
426M Cx	PTEN	10	89624206	89725249	-1.00226	0.998435	loss
426M Cx	SUFU	10	104263889	104389932	-1.00226	0.998435	loss
305R	MTOR	1	11167521	11319486	-1.00175	0.998788	loss
201.2A Cx	BCL2	18	60795837	60985919	-1.00125	0.999134	loss
201.2A Cx	MBD1	18	47793937	47806382	-1.00125	0.999134	loss
201.2A Cx	SMAD2	18	45368177	45423147	-1.00125	0.999134	loss
201.2A Cx	SMAD4	18	48573396	48604857	-1.00125	0.999134	loss
472M	ERG	21	39947565	39947644	-1.00111	0.999231	loss
201.2A Cx	CSF1R	5	149433611	149466010	-0.999305	1.00048	loss
201.2A Cx	CTNNA1	5	138117593	138269798	-0.999305	1.00048	loss
201.2A Cx	PDGFRB	5	149495305	149516630	-0.999305	1.00048	loss
201.2A Cx	RAD50	5	131892996	131978076	-0.999305	1.00048	loss
201.2A Cx	TCERG1	5	145826892	145890225	-0.999305	1.00048	loss
435.7A	GATA3	10	8097598	8116006	-0.999168	1.00058	loss
435.7A	CCND2	12	4383186	4409195	-0.998891	1.00077	loss
435.7A	CDKN1B	12	12870753	12871900	-0.998891	1.00077	loss
275R	NF2	22	29999899	30090894	-0.998282	1.00119	loss
27.1A Cx	GATA3	10	8097598	8116006	-0.99787	1.00148	loss
435.7A	TMEM127	2	96919525	96931139	-0.997576	1.00168	loss
201.1A Cx	CDKN2A	9	21968207	21994350	-0.996957	1.00211	loss
201.1A Cx	CDKN2B	9	22005965	22008972	-0.996957	1.00211	loss
305R	RB1	13	48878028	48939127	-0.996714	1.00228	loss
201.2A Cx	ARID4A	14	58766552	58838727	-0.99595	1.00281	loss
201.2A Cx	FOXA1	14	38060549	38064197	-0.99595	1.00281	loss
201.2A Cx	NFKBIA	14	35871198	35873870	-0.99595	1.00281	loss
435.23A	APC	5	112179578	112179843	-0.995229	1.00331	loss
407M Cx	APC	5	112090567	112179843	-0.994875	1.00356	loss
407M Cx	CHD1	5	98192063	98262110	-0.994875	1.00356	loss
435.10A	BRCA2	13	32890577	32972927	-0.994809	1.0036	loss
294R	BMPR1A	10	88635711	88683397	-0.99398	1.00418	loss
294R	FGFR2	10	123239020	123353407	-0.99398	1.00418	loss
294R	PTEN	10	89623727	89725266	-0.99398	1.00418	loss
294R	SUFU	10	104263834	104389979	-0.99398	1.00418	loss
472M	BMPR1A	10	88635755	88683496	-0.992376	1.0053	loss
472M	PTEN	10	89624206	89624325	-0.992376	1.0053	loss
305R Cx	BRCA2	13	32890577	32972927	-0.990877	1.00634	loss
305R Cx	FLT1	13	28877283	29069000	-0.990877	1.00634	loss
305R Cx	FLT3	13	28578168	28674667	-0.990877	1.00634	loss
435.10A	CHIC2	4	54876241	54930487	-0.990193	1.00682	loss
435.10A	FIP1L1	4	54243985	54325636	-0.990193	1.00682	loss
435.10A	KDR	4	55946087	55991480	-0.990193	1.00682	loss
435.10A	KIT	4	55524161	55604743	-0.990193	1.00682	loss
435.10A	PDGFRA	4	55124915	55161459	-0.990193	1.00682	loss
162R	ATM	11	108098331	108236255	-0.989575	1.00725	loss
162R	CBL	11	119077107	119170511	-0.989575	1.00725	loss
162R	CHEK1	11	125496643	125525235	-0.989575	1.00725	loss
162R	KMT2A	11	118307207	118392907	-0.989575	1.00725	loss
162R	SDHD	11	111957611	111965714	-0.989575	1.00725	loss
162R	USP28	11	113669941	113746243	-0.989575	1.00725	loss
426M	BMPR1A	10	88635755	88683496	-0.989341	1.00742	loss
426M	FGFR2	10	123239074	123353351	-0.989341	1.00742	loss
426M	PTEN	10	89624206	89725249	-0.989341	1.00742	loss
426M	SUFU	10	104263889	104389932	-0.989341	1.00742	loss
435.23A	SF3B1	2	198257006	198299743	-0.988992	1.00766	loss
435.23A	STAT4	2	191922723	192012949	-0.988992	1.00766	loss
305R Cx	MTOR	1	11167521	11319486	-0.988255	1.00817	loss
27.1A Cx	CDH1	16	68771298	68867422	-0.988068	1.0083	loss
27.1A Cx	CTCF	16	67644715	67671795	-0.988068	1.0083	loss
27.1A Cx	FANCA	16	89804193	89883043	-0.988068	1.0083	loss
27.1A Cx	ZFHX3	16	72821042	72994064	-0.988068	1.0083	loss
305R	BRCA2	13	32890577	32972927	-0.986785	1.0092	loss
305R	FLT1	13	28877283	29069000	-0.986785	1.0092	loss
305R	FLT3	13	28578168	28674667	-0.986785	1.0092	loss
435.7A	BRCA2	13	32890577	32972927	-0.985743	1.00993	loss
27.2A Cx	CGA	6	87795453	87797938	-0.985197	1.01031	loss
27.2A Cx	GABRR2	6	89967368	90024904	-0.985197	1.01031	loss
435.7A	FGFR2	10	123239074	123353351	-0.985152	1.01034	loss
435.7A	SUFU	10	104263889	104389932	-0.985152	1.01034	loss
435.23A	DUSP8	11	1577727	1587076	-0.983341	1.01161	loss
435.23A	FANCF	11	22646211	22647376	-0.983341	1.01161	loss
435.23A	HRAS	11	532615	534342	-0.983341	1.01161	loss
435.23A	KRTAP5-2	11	1618457	1620434	-0.983341	1.01161	loss
435.23A	MOB2	11	1577727	1620434	-0.983341	1.01161	loss
435.23A	PAX6	11	31811461	31827979	-0.983341	1.01161	loss
435.23A	TH	11	2185442	2193036	-0.983341	1.01161	loss
435.23A	WT1	11	32410583	32456911	-0.983341	1.01161	loss
382M	CENPE	4	104081717	104119535	-0.982814	1.01198	loss
287R	CDKN1B	12	12870753	12871900	-0.981925	1.01261	loss
435.10A	CREBBP	16	3777698	3929937	-0.980474	1.01363	loss
287R	BAP1	3	52436283	52443914	-0.980003	1.01396	loss
287R	PBRM1	3	52582058	52713747	-0.980003	1.01396	loss
287R	SETD2	3	47058562	47205434	-0.980003	1.01396	loss
435.1A Cx	FGFR2	10	123239074	123353351	-0.979077	1.01461	loss
435.1A Cx	SUFU	10	104263889	104389932	-0.979077	1.01461	loss
435.1A Cx	CDK6	7	92244433	92462657	-0.977543	1.01569	loss
435.7A	GNAQ	9	80336218	80646171	-0.977176	1.01595	loss
435.7A	NTRK2	9	87285643	87636372	-0.977176	1.01595	loss
435.10A	CDH1	16	68771298	68867422	-0.97645	1.01646	loss
435.10A	CTCF	16	67644715	67671795	-0.97645	1.01646	loss
435.10A	FANCA	16	89804193	89883043	-0.97645	1.01646	loss
435.10A	ZFHX3	16	72821042	72994064	-0.97645	1.01646	loss
452C	BMPR1A	10	88635755	88683496	-0.975886	1.01686	loss
452C	FGFR2	10	123239074	123353351	-0.975886	1.01686	loss
452C	PTEN	10	89624206	89725249	-0.975886	1.01686	loss
452C	SUFU	10	104263889	104389932	-0.975886	1.01686	loss
330M	KEAP1	19	10599847	10610729	-0.975087	1.01742	loss
330M	SMARCA4	19	11094807	11102019	-0.975087	1.01742	loss
426M	GATA3	10	8097598	8116006	-0.974082	1.01813	loss
435.23A	BRCA2	13	32890577	32905187	-0.972713	1.01909	loss
162R	RB1	13	48878028	49054227	-0.97255	1.01921	loss
435.1A Cx	CGA	6	87795453	87797938	-0.971718	1.0198	loss
435.1A Cx	GABRR2	6	89967368	90024904	-0.971718	1.0198	loss
435.23A	CHEK2	22	29083864	29130729	-0.97072	1.0205	loss
435.23A	NF2	22	29999967	30090811	-0.97072	1.0205	loss
435.23A	SMARCB1	22	24129336	24176387	-0.97072	1.0205	loss
435.23A	ZNRF3	22	29279734	29449630	-0.97072	1.0205	loss
463.8A	KEAP1	19	10597307	10610729	-0.969249	1.02154	loss
463.8A	SMARCA4	19	11094807	11102019	-0.969249	1.02154	loss
435.10A	MGA	15	41961072	42059498	-0.968572	1.02202	loss
435.10A	RAD51	15	40990936	41023396	-0.968572	1.02202	loss
435.10A	TP53BP1	15	43699560	43785261	-0.968572	1.02202	loss
395M	SDHD	11	111957611	111965714	-0.967363	1.02288	loss
305R Cx	CDH1	16	68771298	68867422	-0.96716	1.02302	loss
305R Cx	CTCF	16	67644715	67671795	-0.96716	1.02302	loss
305R Cx	FANCA	16	89804193	89883043	-0.96716	1.02302	loss
305R Cx	ZFHX3	16	72821042	72994064	-0.96716	1.02302	loss
382M	BMPR1A	10	88635711	88683397	-0.96689	1.02322	loss
382M	FGFR2	10	123239020	123353407	-0.96689	1.02322	loss
382M	PTEN	10	89623727	89725266	-0.96689	1.02322	loss
382M	SUFU	10	104263834	104389979	-0.96689	1.02322	loss
435.10A	CBL	11	119077107	119170511	-0.96603	1.02383	loss
435.10A	CHEK1	11	125496643	125525235	-0.96603	1.02383	loss
435.10A	KMT2A	11	118307207	118392907	-0.96603	1.02383	loss
435.10A	USP28	11	113669941	113746243	-0.96603	1.02383	loss
435.23A	MLH1	3	37035018	37092164	-0.965854	1.02395	loss
435.23A	TGFBR2	3	30648355	30733111	-0.965854	1.02395	loss
435.10A	EP300	22	41488988	41574980	-0.965692	1.02407	loss
435.7A	CGA	6	87795453	87797938	-0.964922	1.02461	loss
435.7A	GABRR2	6	89967368	90024904	-0.964922	1.02461	loss
201.2A Cx	EP300	22	41488988	41574980	-0.964789	1.02471	loss
167.1R	H3F3A	1	226252032	226259200	-0.963805	1.02541	loss
167.1R	H3F3AP4	1	226252032	226259200	-0.963805	1.02541	loss
435.7A	NFE2L2	2	178095492	178129324	-0.963753	1.02544	loss
435.7A	STAT4	2	191894545	191941071	-0.963753	1.02544	loss
435.10A	CHEK2	22	29083864	29130729	-0.962634	1.02624	loss
435.10A	NF2	22	29999967	30090811	-0.962634	1.02624	loss
435.10A	SMARCB1	22	24129336	24176387	-0.962634	1.02624	loss
435.10A	ZNRF3	22	29279734	29449630	-0.962634	1.02624	loss
365R	FGFR1	8	38271125	38318644	-0.962124	1.0266	loss
365R	NKX3-1	8	23538713	23540422	-0.962124	1.0266	loss
365R	ZNF703	8	37553477	37556212	-0.962124	1.0266	loss
27.1A Cx	BCL2	18	60795837	60985919	-0.96199	1.0267	loss
27.1A Cx	MBD1	18	47793937	47806382	-0.96199	1.0267	loss
27.1A Cx	SMAD2	18	45368177	45423147	-0.96199	1.0267	loss
27.1A Cx	SMAD4	18	48573396	48604857	-0.96199	1.0267	loss
27.2A Cx	ZFHX3	16	72821042	72994064	-0.961752	1.02687	loss
435.10A	CGA	6	87795453	87797938	-0.960768	1.02757	loss
435.10A	GABRR2	6	89967368	90024904	-0.960768	1.02757	loss
435.1A Cx	BRCA2	13	32890577	32972927	-0.960712	1.02761	loss
435.7A	ABL1	9	133589686	133761090	-0.96049	1.02776	loss
435.7A	FANCC	9	97863968	98011593	-0.96049	1.02776	loss
435.7A	KLF4	9	110248011	110251473	-0.96049	1.02776	loss
435.7A	PTCH1	9	98209173	98279122	-0.96049	1.02776	loss
435.7A	TSC1	9	135771601	135804279	-0.96049	1.02776	loss
435.1A Cx	NKX3-1	8	23538713	23540422	-0.960472	1.02778	loss
435.1A Cx	ZNF703	8	37553477	37556212	-0.960472	1.02778	loss
435.1A Cx	CHIC2	4	54876241	54930487	-0.959878	1.0282	loss
435.1A Cx	FIP1L1	4	54243985	54325636	-0.959878	1.0282	loss
435.1A Cx	KIT	4	55524161	55524268	-0.959878	1.0282	loss
435.1A Cx	PDGFRA	4	55124915	55161459	-0.959878	1.0282	loss
435.1A Cx	ZFHX3	16	72863657	72994064	-0.959331	1.02859	loss
435.7A	LRP1B	2	141083310	142888318	-0.959058	1.02879	loss
435.10A	APC	5	112090567	112179843	-0.95841	1.02925	loss
435.10A	CHD1	5	98192063	98262110	-0.95841	1.02925	loss
463.8A	XPO1	2	61705934	61761052	-0.958153	1.02943	loss
365R	FANCC	9	97863968	97934449	-0.957364	1.02999	loss
382M	MAP2K4	17	11935483	12044654	-0.954936	1.03173	loss
435.10A	FGFR1	8	38271125	38318644	-0.954902	1.03175	loss
435.10A	KAT6A	8	41789702	41906515	-0.954902	1.03175	loss
435.10A	NKX3-1	8	23538713	23540422	-0.954902	1.03175	loss
435.10A	ZNF703	8	37553477	37556212	-0.954902	1.03175	loss
201.1A	CDKN1B	12	12870727	12871956	-0.954155	1.03229	loss
435.1A Cx	LRP1B	2	141474230	142888318	-0.95405	1.03236	loss
435.10A	FGFR2	10	123239074	123353351	-0.953937	1.03244	loss
435.10A	SUFU	10	104263889	104389932	-0.953937	1.03244	loss
435.1A Cx	APC	5	112090567	112179843	-0.953404	1.03283	loss
435.1A Cx	CHD1	5	98192063	98262110	-0.953404	1.03283	loss
435.10A	DUSP8	11	1577727	1587076	-0.953348	1.03287	loss
435.10A	FANCF	11	22646211	22647376	-0.953348	1.03287	loss
435.10A	HRAS	11	532615	534342	-0.953348	1.03287	loss
435.10A	KRTAP5-2	11	1618457	1620434	-0.953348	1.03287	loss
435.10A	MOB2	11	1577727	1620434	-0.953348	1.03287	loss
435.10A	PAX6	11	31811461	31827979	-0.953348	1.03287	loss
435.10A	TH	11	2185442	2193036	-0.953348	1.03287	loss
435.10A	WT1	11	32410583	32456911	-0.953348	1.03287	loss
305R Cx	RB1	13	48878028	48939127	-0.953166	1.033	loss
365R	IGF2R	6	160390258	160493088	-0.952598	1.0334	loss
435.10A	TMEM127	2	96919525	96931139	-0.952524	1.03346	loss
395M	ZFHX3	16	72821042	72994064	-0.95244	1.03352	loss
435.7A	NF2	22	29999967	30090811	-0.950229	1.0351	loss
435.7A	ZNRF3	22	29383043	29449630	-0.950229	1.0351	loss
382M	KMT2C	7	151852961	151860962	-0.949299	1.03577	loss
201.1A Cx	KAT6A	8	41789702	41906515	-0.94763	1.03697	loss
162R	NKX3-1	8	23538713	23540422	-0.946985	1.03743	loss
162R	ZNF703	8	37553477	37555688	-0.946985	1.03743	loss
435.7A	JAK2	9	5021967	5126811	-0.946924	1.03747	loss
287R	RB1	13	48878028	49054227	-0.945835	1.03826	loss
472M	BRCA1	17	41197674	41276133	-0.944803	1.039	loss
472M	STAT3	17	40467742	40500554	-0.944803	1.039	loss
435.10A	IGF1R	15	99192790	99500691	-0.944239	1.03941	loss
162R	KAT6A	8	41789702	41906515	-0.944003	1.03958	loss
305R Cx	FGFR2	10	123239074	123353351	-0.943499	1.03994	loss
305R Cx	SUFU	10	104263889	104389932	-0.943499	1.03994	loss
407M Cx	ABL1	9	133589686	133761090	-0.943243	1.04013	loss
407M Cx	TSC1	9	135771601	135804279	-0.943243	1.04013	loss
27.2A Cx	EPCAM	2	47596624	47613772	-0.942808	1.04044	loss
27.2A Cx	MSH2	2	47630310	47643588	-0.942808	1.04044	loss
435.10A	ACSL3	2	223773470	223806392	-0.940489	1.04211	loss
435.10A	BARD1	2	215593379	215674313	-0.940489	1.04211	loss
435.10A	CUL3	2	225338941	225449746	-0.940489	1.04211	loss
435.10A	ERBB4	2	212248319	213403274	-0.940489	1.04211	loss
435.10A	IDH1	2	209101782	209116295	-0.940489	1.04211	loss
435.10A	SF3B1	2	198257006	198299743	-0.940489	1.04211	loss
435.10A	STAT4	2	191894545	192012949	-0.940489	1.04211	loss
382M	LRP1B	2	140990691	142888356	-0.939814	1.0426	loss
201.2A Cx	CHEK2	22	29083864	29130729	-0.938991	1.0432	loss
201.2A Cx	CRKL	22	21272202	21304153	-0.938991	1.0432	loss
201.2A Cx	MAPK1	22	22123472	22221750	-0.938991	1.0432	loss
201.2A Cx	NF2	22	29999967	30090811	-0.938991	1.0432	loss
201.2A Cx	SMARCB1	22	24129336	24176387	-0.938991	1.0432	loss
201.2A Cx	ZNRF3	22	29279734	29449630	-0.938991	1.0432	loss
305R Cx	TP53	17	7572906	7579932	-0.93829	1.0437	loss
305R Cx	BMPR1A	10	88635755	88683496	-0.938237	1.04374	loss
305R Cx	PTEN	10	89624206	89624325	-0.938237	1.04374	loss
365R	CDH1	16	68771298	68867422	-0.937515	1.04426	loss
365R	CTCF	16	67644715	67671795	-0.937515	1.04426	loss
365R	FANCA	16	89804193	89883043	-0.937515	1.04426	loss
365R	ZFHX3	16	72821042	72994064	-0.937515	1.04426	loss
201.1A Cx	AURKB	17	8108168	8113562	-0.937453	1.04431	loss
201.1A Cx	TP53	17	7572906	7579932	-0.937453	1.04431	loss
382M	NKX3-1	8	23538664	23540466	-0.937304	1.04442	loss
435.7A	KDR	4	55946087	55991480	-0.936559	1.04496	loss
435.7A	KIT	4	55561657	55604743	-0.936559	1.04496	loss
407M Cx	CTNNA1	5	138117593	138269798	-0.936527	1.04498	loss
407M Cx	RAD50	5	131892996	131978076	-0.936527	1.04498	loss
435.7A	ACSL3	2	223773470	223806392	-0.935804	1.0455	loss
435.7A	BARD1	2	215593379	215674313	-0.935804	1.0455	loss
435.7A	CUL3	2	225338941	225449746	-0.935804	1.0455	loss
435.7A	ERBB4	2	212248319	213403274	-0.935804	1.0455	loss
435.7A	IDH1	2	209106697	209116295	-0.935804	1.0455	loss
435.7A	DUSP8	11	1577727	1587076	-0.934795	1.04623	loss
435.7A	FANCF	11	22646211	22647376	-0.934795	1.04623	loss
435.7A	HRAS	11	532615	534342	-0.934795	1.04623	loss
435.7A	KRTAP5-2	11	1618457	1620434	-0.934795	1.04623	loss
435.7A	MOB2	11	1577727	1620434	-0.934795	1.04623	loss
435.7A	PAX6	11	31811461	31827979	-0.934795	1.04623	loss
435.7A	TH	11	2185442	2193036	-0.934795	1.04623	loss
435.7A	WT1	11	32410583	32456911	-0.934795	1.04623	loss
167.1R	AURKB	17	8108168	8113562	-0.934473	1.04647	loss
167.1R	MAP2K4	17	11924183	12044597	-0.934473	1.04647	loss
167.1R	NCOR1	17	15935589	16097903	-0.934473	1.04647	loss
167.1R	PRPF8	17	1554075	1587885	-0.934473	1.04647	loss
167.1R	TP53	17	7572906	7579932	-0.934473	1.04647	loss
27.1A Cx	MGA	15	41961072	42059498	-0.931673	1.0485	loss
27.1A Cx	RAD51	15	40990936	41023396	-0.931673	1.0485	loss
27.1A Cx	TP53BP1	15	43699560	43785261	-0.931673	1.0485	loss
275R	IRS2	13	110408575	110438465	-0.931422	1.04868	loss
275R	RB1	13	48877975	49054299	-0.931422	1.04868	loss
435.10A	CDKN1B	12	12870753	12871900	-0.93092	1.04905	loss
452C	FAT1	4	187509725	187631001	-0.930902	1.04906	loss
452C	FBXW7	4	153244012	153332975	-0.930902	1.04906	loss
463.45A	FANCA	16	89816117	89883043	-0.930846	1.0491	loss
394M	CCND2	12	4383186	4409195	-0.930482	1.04937	loss
369R	AKT1	14	105236980	105259091	-0.930346	1.04946	loss
426M Cx	GATA3	10	8097598	8116006	-0.929766	1.04989	loss
365R	CHEK2	22	29083864	29130729	-0.92942	1.05014	loss
365R	NF2	22	29999967	30090811	-0.92942	1.05014	loss
365R	ZNRF3	22	29279734	29449630	-0.92942	1.05014	loss
435.23A	APC	5	112090567	112175345	-0.927911	1.05124	loss
435.23A	CHD1	5	98192063	98262110	-0.927911	1.05124	loss
435.1A Cx	KAT6A	8	41789702	41906515	-0.927677	1.05141	loss
365R	AURKB	17	8108168	8113562	-0.927386	1.05162	loss
365R	MAP2K4	17	11924183	12044597	-0.927386	1.05162	loss
365R	NCOR1	17	15935589	16097903	-0.927386	1.05162	loss
365R	PRPF8	17	1554075	1587885	-0.927386	1.05162	loss
365R	TP53	17	7572906	7579932	-0.927386	1.05162	loss
435.23A	CBL	11	119077107	119170511	-0.925694	1.05285	loss
435.23A	CHEK1	11	125496643	125525235	-0.925694	1.05285	loss
435.23A	KMT2A	11	118307207	118392907	-0.925694	1.05285	loss
435.23A	USP28	11	113669941	113746243	-0.925694	1.05285	loss
435.23A	LRP1B	2	140990734	142888318	-0.924422	1.05378	loss
382M	RB1	13	48877975	49054299	-0.923221	1.05466	loss
167.1R	MGA	15	41961072	42059498	-0.922998	1.05482	loss
167.1R	RAD51	15	40990936	41023396	-0.922998	1.05482	loss
167.1R	TP53BP1	15	43699560	43785261	-0.922998	1.05482	loss
373M Cx	EPHA3	3	89156878	89528672	-0.922842	1.05494	loss
373M Cx	TFG	3	100432509	100467395	-0.922842	1.05494	loss
305R Cx	FAT1	4	187518815	187631001	-0.92205	1.05552	loss
162R	CGA	6	87795453	87797938	-0.922033	1.05553	loss
162R	DCBLD1	6	117884396	117890919	-0.922033	1.05553	loss
162R	FOXO3	6	108882391	108986078	-0.922033	1.05553	loss
162R	GABRR2	6	89967368	90024904	-0.922033	1.05553	loss
162R	GOPC	6	117884396	117923471	-0.922033	1.05553	loss
162R	MAN1A1	6	119500963	119670250	-0.922033	1.05553	loss
162R	PRDM1	6	106534408	106555381	-0.922033	1.05553	loss
162R	ROS1	6	117609634	117746839	-0.922033	1.05553	loss
162R	SNX3	6	108533332	108582145	-0.922033	1.05553	loss
435.23A	ZFHX3	16	72821042	72994064	-0.921986	1.05556	loss
369R	BRCA2	13	32890516	32972947	-0.921443	1.05596	loss
369R	FLT1	13	28877245	29069057	-0.921443	1.05596	loss
369R	FLT3	13	28578104	28674761	-0.921443	1.05596	loss
162R	ZFHX3	16	72821042	72994064	-0.9207	1.05651	loss
410.51A	CTNNA1	5	138266457	138269850	-0.920594	1.05658	loss
463.45A	XPO1	2	61705934	61761052	-0.920105	1.05694	loss
201.2A Cx	CIC	19	42788836	42799363	-0.918781	1.05791	loss
201.2A Cx	ERF	19	42752596	42759171	-0.918781	1.05791	loss
201.2A Cx	AKT1	14	105236657	105259000	-0.91813	1.05839	loss
369R	EP300	22	41488940	41564946	-0.917459	1.05888	loss
435.7A	NKX3-1	8	23538713	23540422	-0.917355	1.05896	loss
435.7A	ZNF703	8	37553477	37556212	-0.917355	1.05896	loss
435.23A	BRCA2	13	32915091	32972927	-0.917148	1.05911	loss
435.23A	CDK6	7	92244433	92462657	-0.917117	1.05913	loss
435.23A	HGF	7	81331876	81399307	-0.917117	1.05913	loss
472M	KAT6A	8	41791323	41906515	-0.914925	1.06074	loss
369R	MAP2K1	15	66679614	66781713	-0.913869	1.06152	loss
369R	RAD51	15	40990893	41023440	-0.913869	1.06152	loss
463.45A	FLT3	13	28589273	28636226	-0.913569	1.06174	loss
162R	KMT2C	7	151845097	151860931	-0.909919	1.06443	loss
472M	RAD50	5	131911448	131978076	-0.908355	1.06558	loss
201.1A Cx	CIC	19	42788836	42799363	-0.907982	1.06586	loss
201.1A Cx	ERF	19	42752596	42759171	-0.907982	1.06586	loss
365R	CARD11	7	2946251	2998160	-0.907942	1.06589	loss
463.8A	CRKL	22	21272202	21304153	-0.907871	1.06594	loss
382M	CGA	6	87795438	87797946	-0.904798	1.06821	loss
382M	FOXO3	6	108985198	108985489	-0.904798	1.06821	loss
382M	GABRR2	6	90005783	90006067	-0.904798	1.06821	loss
382M	MAN1A1	6	119500963	119670273	-0.904798	1.06821	loss
382M	PRDM1	6	106534366	106555421	-0.904798	1.06821	loss
382M	ROS1	6	117609608	117638515	-0.904798	1.06821	loss
382M	SNX3	6	108533323	108582148	-0.904798	1.06821	loss
369R	ERG	21	39947519	39947700	-0.904615	1.06835	loss
305R Cx	BAP1	3	52436283	52443914	-0.903031	1.06952	loss
305R Cx	PBRM1	3	52582058	52713747	-0.903031	1.06952	loss
305R Cx	SETD2	3	47205323	47205434	-0.903031	1.06952	loss
201.1A	CIC	19	42788795	42799405	-0.902172	1.07016	loss
435.10A	ERG	21	39755304	39947644	-0.901838	1.07041	loss
435.10A	RUNX1	21	36164411	36421216	-0.901838	1.07041	loss
27.1A Cx	CDK11A	1	1634894	1654277	-0.901594	1.07059	loss
27.1A Cx	CDK11B	1	1634894	1654277	-0.901594	1.07059	loss
27.1A Cx	MTOR	1	11167521	11319486	-0.901594	1.07059	loss
27.1A Cx	SKI	1	2160185	2238224	-0.901594	1.07059	loss
27.1A Cx	TNFRSF14	1	2488083	2494732	-0.901594	1.07059	loss
201.1A Cx	USP28	11	113674499	113746243	-0.901016	1.07102	loss
435.23A	ACSL3	2	223773470	223806392	-0.900111	1.07169	loss
435.23A	BARD1	2	215593379	215674313	-0.900111	1.07169	loss
435.23A	CUL3	2	225338941	225400378	-0.900111	1.07169	loss
435.23A	ERBB4	2	212248319	213403274	-0.900111	1.07169	loss
435.23A	IDH1	2	209113072	209116295	-0.900111	1.07169	loss
435.1A Cx	PDK1	2	173420858	173460717	-0.899982	1.07179	loss
463.8A	AURKB	17	8108168	8113562	-0.898306	1.07303	loss
463.8A	TP53	17	7572906	7579932	-0.898306	1.07303	loss
294R	CLDN11	3	170136791	170150601	-0.896826	1.07413	loss
294R	TNIK	3	170858056	170858344	-0.896826	1.07413	loss
435.1A Cx	FAT1	4	187532519	187631001	-0.895892	1.07483	loss
369R	NKX3-1	8	23538664	23540466	-0.895369	1.07522	loss
369R	ZNF703	8	37553433	37556228	-0.895369	1.07522	loss
435.23A	CDKN1B	12	12870753	12871900	-0.895345	1.07524	loss
407M Cx	TNFAIP3	6	138192344	138202476	-0.895056	1.07545	loss
463.45A	AURKB	17	8108168	8113562	-0.89322	1.07682	loss
463.45A	TP53	17	7572906	7579932	-0.89322	1.07682	loss
27.2A Cx	SPEN	1	16199290	16203193	-0.89264	1.07726	loss
463.45A	CDH1	16	68771298	68867422	-0.892144	1.07763	loss
463.45A	CTCF	16	67644715	67671795	-0.892144	1.07763	loss
435.7A	ZFHX3	16	72821617	72994064	-0.89187	1.07783	loss
435.23A	CHIC2	4	54876241	54930487	-0.891821	1.07787	loss
435.23A	EPHA5	4	66189811	66535480	-0.891821	1.07787	loss
435.23A	FIP1L1	4	54243985	54325636	-0.891821	1.07787	loss
435.23A	KDR	4	55946087	55991480	-0.891821	1.07787	loss
435.23A	KIT	4	55524161	55604743	-0.891821	1.07787	loss
435.23A	PDGFRA	4	55124915	55161459	-0.891821	1.07787	loss
167.1R	BLM	15	91290602	91358529	-0.890557	1.07881	loss
167.1R	IDH2	15	90627477	90645642	-0.890557	1.07881	loss
167.1R	IGF1R	15	99192790	99192924	-0.890557	1.07881	loss
294R	IRF4	6	393090	407629	-0.88977	1.0794	loss
294R	BLM	15	91290561	91358570	-0.888325	1.08048	loss
294R	IDH2	15	90627416	90645702	-0.888325	1.08048	loss
294R	IGF1R	15	99192771	99492000	-0.888325	1.08048	loss
435.7A	EGFL7	9	139566695	139566758	-0.888213	1.08057	loss
201.1A	GATA3	10	8097554	8116042	-0.885295	1.08275	loss
407M Cx	JAK1	1	65300224	65351967	-0.885067	1.08292	loss
369R	CARD11	7	2946213	2998225	-0.88294	1.08452	loss
369R	EGFR	7	55086901	55273357	-0.88294	1.08452	loss
369R	IKZF1	7	50358594	50468381	-0.88294	1.08452	loss
369R	PMS2	7	6012968	6048725	-0.88294	1.08452	loss
369R	RAC1	7	6414294	6442142	-0.88294	1.08452	loss
463.45A	FANCD2	3	10070321	10142966	-0.881977	1.08525	loss
463.45A	RAF1	3	12625992	12660240	-0.881977	1.08525	loss
463.45A	VHL	3	10183511	10191669	-0.881977	1.08525	loss
435.1A Cx	ACSL3	2	223773470	223806392	-0.880905	1.08605	loss
435.1A Cx	BARD1	2	215593379	215674313	-0.880905	1.08605	loss
435.1A Cx	CUL3	2	225338941	225343082	-0.880905	1.08605	loss
435.1A Cx	ERBB4	2	212248319	213403274	-0.880905	1.08605	loss
435.1A Cx	IDH1	2	209108130	209116295	-0.880905	1.08605	loss
27.2A Cx	PAX6	11	31811461	31827979	-0.880879	1.08607	loss
27.2A Cx	WT1	11	32410583	32456911	-0.880879	1.08607	loss
27.2A Cx	CHEK2	22	29083864	29130729	-0.880171	1.08661	loss
27.2A Cx	ZNRF3	22	29279734	29280074	-0.880171	1.08661	loss
463.8A	CDH1	16	68835552	68867422	-0.879672	1.08698	loss
463.8A	ZFHX3	16	72821042	72821904	-0.879672	1.08698	loss
435.10A	AXIN1	16	338101	397045	-0.879616	1.08702	loss
435.10A	TSC2	16	2098596	2138631	-0.879616	1.08702	loss
435.10A	SDHD	11	111957611	111965714	-0.879599	1.08704	loss
435.23A	NFE2L2	2	178095492	178129324	-0.876834	1.08912	loss
435.23A	PDK1	2	173420858	173460717	-0.876834	1.08912	loss
435.23A	STAT4	2	191894545	191919280	-0.876834	1.08912	loss
435.7A	PDK1	2	173420858	173460717	-0.874049	1.09123	loss
369R	CENPE	4	104027312	104117396	-0.872069	1.09273	loss
369R	EPHA5	4	66189773	66535534	-0.872069	1.09273	loss
369R	KDR	4	55958708	55991532	-0.872069	1.09273	loss
369R	KIT	4	55524101	55604793	-0.872069	1.09273	loss
407M Cx	BCL2	18	60795837	60985919	-0.871669	1.09303	loss
407M Cx	MBD1	18	47793937	47806382	-0.871669	1.09303	loss
407M Cx	SMAD2	18	45368177	45423147	-0.871669	1.09303	loss
407M Cx	SMAD4	18	48573396	48604857	-0.871669	1.09303	loss
369R	CCND3	6	41903616	41909441	-0.866579	1.09689	loss
369R	CDKN1A	6	36651814	36653639	-0.866579	1.09689	loss
369R	FANCE	6	35420258	35434197	-0.866579	1.09689	loss
369R	HMGA1	6	34208621	34212618	-0.866579	1.09689	loss
369R	PIM1	6	37138809	37139091	-0.866579	1.09689	loss
369R	VEGFA	6	43738381	43752351	-0.866579	1.09689	loss
463.58A	XPO1	2	61705934	61753676	-0.866284	1.09712	loss
167.1R	FGFR2	10	123239074	123353351	-0.864897	1.09817	loss
167.1R	PTEN	10	89725023	89725249	-0.864897	1.09817	loss
167.1R	SUFU	10	104263889	104389932	-0.864897	1.09817	loss
463.58A	CRKL	22	21272202	21304153	-0.864136	1.09875	loss
407M Cx	ESR1	6	152129027	152420121	-0.862998	1.09962	loss
407M Cx	IGF2R	6	160390258	160526136	-0.862998	1.09962	loss
394M	PALB2	16	23614759	23649470	-0.862553	1.09996	loss
463.8A	EPCAM	2	47596624	47613772	-0.861385	1.10085	loss
463.8A	FBXO11	2	48035236	48066928	-0.861385	1.10085	loss
463.8A	MSH2	2	47630310	47710108	-0.861385	1.10085	loss
463.8A	MSH6	2	48010352	48034019	-0.861385	1.10085	loss
382M	CDKN1B	12	12870727	12871956	-0.861204	1.10099	loss
463.45A	EPCAM	2	47596624	47613772	-0.85894	1.10272	loss
463.45A	FBXO11	2	48035236	48066659	-0.85894	1.10272	loss
463.45A	MSH2	2	47630310	47710108	-0.85894	1.10272	loss
463.45A	MSH6	2	48010352	48034019	-0.85894	1.10272	loss
294R	GATA2	3	128199801	128205931	-0.856147	1.10485	loss
407M Cx	IRS2	13	110408630	110434908	-0.854085	1.10643	loss
275R	NTRK1	1	156830664	156851491	-0.853049	1.10723	loss
305R Cx	GNA11	19	3094629	3121197	-0.852998	1.10727	loss
201.1A	KAT6A	8	41794703	41906566	-0.852448	1.10769	loss
394M	CDKN1B	12	12870753	12871900	-0.851785	1.1082	loss
167.1R	GNA11	19	3094629	3121197	-0.851559	1.10837	loss
167.1R	STK11	19	1206892	1226666	-0.851559	1.10837	loss
369R	FBXW7	4	153243965	153333032	-0.851209	1.10864	loss
463.58A	KEAP1	19	10597307	10610729	-0.850437	1.10923	loss
463.58A	SMARCA4	19	11094807	11114093	-0.850437	1.10923	loss
435.1A Cx	LRP1B	2	140990734	141473691	-0.850035	1.10954	loss
463.8A	FANCA	16	89804193	89883043	-0.849951	1.10961	loss
407M Cx	CDKN2A	9	21968207	21994350	-0.848417	1.11079	loss
407M Cx	CDKN2B	9	22005965	22008972	-0.848417	1.11079	loss
407M Cx	FANCG	9	35074084	35079541	-0.848417	1.11079	loss
407M Cx	PAX5	9	36840505	37034048	-0.848417	1.11079	loss
373M Cx	IGF1R	15	99192790	99500691	-0.847008	1.11187	loss
27.2A	DNMT3A	2	25457103	25466939	-0.846024	1.11263	loss
201.2A Cx	AURKB	17	8108168	8113562	-0.845146	1.11331	loss
201.2A Cx	TP53	17	7572906	7579932	-0.845146	1.11331	loss
435.23A	FAT1	4	187509725	187631001	-0.844497	1.11381	loss
435.23A	FBXW7	4	153244012	153332975	-0.844497	1.11381	loss
407M	SETD2	3	47058562	47205434	-0.843944	1.11424	loss
435.1A Cx	FBXW7	4	153244012	153332975	-0.843171	1.11483	loss
435.1A Cx	CENPE	4	104027358	104119496	-0.842661	1.11523	loss
435.1A Cx	SMARCAD1	4	95129525	95210705	-0.842661	1.11523	loss
435.1A Cx	TET2	4	106155079	106197696	-0.842661	1.11523	loss
407M	SMARCA1	X	128582265	128657367	-0.841026	0.558246	no call
435.23A	CENPE	4	104027358	104119496	-0.840343	1.11702	loss
435.23A	SMARCAD1	4	95129525	95210705	-0.840343	1.11702	loss
435.23A	TET2	4	106155079	106197696	-0.840343	1.11702	loss
167.1R	CCND2	12	4383186	4409195	-0.839558	1.11763	loss
167.1R	CDKN1B	12	12870753	12871900	-0.839558	1.11763	loss
167.1R	KRAS	12	25362708	25398338	-0.839558	1.11763	loss
373M	CDH1	16	68771217	68867428	-0.837756	1.11903	loss
373M	CTCF	16	67644661	67671841	-0.837756	1.11903	loss
373M	FANCA	16	89809138	89883087	-0.837756	1.11903	loss
373M	ZFHX3	16	72822044	72994120	-0.837756	1.11903	loss
407M	CTNNA1	5	138117593	138269798	-0.83738	1.11932	loss
407M	RAD50	5	131892996	131978076	-0.83738	1.11932	loss
435.23A	KAT6A	8	41789702	41906515	-0.8367	1.11985	loss
435.23A	PRKDC	8	48685648	48872763	-0.8367	1.11985	loss
27.2A	MAP2K1	15	66679614	66781713	-0.836433	1.12005	loss
27.2A	RAD51	15	40990893	41023440	-0.836433	1.12005	loss
407M	APC	5	112090567	112179843	-0.833774	1.12212	loss
407M	CHD1	5	98192063	98262110	-0.833774	1.12212	loss
463.8A	SMARCA4	19	11105483	11172512	-0.833737	1.12215	loss
167.1R	FGFR1	8	38271125	38318644	-0.833158	1.1226	loss
167.1R	KAT6A	8	41789702	41906515	-0.833158	1.1226	loss
167.1R	NKX3-1	8	23538713	23540422	-0.833158	1.1226	loss
167.1R	ZNF703	8	37553477	37556212	-0.833158	1.1226	loss
435.1A Cx	STAT4	2	191894545	192012949	-0.831579	1.12383	loss
407M	TNFAIP3	6	138192344	138202476	-0.831351	1.12401	loss
201.2A Cx	FAT1	4	187524589	187631001	-0.831099	1.1242	loss
369R	CHEK2	22	29083806	29130763	-0.829335	1.12558	loss
369R	CRKL	22	21272156	21304186	-0.829335	1.12558	loss
369R	MAPK1	22	22123427	22221795	-0.829335	1.12558	loss
369R	NF2	22	29999899	30090894	-0.829335	1.12558	loss
369R	SMARCB1	22	24129292	24176442	-0.829335	1.12558	loss
463.8A	MEF2B	19	19256482	19261564	-0.828577	1.12617	loss
294R	BRCA2	13	32890516	32972947	-0.828353	1.12634	loss
294R	FANCD2	3	10070269	10119940	-0.827292	1.12717	loss
294R	VHL	3	10183499	10191694	-0.827292	1.12717	loss
305R	ZFHX3	16	72827133	72845957	-0.826994	1.12741	loss
463.58A	CDH1	16	68771298	68867422	-0.826301	1.12795	loss
463.58A	CTCF	16	67644715	67671795	-0.826301	1.12795	loss
167.1R	CGA	6	87795453	87797938	-0.823665	1.13001	loss
167.1R	FOXO3	6	108882391	108986078	-0.823665	1.13001	loss
167.1R	GABRR2	6	89967368	90024904	-0.823665	1.13001	loss
167.1R	PRDM1	6	106534408	106555381	-0.823665	1.13001	loss
167.1R	SNX3	6	108533332	108582145	-0.823665	1.13001	loss
167.1R	GATA3	10	8097598	8116006	-0.82319	1.13038	loss
369R	BLM	15	91290561	91358570	-0.822657	1.1308	loss
369R	IDH2	15	90627416	90645702	-0.822657	1.1308	loss
369R	IGF1R	15	99192771	99492000	-0.822657	1.1308	loss
369R	NTRK3	15	88420106	88727598	-0.822657	1.1308	loss
435.1A Cx	ZFHX3	16	72821042	72845957	-0.822398	1.131	loss
407M	AURKB	17	8108168	8113562	-0.82209	1.13124	loss
407M	MAP2K4	17	11924183	12044597	-0.82209	1.13124	loss
407M	NCOR1	17	15935589	16097903	-0.82209	1.13124	loss
407M	TP53	17	7572906	7579932	-0.82209	1.13124	loss
463.58A	AURKB	17	8108168	8108728	-0.82166	1.13158	loss
463.58A	TP53	17	7572906	7579932	-0.82166	1.13158	loss
435.1A Cx	KDR	4	55946087	55991480	-0.821528	1.13168	loss
435.1A Cx	KIT	4	55561657	55604743	-0.821528	1.13168	loss
463.58A	FANCA	16	89828336	89883043	-0.819985	1.1329	loss
463.45A	SETD2	3	47058562	47205434	-0.819225	1.13349	loss
201.1A	MLH1	3	37034947	37092202	-0.817194	1.13509	loss
201.1A	MYD88	3	38180104	38182832	-0.817194	1.13509	loss
201.1A	TGFBR2	3	30648312	30733160	-0.817194	1.13509	loss
463.8A	FGFR2	10	123239074	123353351	-0.815714	1.13625	loss
463.8A	PTEN	10	89720630	89725249	-0.815714	1.13625	loss
463.8A	SUFU	10	104263889	104389932	-0.815714	1.13625	loss
463.8A	FGFR1	8	38271125	38318644	-0.815687	1.13628	loss
463.8A	ZNF703	8	37555950	37556212	-0.815687	1.13628	loss
374M	CGA	6	87795438	87797946	-0.815046	1.13678	loss
374M	GABRR2	6	90005783	90006067	-0.815046	1.13678	loss
167.1R	BMPR1A	10	88635755	88683496	-0.813979	1.13762	loss
167.1R	PTEN	10	89624206	89653886	-0.813979	1.13762	loss
156R	CDK12	17	37618304	37673829	-0.812501	1.13879	loss
156R	RAD51D	17	33434364	33446652	-0.812501	1.13879	loss
156R	BRCA1	17	41215870	41258570	-0.811068	1.13992	loss
27.2A	DAXX	6	33286461	33289769	-0.810052	1.14072	loss
27.2A	HMGA1	6	34208486	34208565	-0.810052	1.14072	loss
394M	CDH1	16	68771298	68867422	-0.807688	1.14259	loss
394M	CTCF	16	67644715	67671795	-0.807688	1.14259	loss
394M	IDH1	2	209101782	209104747	-0.807548	1.1427	loss
294R	NFE2L2	2	178095442	178099044	-0.80731	1.14289	loss
294R	PDK1	2	173423365	173460766	-0.80731	1.14289	loss
330M	PALB2	16	23614759	23652498	-0.806289	1.1437	loss
463.58A	FLT3	13	28578168	28674667	-0.805184	1.14458	loss
463.45A	RPTOR	17	78519409	78519611	-0.80353	1.14589	loss
386R	ESR1	6	152128984	152420154	-0.80319	1.14616	loss
330M	AURKB	17	8108168	8113562	-0.802157	1.14698	loss
330M	TP53	17	7572906	7579932	-0.802157	1.14698	loss
275R	FGFR1	8	38271088	38318754	-0.799214	1.14932	loss
275R	KAT6A	8	41789693	41792444	-0.799214	1.14932	loss
275R	NKX3-1	8	23538664	23540466	-0.799214	1.14932	loss
275R	ZNF703	8	37553433	37556228	-0.799214	1.14932	loss
407M Cx	EGFL7	9	139562714	139566758	-0.798376	1.14999	loss
407M Cx	NOTCH1	9	139390502	139440258	-0.798376	1.14999	loss
394M	AURKB	17	8108168	8110963	-0.798118	1.1502	loss
394M	PRPF8	17	1554075	1587885	-0.798118	1.1502	loss
394M	TP53	17	7572906	7579932	-0.798118	1.1502	loss
369R	AURKB	17	8108124	8113607	-0.797269	1.15087	loss
369R	MAP2K4	17	11935483	12044654	-0.797269	1.15087	loss
369R	TP53	17	7572854	7579992	-0.797269	1.15087	loss
407M	IRS2	13	110408630	110434908	-0.797208	1.15092	loss
387.38A	CDKN1B	12	12870727	12871956	-0.79712	1.15099	loss
330M	CDH1	16	68771298	68867422	-0.794911	1.15276	loss
330M	CTCF	16	67644715	67671795	-0.794911	1.15276	loss
435.7A	LRP1B	2	140990734	141081655	-0.794494	1.15309	loss
373M Cx	TP53	17	7572906	7579932	-0.794273	1.15327	loss
394M	BMPR1A	10	88635755	88683496	-0.793542	1.15385	loss
394M	FGFR2	10	123239074	123353351	-0.793542	1.15385	loss
394M	PTEN	10	89624206	89725249	-0.793542	1.15385	loss
394M	SUFU	10	104263889	104389932	-0.793542	1.15385	loss
224R	FGFR3	4	1795641	1809009	-0.793493	1.15389	loss
275R	AURKB	17	8108124	8113607	-0.792427	1.15474	loss
275R	TP53	17	7578079	7579992	-0.792427	1.15474	loss
463.58A	MEF2B	19	19256482	19261564	-0.791839	1.15521	loss
463.55A	FGFR2	10	123239074	123353351	-0.791374	1.15559	loss
463.55A	PTEN	10	89720630	89725249	-0.791374	1.15559	loss
463.55A	SUFU	10	104263889	104389932	-0.791374	1.15559	loss
435.23A	BRCA2	13	32906388	32915091	-0.790002	1.15669	loss
373M	TGFBR2	3	30648312	30733160	-0.789531	1.15706	loss
463.8A	TMEM127	2	96919525	96931139	-0.787531	1.15867	loss
330M	SMARCA4	19	11105483	11172512	-0.783521	1.16189	loss
386R	EPHA3	3	89156837	89528697	-0.783374	1.16201	loss
386R	TFG	3	100432505	100467379	-0.783374	1.16201	loss
156R	NCOR1	17	16097755	16097903	-0.783025	1.16229	loss
422M	CHEK2	22	29089999	29130729	-0.782512	1.16271	loss
422M	ZNRF3	22	29279734	29280074	-0.782512	1.16271	loss
407M	BCL2	18	60795837	60985919	-0.779661	1.16501	loss
407M	MBD1	18	47793937	47806382	-0.779661	1.16501	loss
407M	SMAD2	18	45368177	45423147	-0.779661	1.16501	loss
407M	SMAD4	18	48573396	48604857	-0.779661	1.16501	loss
463.8A	FLT3	13	28578168	28674667	-0.779281	1.16531	loss
463.8A	MGA	15	41961072	42059498	-0.779041	1.16551	loss
463.8A	RAD51	15	40990936	41023396	-0.779041	1.16551	loss
463.8A	TP53BP1	15	43699560	43785261	-0.779041	1.16551	loss
156R	FANCA	16	89815046	89883043	-0.778357	1.16606	loss
330M	ZMYM3	X	70460745	70473125	-0.77822	0.583086	no call
463.45A	FANCA	16	89804193	89815195	-0.775385	1.16847	loss
373M Cx	FANCD2	3	10070321	10142966	-0.774474	1.1692	loss
373M Cx	RAF1	3	12625992	12660240	-0.774474	1.1692	loss
373M Cx	TGFBR2	3	30648355	30733111	-0.774474	1.1692	loss
373M Cx	VHL	3	10183511	10191669	-0.774474	1.1692	loss
463.8A	BLM	15	91290602	91358529	-0.773316	1.17014	loss
463.8A	IDH2	15	90627477	90645642	-0.773316	1.17014	loss
463.8A	IGF1R	15	99192790	99251063	-0.773316	1.17014	loss
387.38A	AKT2	19	40740884	40771243	-0.771798	1.17137	loss
387.38A	AXL	19	41725234	41765881	-0.771798	1.17137	loss
387.38A	CIC	19	42788795	42799405	-0.771798	1.17137	loss
407M	JAK1	1	65300224	65351967	-0.771586	1.17155	loss
463.55A	NTRK3	15	88420145	88727550	-0.771272	1.1718	loss
435.23A	APC	5	112175345	112179578	-0.770629	1.17232	loss
373M Cx	GATA2	3	128199841	128205894	-0.770352	1.17255	loss
373M Cx	GSK3B	3	119545614	119812301	-0.770352	1.17255	loss
386R	AURKB	17	8108124	8113607	-0.769771	1.17302	loss
386R	TP53	17	7572854	7579992	-0.769771	1.17302	loss
463.8A	MAP2K1	15	66679665	66782973	-0.769486	1.17325	loss
373M Cx	CDH1	16	68771298	68867422	-0.768346	1.17418	loss
373M Cx	CTCF	16	67644715	67671795	-0.768346	1.17418	loss
373M Cx	FANCA	16	89804193	89883043	-0.768346	1.17418	loss
373M Cx	ZFHX3	16	72821042	72994064	-0.768346	1.17418	loss
386R	FOXO3	6	108985198	108985489	-0.767854	1.17458	loss
386R	PRDM1	6	106534366	106555421	-0.767854	1.17458	loss
386R	SNX3	6	108533323	108582148	-0.767854	1.17458	loss
463.45A	FGFR1	8	38271125	38318644	-0.767229	1.17509	loss
463.45A	FGFR2	10	123239074	123353351	-0.765902	1.17617	loss
463.45A	PTEN	10	89720630	89725249	-0.765902	1.17617	loss
463.45A	SUFU	10	104263889	104389932	-0.765902	1.17617	loss
386R	LRP1B	2	140990691	142888356	-0.765711	1.17633	loss
387.38A	FAT1	4	187509694	187631028	-0.765567	1.17644	loss
294R	RB1	13	48877975	49054299	-0.765237	1.17671	loss
463.58A	MGA	15	41961072	42019624	-0.764349	1.17744	loss
463.58A	RAD51	15	40990936	41023396	-0.764349	1.17744	loss
167.1R	BCL2	18	60795837	60985919	-0.76301	1.17853	loss
167.1R	MBD1	18	47793937	47806382	-0.76301	1.17853	loss
167.1R	SMAD2	18	45368177	45423147	-0.76301	1.17853	loss
167.1R	SMAD4	18	48573396	48604857	-0.76301	1.17853	loss
27.2A	GATA3	10	8097554	8116042	-0.761879	1.17946	loss
294R	BCL2	18	60795799	60985940	-0.761822	1.1795	loss
294R	SMAD2	18	45368139	45423188	-0.761822	1.1795	loss
294R	SMAD4	18	48586139	48604867	-0.761822	1.1795	loss
373M Cx	AKT3	1	243663024	244006492	-0.761796	1.17952	loss
373M Cx	FH	1	241661107	241683042	-0.761796	1.17952	loss
373M Cx	H3F3A	1	226252032	226259200	-0.761796	1.17952	loss
373M Cx	H3F3AP4	1	226252032	226259200	-0.761796	1.17952	loss
167.1R	CENPE	4	104027358	104119496	-0.761529	1.17974	loss
167.1R	CHIC2	4	54876241	54930487	-0.761529	1.17974	loss
167.1R	EPHA5	4	66189811	66535480	-0.761529	1.17974	loss
167.1R	FAT1	4	187509725	187631001	-0.761529	1.17974	loss
167.1R	FBXW7	4	153244012	153332975	-0.761529	1.17974	loss
167.1R	FIP1L1	4	54243985	54325636	-0.761529	1.17974	loss
167.1R	KDR	4	55946087	55991480	-0.761529	1.17974	loss
167.1R	KIT	4	55524161	55604743	-0.761529	1.17974	loss
167.1R	PDGFRA	4	55124915	55161459	-0.761529	1.17974	loss
167.1R	SMARCAD1	4	95129525	95210705	-0.761529	1.17974	loss
167.1R	TET2	4	106155079	106197696	-0.761529	1.17974	loss
410.51A	RB1	13	48877975	48955618	-0.761378	1.17987	loss
463.58A	TP53BP1	15	43784179	43785261	-0.761035	1.18015	loss
463.55A	LRP1B	2	140990734	142888318	-0.760935	1.18023	loss
463.55A	TMEM127	2	96919525	96931139	-0.760935	1.18023	loss
386R	CDH1	16	68771217	68867428	-0.760688	1.18043	loss
386R	CTCF	16	67644661	67671841	-0.760688	1.18043	loss
386R	FANCA	16	89809138	89883087	-0.760688	1.18043	loss
386R	ZFHX3	16	72822044	72994120	-0.760688	1.18043	loss
394M	FANCA	16	89804193	89883043	-0.760374	1.18069	loss
463.58A	EPCAM	2	47596624	47613772	-0.759986	1.181	loss
463.58A	FBXO11	2	48035236	48132879	-0.759986	1.181	loss
463.58A	MSH2	2	47630310	47710108	-0.759986	1.181	loss
463.58A	MSH6	2	48010352	48034019	-0.759986	1.181	loss
373M	BAP1	3	52436242	52442701	-0.759832	1.18113	loss
373M	PBRM1	3	52620377	52713801	-0.759832	1.18113	loss
373M	SETD2	3	47058521	47205481	-0.759832	1.18113	loss
373M Cx	DCBLD1	6	117884396	117890919	-0.759826	1.18114	loss
373M Cx	FOXO3	6	108882391	108986078	-0.759826	1.18114	loss
[truncated: 6,162 more rows]

## Sheet: Data S7
Supplementary Data 7: Organoid establishment from PDX tissues
[truncated: 28 more rows]

[truncated: 4 more sheets: Data S8, Data S9, Data S10 , Data S11]
