# Supplementary material for: The MURAL collection of prostate cancer patient-derived xenografts enables discovery through preclinical models of uro-oncology
Source: Nat Commun. 2021 Aug 19;12:5049. doi: 10.1038/s41467-021-25175-5 (PMC8376965; doi:10.1038/s41467-021-25175-5)
Supplement: Supplementary file 6 — Source Data [file 41467_2021_25175_MOESM6_ESM.xlsx]

## Sheet: Figs 1-6 & Supp Figs 1-7 
	Fig. 1	MURAL Prostate Cancer PDX Collection
		All raw data is provided in the heatmap
	Fig. 2	Pathological and clinical features of tumors used to establish PDXs
	Fig. 2a	Pie charts
		All raw data is provided in Supp Table 1
	Fig. 2b	Ki67-positive tumor cells in pre-grafted tissue (%) - primary samples
	ST	9.63053	13.9752	15.4823	4.6108	41.5723	4.81711	6.48134	38.544	4.03961	60.2044	3.73823	6.26952	8.80136	47.5334
	Non-ST	5.38983	7.3415	13.906	11.2801	7.35178	8.96381	7.96748	20.2566	5.80357	6.21697	2.1137	6.55002	2.77778	6.75365	10.6319	11.6022	4.32422	3.89378	10.034	18.5567	2.65525	47.2629	7.4119	11.2465	3.60324	26.6252	10.54	19.2731	5.17	8.21	23.715	19.6507	4.11822	4.97812	28.5118	29.2188	21.7962	1.34228
	Fig. 2c	Time to first generation (days) in primary samples
	ST	231	217	265	237	239	233	218	121	476	51	313	297	91	147
	Non-ST	103	137	113	41	51	207	169	100	119	117	309	195	300	155	252	344	249	147	330	213	269	311	273	191	92	306	263	169	276	274	255	306	304	184	244	230	63	282	310	49	331	150	271	248	338	380	262	317
	Fig. 2d	Tumor Volume (cc)
	ST	28.6	3.4	34.6	20.2	3.2	30.2	8.6	13.1	36	14.1	8	23.8	73.4
	Non-ST	3.9	0.4	8.8	1.3	5.5	11.2	4.3	21.5	12.5	4.6	6	46.7	0.9	19.7	5.8	43.5	4.4	15.7	10.8	6.1	1.8	2.8	12.8	3.3	13.4	1.4	27.8	0.8
	Fig. 2e	Primary tumors with a grade group of 1-5 (%)
	Grade group	1	2	3	4	5
	ST	0	0	7.69231	7.69231	84.6154
	Non-ST	0	13.3333	23.3333	0	63.3333
	Fig. 2f	Kaplan Meier curve
	Start Date	2012-09-25	2012-12-01	2013-07-16	2013-11-12	2013-12-18	2014-02-01	2014-02-12	2014-02-13	2014-03-04	2014-04-02	2014-04-03	2014-04-15	2014-04-15	2014-05-02	2014-09-18	2014-11-17	2014-11-24	2014-11-26	2014-12-15	2015-05-25	2015-10-13	2015-10-23	2015-11-17	2017-05-10	2018-08-17	2018-09-25	2019-01-22	2018-09-25	2014-05-16	2014-07-01	2014-06-30	2019-05-07	2018-09-13	2018-09-03	2019-08-07	2019-08-30	2019-09-06	2013-11-19	2014-01-06	2014-02-14	2015-07-14	2015-07-25	2015-09-28	2016-08-10	2016-08-26	2016-11-18	2014-05-31	2014-10-07
	End Date	2017-04-19	2019-09-13	2020-07-20	2020-07-20	2020-05-04	2020-07-20	2018-01-21	2020-07-20	2017-02-07	2016-11-11	2020-07-20	2020-06-01	2020-06-10	2020-04-23	2019-04-08	2020-07-03	2020-06-23	2018-01-16	2019-08-02	2020-07-20	2020-07-03	2020-07-07	2020-07-20	2020-06-23	2020-05-19	2019-06-11	2019-01-22	2019-06-13	2020-07-20	2020-03-01	2019-02-24	2020-07-20	2020-05-26	2019-07-23	2020-05-14	2019-08-30	2019-09-06	2020-06-01	2016-01-01	2016-07-23	2020-06-01	2020-04-03	2020-03-27	2019-11-14	2020-03-02	2020-04-03	2020-05-07	2015-11-22
	ST																																						0	0	1	0	0	0	0	0	0	0	1
	Non-ST	0	0	0	0	0	0	0	0	0	1	0	0	0	0	0	0	0	0	0	0	0	0	0	0	0	0	0	0	0	0	0	0	0	0	0	0	0
	Fig. 2g	Pie charts
		All raw data is provided in Supp Table 1
	Fig. 2h	Ki67-positive tumor cells in pre-grafted tissue (%) - metastatic samples
	ST	28.05	10.9715	71.3023	37.5209	49.6628	71.4286	77.1313	63.4518	66.8889	25.3302	58.7432	21.6344	65.9981	19.8052	59.2645	17.9773	86.4561	80.9365	85.9178	82.1251	38.0139	54.8012	28.4453	50.8057	88.1406
	Non-ST	26.9775	52.3434	8.90638	7.87005	2.19832	3.51827	13.6685	15.9016	14.4177	19.6236	0.04	0.17	4.98075	2.78199	1.80436	2.26843	61.8916	45.3026	28.4111	25.5208	30.9621	17.1636	58.7981	57.0503	53.2038	33.8243	9.52941	51.5453	8.7886	28.8404	2.5641	9.6	6.07	5.56	6.89	17.98	25.9	10.4506	25.0388	13.9444	19.5125	9.51544	40.4543	16.2266	16.7526	7.44073	9.69047	31.5715
	Fig. 2i	Time to first generation (days) in metastatic samples
	ST	78	168	92	92	87	142	154	132	270	80	207	383	226	242	329	135	331	96	103	75	103	119	103	272	352	219	352	45
	Non-ST	142	142	113	92	139	306	306	139	139	306	306	306	306	306	312	312	312	312	341	341	307	307	307	281	230	230	247	202	202	202	306	255	255	134	188	353	188	188	235	235	235	353	353	235	235	256	256	256
	Fig. 2j	AR expression (%)
		ST	Non ST
	AR+	25	75
	AR-	21.6216	78.3784
	Fig. 3	Phenotypic and genomic heterogeneity within and between PDXs
	Fig. 3m	Pie charts
		All raw data is provided in Supp Table 1
	Fig. 3n	Cumulative population doublings in PDX-derived organoids across passages
		P0	P1	P2	P3	P4
	224R-Cx	0	0.113001	0.626824	1.36892	2.48985
	287R	0	0.068058	3.46444	5.82062	7.10618
	201.1A-Cx	0	2.87542	5.91162	9.13626	11.5134
	201.2A-Cx	0	0.344628	0.400305	0.440123	1.71221
	305R-Cx	0	2.23647	3.66239	5.67745	7.75885
	NB: Panels a-l, and o represent individual data points
	Fig. 4	Applying serially transplantable PDXs as research-ready models for preclinical testing
	Fig. 4e	Change in tumor volume from castration (% Day 0)
	Days	-26	-14	-7	0	7	14	21	28	35	37	42	44	49	50	57	58	64	65	71	79	86	93	99	106	107	114
	287R			12.4595	100	130.774	92.4495	41.898	29.0422	17.8166
		2.7356		80.1609	100	74.1035	34.2823	11.1396	13.2659	2.98604			2.091	8.1178		3.26299			2.03137	2.11235		1.73874	2.49159		1.29502		1.67984
		3.16843		74.9166	100	102.36	46.8871	22.8663	8.90928	2.79914				6.60531		3.06201			1.78662	2.68566	1.63898	0.813682	2.34391		2.1821
				28.9488	100	53.9756	42.5432	17.179	4.8528	3.61636
			11.5517	40.9887	100	100.411	82.7319	44.1967	1.21213		0.735209	9.21297			1.09002		1.99967	1.27022						1.22437		0.742043	0.716233
			16.0155	80.2061	100	59.5453	35.8139	33.6516	109.998		20.5084	4.99393					2.26482	4.34562			8.91984	2.56985
	Fig. 4h	Change in tumor volume from castration (% Day 0)
	Days	-22	-15	-8	0	15	20
	435.1A	24.9513	45.8431	117.202	100	239.479	188.344
		10.3844	16.1486	28.7191	100	178.607	305.037
		14.3797	41.864		100	121.525	200.446
	NB: Panels b,c, f, i represent individual data points
	Fig. 5	Preclinical testing of combination therapies in serially transplantable PDXs
	Fig. 5a	Waterfall plots (% change in tumor volume compared to day 0 of treatment - %D0)
	Talazoparib + Apalutamide	27.1A Cx	27.2A Cx	167.2M Cx	201.1A Cx	201.2A Cx	224R Cx	373M Cx	435.1A Cx
		386.779	140.09	288.159	387.632	408.284	-94.2294	156.662	-97.5678
	Talazoparib + Enzalutamide	27.1A Cx	27.2A Cx	167.2M Cx	201.1A Cx	201.2A Cx	224R Cx	373M Cx	435.1A Cx
		290.756	296.703	397.992	319.077	509.264	3.04707	114.681	-95.2113
	Talazoparib + Azacitadine	27.1A Cx	27.2A Cx	167.2M Cx	201.1A Cx	201.2A Cx	224R Cx	373M Cx	435.1A Cx
		60.4614	86.7144	517.757	484.615	346.514	-79.8646	149.158	-93.3459
	Talazoparib + AZD1775	27.1A Cx	27.2A Cx	167.2M Cx	201.1A Cx	201.2A Cx	224R Cx	373M Cx	435.1A Cx
		674.342	670.058	233.12	539.231	1327.82	-87.9788	467.606	-97.5082
	Talazoparib + VX-970	27.1A Cx	27.2A Cx	167.2M Cx	201.1A Cx	201.2A Cx	224R Cx	373M Cx	435.1A Cx
		132.336	150.968	633.367	488.173	35.5881	-93.881	471.318	-99.6106
	Talazoparib + Docetaxel	27.1A Cx	27.2A Cx	167.2M Cx	201.1A Cx	201.2A Cx	224R Cx	373M Cx	435.1A Cx
		-85.9674	441.387	21.2013	332.563	416.582	-99.4691	104.582	-81.9047
	Talazoparib + Carboplatin	27.1A Cx	27.2A Cx	167.2M Cx	201.1A Cx	201.2A Cx	224R Cx	373M Cx	435.1A Cx
		74.2189	184.587	128.996	172.981	229.435	-93.8266	33.6518	-96.4765
	Fig, 5c	Tumor volume (%D0) for treatment groups
			D0	D2	D4	D7	D9	D11	D14	D16	D18	D21	D23	D25	D28
	201.1A-Cx	Vehicle	100	216.443	246.482	242.94	420.885	448.438	605.315
			100	207.843	242.659	312.388	472.297	472.297	472.297
			100	135.156	236.41	274.772	500.07	500.07	500.07
			100	188.384	243.136	377.012	377.012	377.012	377.012
		Talazoparib	100	249.815	246.944	326.631	494.152	494.152	494.152	494.152	494.152	494.152	494.152	494.152	494.152
			100	149.032	197.383	158.497	175.371	193.469	227.598	198.351	239.246	205.14	264.164	375.588	387.719
			100	229.943	331.14	424.155	556.619	599.727	599.727	599.727	599.727	599.727	599.727	599.727	599.727
			100	141.503	238.481	329.741	267.371	627.918	627.918	627.918	627.918	627.918	627.918	627.918	627.918
			100	142.257	212.42	211.746	662.773	662.773	662.773	662.773	662.773	662.773	662.773	662.773	662.773
		Carboplatin	100	177.907	282.413	324.534	596.417	596.417	596.417	596.417	596.417	596.417	596.417
			100	269.744	333.32	335.804	459.866	467.619	640.736	640.736	640.736	640.736	640.736
			100	203.211	325.486	403.304	403.304	403.304	403.304	403.304	403.304	403.304	403.304
			100	183.857	238.457	329.231	355.231	361.071	378.343	394.443	517.155	607.78	630.335
			100	152.215	279.439	354.204	398.736	604.152	604.152	604.152	604.152	604.152	604.152
		Talazoparib + Carboplatin	100	121.564	150.892	201.534	236.937	245.957	265.538	324.463	361.434	361.434	361.434	361.434	361.434
			100	184.334	205.684	278.335	416.017	439.73	439.73	439.73	439.73	439.73	439.73	439.73	439.73
			100	141.914	183.175	232.119	336.76	324.17	445.579	356.483	371.848	446.006	394.042	478.324	578.929
			100	198.454	328.172	511.399	623.889	757.006	757.006	757.006	757.006	757.006	757.006	757.006	757.006
			100	176.141	324.526	314.631	348.855	348.855	348.855	348.855	348.855	348.855	348.855	348.855	348.855
	167.2M-Cx	Vehicle	100	165.089	102.247	133.393	149.674	291.73	260.391	276.841	360.442	492.59	532.881	626.937	626.937
			100	107.886	135.468	122.792	201.584	186.851	206.345	141.038	124.14	202.975	222.672	206.697	309.121
			100	118.69	100.496	155.242	125.871	145.417	138.709	185.289	239.071	229.883	219.604	297.863	300.724
			100	142.725	149.282	215.199	208.909	189.183	290.15	225.764	330.907	316.592	493.279	487.69	502.625
			100	124.351	279.062	210.211	256.865	311.101	278.185	312.529	273.273	476.388	459.551
			100	111.49	199.753	183.073	168.17	190.766	328.137	341.771	280.417	464.277	414.95	447.127	490.831
			100	115.563	115.243	123.409	153.241	185.283	176.23	190.411	303.027	303.862	316.919	299.611	332.974
			100	105.596	107.64	119.474	134.842	171.698	213.605	225.206	188.766	239.364	384.633	361.222	408.854
		Talazoparib	100	102.187	155.981	134.057	176.78	255.082	209.227	300.419	478.224	358.447	339.45	413.061	464.075
			100	139.017	139.447	181.656	187.755	188.219	232.06	250.141	269.933	360.696	268.387	279.659	371.43
			100	121.608	187.765	152.51	190.54	279.326	245.647	220.925	143.42	286.905	340.462	282.85	369.872
			100	120.602	104.968	136.011	206.878	197.525	135.017	122.855	171.594	272.814	250.789	301.092	268.683
			100	126.125	165.716	138.635	132.248	162.968	201.89	216.616	281.118	306.808	324.881	314.177	310.073
			100	63.9517	112.099	122.435	249.98	191.336	280.39	218.433	376.235	458.098	524.313	796.84	1088.76
			100	119.118	143.918	140.752	147.234	143.928	114.031	117.124	171.608	195.116	226.308	300.928	295.639
		Carboplatin	100	72.937	115.668	108.298	127.657	133.331	196.225	235.688	244.767	162.241	234.927
			100	167.337	149.349	98.3262	254.168	216.778	290.484	272.74	360.687	291.207	281.482	217.036	332.715
			100	112.443	123.165	137.698	161.126	133.909	206.188	228.919	150.663	186.391	228.72	260.033	239.645
			100	81.1638	94.65	181.034	119.766	126.363	167.73	145.901	216.962	240.946	237.57	204.771	237.162
			100	142.041	211.243	198.311	158.592	120.461	210.63	313.334	246.614	233.337
			100	149.071	88.487	99.242	135.961	148.494	191.874	199.146	214.388	266.37	188.431	335.035	299.324
			100	117.322	173.602	201.354	206.506	289.613	240.875	334.574	313.669	358.066	315.431	302.728	336.831
			100	119.095	142.626	141.087	210.442	250.668	198.069	303.892	274.451	381.344	703.912	667.335	749.279
		Talazoparib + Carboplatin	100	130.464	121.639	89.7234	103.873	111.197	101.854	115.838	184.933	155.881	178.908	212.223	200.205
			100	85.5176	112.798	143.841	174.672	143.119	152.122	158.307	170.984	94.1398	77.8277	77.8277	77.8277
			100	134.812	125.862	87.5905	96.4758	120.919	100.871	119.15	99.8619	140.698	140.294	140.294	140.294
			100	125.102	161.995	134.505	111.917	84.1571	139.265	194.051	172.235	189.513	104.162	104.162	104.162
			100	111.432	101.774	100.339	83.9309	77.7326	91.9609
			100	140.912	154.542	193.701	229.735	308.361	308.353	319.259	381.598	417.677	595.793	668.976	648.141
			100	93.1835	109.885	118.656	69.8147	155.521	138.91
			100	117.219	146.626	122.541	200.472	199.267	177.771	139.468	135.284	181.707	239.782	327.481	428.385
	224R-Cx	Vehicle	100	159.334	261.147	247.628	292.788	345.623	443.814	513.457	504.5	736.308	689.989	679.996	1098.4
			100	139.627	116.021	195.39	206.662	295.845	312.301	319.064	455.868	475.764	888.657	1050.86	1050.86
			100	121.844	227.229	245.459	281.167	419.538	491.895	669.831	708.118	860.954
			100	112.684	134.887	184.267	242.827	284.234	261.684	275.349	364.378	462.299	515.809	554.345	446.951
			100	107.065	115.139	122.952	129.091	130.16	186.153	218.856	212.278	195.952	236.212	187.453	195.165
			100	159.429	141.498	223.111	311.574	227.429	390.749	464.438	487.296	499.11	553.469	744.42	825.963
			100	112.323	150.378	246.85	213.983	339.389	441.345	423.153
		Talazoparib	100	73.8574	70.6178	37.542	55.2661	37.0499	50.1812	27.4021	22.2443	22.3921	15.6169	5.6186	5.36286
			100	88.1398	77.2043	40.3686	37.6283	39.1165	59.4948	36.7998	43.8038	19.0274	13.6789	13.0576	7.44225
			100	112.012	104.517	65.778	49.2409	81.1908	38.285	63.0063	53.6185	39.7059	39.2179	18.2481	29.8303
			100	76.5747	116.314	80.3289	65.0372	57.6322	75.1309	53.1283	23.9861	21.7955	34.6364	17.4021	16.0047
			100	98.1932	98.7513	34.1103	39.5121	32.8375	26.3542	19.1609	8.83513	11.0805	12.1727	10.4894	2.95126
			100	130.753	46.1955	37.783	66.7916	21.805	23.9491	22.2599	29.8862	30.7836	20.3201	24.174
			100	103.846	55.3535	60.4583	52.9771	24.7218	33.2846	16.3238	17.1368
			100	80.2886	65.962	57.0246	37.4935	35.7416
			100	88.4205	66.0839	58.0125	47.9289	21.1004
		Carboplatin	100	81.4706	68.7379	73.5785	50.9271	56.6297	49.4044	30.495	56.8231	43.2315	48.4729	35.0921	31.2136
			100	139.924	203.44	182.063	198.539	268.28	85.0519	56.9262	98.7478	55.7195	44.0967	22.0948	24.4141
			100	91.7356	116.105	49.8805	41.6175	62.0422	34.8978	45.0099	38.0131	30.3144	40.7727	38.9967	49.2419
			100	88.6202	88.5121	60.3327	47.4518	51.0389	32.5267	71.9668
			100	112.021	208.316	130.302	137.047	124.96	83.0354	101.869	108.346	184.464	143.606	147.491	180.477
			100	130.65	51.2122	56.1606	62.5816	41.5259	47.4914	20.1886	57.7545	47.6277	73.6738	63.8824	68.0279
			100	116.66	87.5801	71.0902	51.9581	85.8656	90.1816	79.0443
			100	99.935	72.3443	40.2781	45.57	42.4478	39.8082	36.781	59.2383	57.7858	75.2825	92.4295	121.326
		Talazoparib + Carboplatin	100	103.475	61.3462	96.4976	42.216	31.0914	21.618	20.2731	11.5962	9.27571	5.72156	7.06383	7.31847
			100	94.6282	80.3342	32.484	20.4428	24.4789	7.19531	14.2135	4.34943	4.54998	3.25067	5.54444	4.87594
			100	74.737	82.5406	11.2535	8.59103	3.78678
			100	137.275	137.275	49.3563	18.2286	25.6606	16.2988	5.23237	5.04368	4.41119	1.08813	3.04773	1.07182
			100	98.208	102.806	53.9226	59.1112	30.0613	5.14898	5.06642	9.25635	3.7629	8.36019	0.455646	0.455646
			100	119.543	80.453	24.1463	5.67563	6.01074	7.49745	4.05424	6.0406	3.15207	3.48751	0.478456
			100	134.029	100.599	34.0388	28.0085	16.1448	10.7652	32.3115
			100	82.8217	58.2763	5.82915	9.52099	1.17353	6.32934
			100	103.796	97.2649	83.8352	51.6952	28.7607	32.455	6.74095	4.67323
	305R-Cx	Vehicle	100	111.519	273.536	391.478	553.293	808.296	1481.1	1481.1	1481.1	1481.1	1481.1
			100	109.819	133.683	286.602	343.915	638.16	774.487	1184.81	1184.81	1184.81	1184.81
			100	117.335	195.074	253.641	312.003	479.598	600.483	873.933	873.933	873.933	873.933
			100	124.051	161.331	221.141	224.974	271.562	388.561	492.855	463.273	601.516	768.504
			100	150.179	217.237	305.872	516.896	541.416	684.377	684.377	684.377	684.377	684.377
		Talazoparib	100	94.5547	138.318	190.06	212.59	248.047	385.618	382.375	548.94	619.817	741.347	911.562
			100	121.714	165.18	195.474	272.936	376.657	461.009	628.844	542.605	813.297	813.297	813.297
			100	158.178	179.996	296.023	223.187	326.424	426.545	505.614	624.537	899.733	982.709	982.709
			100	235.114	367.091	496.297	496.297	496.297	496.297	496.297	496.297	496.297	496.297	496.297
			100	195.465	228.266	303.205	381.13	444.022	549.006	549.006	549.006	549.006	549.006	549.006
		Carboplatin	100	187.763	187.763	192.388	283.077	425.366	599.404	683.824	1085.15	1085.15	1085.15	1085.15	1085.15
			100	118.476	158.033	186.943	198.014	232.454	341.298	355.715	471.185	542.01	566.895	672.426	691.877
			100	138.499	174.392	189.997	371.001	339.978	544.25	444.947	678.578	678.578	678.578	678.578	678.578
			100	202.523	327.464	519.515	470.198	464.872	454.829	636.213	689.982	761.708	1192.45	1192.45	1192.45
			100	157.914	218.465	323.634	431.56	431.56	431.56	431.56	431.56	431.56	431.56	431.56	431.56
		Talazoparib + Carboplatin	100	125.018	221.219	202.001	238.691	298.634	464.6	383.395	525.785	581.11	682.106	725.756	710.02
			100	177.892	192.901	192.901	227.171	258.012	257.968	271.937	333.151	314.729	366.954	363.121	372.911
			100	156.587	218.663	207.552	262.691	277.024	370.07	391.977	462.347	530.277	586.634	590.761	807.179
			100	149.34	175.361	218.863	243.13	267.253	260.448	333.775	376.843	423.369	541.729	541.729	541.729
			100	122.119	115.246	129.556	138.394	156.504	198.997	219.847	228.822	254.167	407.423	260.26	580.364
	426M-Cx	Vehicle	100	107.15	103.316	109.807	124.364	117.487	119.898	146.931	122.829	132.78	226.761	222.658	195.819
			100	74.1882	90.5957	96.9905	130.323	126.702	134.664	201.269	205.722	237.782	238.677		283.652
			100	138.354	121.783	133.446	115.555	121.734	138.162	133.255	185.01	165.917	169.148	178.497	265.72
			100	87.9018	154.344	105.063	106.738	132.784	119.334	189.945	211.509	206.692	204.431	300.105	321.9
			100	91.5319	96.7501	107.006	111.458	156.165	134.984	148.349	182.453	179.057	143.809	143.181	155.863
			100	123.999	141.692	153.142	117.364	121.906	129.073	111.307	86.6923	149.526	197.848	202.291	295.93
			100	67.3357	84.7321	76.1368	95.7758	86.7998	102.243	136.906	135.741	132.345	100.254	104.528	127.982
		Talazoparib	100	99.0621	115.422	101.817	97.8515	95.3999	118.805	139.425	154.241	101.381	157.969	128.655	241.061
			100	79.7703	74.3154	92.7878	95.2802	110.101	103.652	115.583	124.883	122.393	144.656	143.616	165.78
			100	84.4145	120.89	132.69	99.448	130.329	122.115	142.076	167.181	178.399	165.185	153.97	180.237
			100	94.3662	146.073	81.3109	85.448	83.6935	96.3809	84.0881	81.895	94.7244	131.637	111.159	136.263
			100	147.423	110.466	83.9186	84.17	79.9991	143.644	132.207	157.955	217.831	186.507	173.321	219.028
			100	107.025	107.732	106.416	99.3818	134.606	148.798	145.034	163.321	175.979	196.084	146.312	237.271
			100	89.9982	109.36	112.694	91.3687	108.94	101.112	88.1198	92.0085	78.0566	101.539	76.2712	91.8221
			100	95.9037	98.193	91.5186	86.6893	92.9958	92.2781	66.5122	67.9372	83.3987
		Carboplatin	100	103.203	120.984	123.443	172.538	134.24	93.4909	160.329	170.429	174.816	182.072	188.936	202.349
			100	97.0823	115.508	88.7888	115.892	112.671	101.41	107.121	86.643	111.381	141.837	111.255	180.308
			100	66.0563	121.53	101.033	92.9909	99.4777	83.6157	98.8389	92.2658	86.0648	65.3751	42.0973
			100	86.2795	112.332	109.347	75.3748	111.66	117.103	45.7175	67.4465
			100	96.1863	100.548	67.1002	90.2571	133.599	105.201	93.6259	83.9052	87.6359	112.611	106.298	130.465
			100	96.4768	111.663	107.512	102.702	111.144	112.023	122.052	128.114	100.277	120.039	116.904	97.9422
			100	84.2355	58.7121	73.6029	106.577	107.783	123.771	76.6435	109.049	121.625
		Talazoparib + Carboplatin	100	82.1611	140.425	115.768	158.046	108
			100	65.2797	88.6336	84.544	90.5661	90.7915	104.9	56.8666	85.5873	115.711	112.666	95.5079	88.7201
			100	88.8272	95.423	75.9952	117.631	93.1229	113.181	96.8416	129.644
			100	62.0287	54.7609	67.2527	72.1867	64.5533	49.5264	59.7071	62.6669	56.8051	50.0395	34.4419	44.3946
			100	77.0524	103.166	56.5034	86.3328	83.5658	76.1331	87.5647	86.9852	69.8503	57.8606	69.0853	56.1033
			100	120.122	106.422	96.7819	113.744	96.3656	150.525	130.928	71.024
			100	83.6068	77.1891	59.224	122.591	102.195	97.6453	97.9891	116.97
	Fig, 5e	Delta change in tumour volume (log10)
	201.1A-Cx	Vehicle	0.781982	0.674215	0.699031	0.576356
		Talazoparib	0.693861	0.588517	0.777954	0.797903	0.821364
		Carboplatin	0.77555	0.806679	0.605633	0.799572	0.781146
		Talazoparib + Carboplatin	0.558029	0.643186	0.762625	0.879099	0.542645
	167.2M-Cx	Vehicle	0.797224	0.478168	0.490128	0.701244	0.662333	0.690932	0.52241	0.611569
		Talazoparib	0.568052	0.470762	0.569877	0.901371	0.491464	0.42924	0.666588
		Carboplatin	0.522072	0.379568	0.874644	0.370934	0.375044	0.367984	0.527412	0.476142
		Talazoparib + Carboplatin	0.017709	-0.0363967	0.147039	0.142733	0.811669	-0.108866	0.631834	0.301474
	224R-Cx	Vehicle	0.264689	1.04076	1.02154	0.93498	0.65026	0.626498	0.290403	0.91696
		Talazoparib	-0.76607	-1.2706	-0.795753	-1.1283	-0.525342	-1.023	-1.52999
		Carboplatin	0.0839549	0.256421	-0.505656	-0.307665	-0.167313	-0.612359	-0.142868	-0.10213
		Talazoparib + Carboplatin	-1.33038	-1.13558	-0.490643	-1.96988	-2.34137	-1.19864	-1.31194	-2.32016
	305R-Cx	Vehicle	0.885646	0.835295	1.17058	1.07365	0.941478
		Talazoparib	0.992425	0.695742	0.910249	0.959786	0.739577
		Carboplatin	0.834944	0.840029	0.8316	1.07644	0.635041
		Talazoparib + Carboplatin	0.85127	0.763701	0.90697	0.571605	0.733782
	426M-Cx	Vehicle	0.507721	0.424424	0.504189	0.291854	0.471189	0.192742	0.107151
		Talazoparib	0.3405	-0.0370528	0.134379	0.255844	0.375244	0.219533	0.382127	-0.0788406
		Carboplatin	0.256014	-0.171041	-0.375746	-0.00903007	0.0850236	0.115495	0.306101
		Talazoparib + Carboplatin	-0.251012	0.0680739	0.112752	-0.35267	-0.148595	-0.0519779
	Fig. 6	Sharing and distribution of the MURAL PDX collection
	NB: No data is included in this figure.
	Extended Data Fig. 1	PDX take rates based on the source of tissue
	Extended Data Fig. 1a	Pie charts
		All raw data is provided in Supp Table 1
	Extended Data Fig. 1b	Average time (hours) from death to the start of autopsy
		9	4.7	4	5	7.7	7	13.8	6.5	5	7.3	7	8.5	5.5	6.5	5	9	6	14.5	4	7.5
	Extended Data Fig. 2	Enrichment of core signalling pathways in PDXs and generation of organoids from PDXs
	NB: All panels represent individual data points
	Extended Data Fig. 3	Genomic alterations in MURAL PDX cohort
	NB: All panels represent individual data points
	Extended Data Fig. 4	Clinical history of patients following tumor collection for research-ready PDXs
	NB: All panels represent individual data points
	Extended Data Fig. 5	Characterisation of research-ready PDX collection
	Extended Data Fig. 5a	Change in tumor volume from castration (% Day 0
	Days	-26	-20	-13	-6	0	8	18	22	29	36	43	50	57	64	71	78	85	92	99	106	115	120
	167.1R	27.1536	35.5441	36.9196	56.4396	100	46.4919	41.6743	47.8954	31.5173	26.5393	32.9627	33.6083	38.8124	26.8004	16.3213	15.0834	19.5101	11.5488	16.8304	12.6337	16.2668	12.3636
		6.98956	11.1015	26.6203	60.6653	100	34.2228	40.1835	36.9666	47.0059	39.4521	50.4216	58.4733	58.0614	36.7955	21.9307	18.3297	19.3847	28.8104	21.0444	15.3473	19.0897	16.4666
		14.1475	26.6286	39.5645	93.587	100	49.4604	48.1989	68.6088	42.4877	38.6841	46.8421	40.1024	47.118	23.097	31.5965	25.6946	27.6207
	Days	-14	-9	-2	0	5	12	19	26	33
	224R				100	124.4	183.129	214.379	276.242	439.959
		18.1182	36.3274	93.1242	100	134.577	170.148	178.046	210.746	222.964
		1.84124	30.4419	79.1735	100	110.671	142.95	199.479	269.66	377.189
	Days	-26	-14	-7	0	7	14	21	28	35	37	42	44	49	50	57	58	64	65	71	79	86	93	99	106	107	114
	287R			12.4595	100	130.774	92.4495	41.898	29.0422	17.8166
		2.7356		80.1609	100	74.1035	34.2823	11.1396	13.2659	2.98604			2.091	8.1178		3.26299			2.03137	2.11235		1.73874	2.49159		1.29502		1.67984
		3.16843		74.9166	100	102.36	46.8871	22.8663	8.90928	2.79914				6.60531		3.06201			1.78662	2.68566	1.63898	0.813682	2.34391		2.1821
				28.9488	100	53.9756	42.5432	17.179	4.8528	3.61636
			11.5517	40.9887	100	100.411	82.7319	44.1967	1.21213		0.735209	9.21297			1.09002		1.99967	1.27022						1.22437		0.742043	0.716233
			16.0155	80.2061	100	59.5453	35.8139	33.6516	109.998		20.5084	4.99393					2.26482	4.34562			8.91984	2.56985
	Days	-9	-6	-5	0	6
	305R		37.4631		100	244.276
		37.4306	55.3711	66.8106	100	390.994
	Days	-30	-14	-9	0	5	12
	27.1A	10.201	52.6992	49.2221	100	153.605	153.605
			31.391	59.2	100	118.234	118.234
		48.6146	100.041	138.779	100	161.66	689.332
		15.112	46.1319	48.7504	100	77.4374	159.082
	Days	-13	-10	-5	0	3	8	15	22	25	31	36	39	43	44
	27.2A	16.296	26.2701	65.4886	100	93.8914	113.611	126.474	237.988	259.092	281.966	317.192	313.744	364.022	411.45
				71.8349	100	117.124	114.295	178.696	204.042	204.042	204.042	204.042	204.042	204.042	204.042
	Days	-20	-17	-13	-10	-6	-3	0	3	8	11	15	18	22	28	31	37	43	46	50	53	58	63	66	71	78	85	88	94	99	102	106	109	113	116	120
	167.2M	5.35971	5.06511	10.5874	22.6078	34.5486	62.8713	100	88.0244	94.5237	126.964	188.419	208.906	192.436	116.39	98.2812	70.0915	71.1201	64.7835	45.4316	46.6631	44.7667	50.6014	44.1611	71.1655	31.907	47.4574	51.9364	58.0244	68.7659	119.482	200.921	215.058	299.111	335.566	358.124
			4.29912	16.6649	23.7844	34.3913	56.374	100	82.8143	85.3834	102.2	96.9616	99.8765	81.4174	64.6974	54.3742	70.4491	47.0045	48.227	38.746	32.0953	21.2235	30.4063	32.8855	35.879	38.9741	41.7611	49.3586	72.6921	67.3816	77.7967	97.3408	111.961	124.693	169.836	213.349
		5.74394	10.6324	14.2165	17.8975	48.8652	57.2789	100	85.2811	74.0898	73.3085	101.286	132.323	111.21	85.0075	66.1985	81.444	67.8124	61.3541	45.3964	50.3561	87.3465	52.8559	49.261	50.9748	48.7754	59.6635	56.3171	80.3717	93.8691	78.032	116.243	147.229	180.033	246.208	249.462
	Days	-24	-20	-17	-13	-10	-6	-4	-3	0	3	4	6	8	11	12	14	17	20	25	32
	201.1A							52.5243		100	146.537		203.314	183.811
						6.54833	8.36058	46.0886		100	143.384		197.372	256.203
							25.2555	53.7134		100	136.036		152.213	172.806
						7.58608	58.1593	61.0637		100	87.0494		126.312	96.603
			28.001	35.8568	37.8032	42.3338	60.1533		104.698	100	113.597			187.924	210.311		299.685
			11.7257	14.1329	37.9334	37.5789	60.4402		72.6328	100	102.583			180.706	191.307		201.719
				3.00672	12.0824	26.3122	55.0876		58.8644	100	91.9104			130.618	210.272		213.178
		36.2388		43.4254	53.9665	61.791			96.6548	100	105.173		148.52				192.336	259.32	314.474	332.155	449.498
	Days	-19	-15	-8	-5	0	6	13	20
	201.2A				39.48	100	185.8	334.1	334.1
					49.0467	100	511.946	642.025	642.025
		24.8432	29.1097	77.7421		100	262.274	238.923	474.856
		19.848	26.7296	53.3546		100	109.167	140.911	242.938
	Days	-21	-17	-13	-9	0	5	12	19
	373M	30.5195	31.1872	43.6108	38.8269	100		129.271	173.073
		13.9925	20.8775	24.1083	28.837	100		125.6
		26.3562	33.7826		76.9956	100	106.856	115.516	205.585
			60.8968		78.3009	100	157.873	267.258	354.357
	Days	-22	-15	-8	0	6	15	20	48	55	69	85
	374M	36.4031	28.3343	48.2378	100	158.766	210.716	226.2	271.469	303.035	314.987	450.898
		37.5142	51.0563	88.4326	100		77.7067	79.5786
	Days	-21	-17	-15	-10	-8	0	6	13	20	27	34	42	50	55	63	70	83	90	97	104
	407M	69.4194				70.1111	100	98.1764	164.435		198.085	261.265	326.458	272.044	281.62	443.916	418.12	437.732	437.732	437.732	437.732
			65.8921		74.5168		100		132.833	203.325							295.807	311.768
		65.1871		78.7353		70.8593	100	104.466	94.4665	148.096	188.423	169.84	252.676	291.245	291.947	324.489	275.952	285.072	303.397	350.913	529.885
	Days	-22	-17	-9	0	4	11	20	25	34	39	49	56	63	77	83	91	98	105
	410.51A	16.9651	45.8139	73.8609	100	128.189	146.152	170.946	177.088	277.914	361.315	326.268	353.384	364.567	378.394	279.701	354.741	381.742	448.4
		27.6621	45.8478	80.19	100	99.3837	100.325	113.568	137.806	130.829	143.817	99.8831	122.26	121.205	134.988	183.801	233.261	239.91	341.118
		2.53572	25.4312	39.3299	100		331.913	463.943
		20.1954	34.5999	157.236	100		141.142	161.292
	Days	-21	-14	-7	0	7	16	21	31	38
	426M	47.9526	75.0867	49.1108	100	117.348	137.71	199.45	303.28	385.111
		54.3434	76.5309	73.3247	100	189.238	305.913	188.586	181.462	191.073
	Days	-22	-15	-8	0	15	20
	435.1A	24.9513	45.8431	117.202	100	239.479	188.344
		10.3844	16.1486	28.7191	100	178.607	305.037
		14.3797	41.864		100	121.525	200.446
	Extended Data Fig. 5b-d	Growth curves and biomarker expression
		Individual data points displayed
	Extended Data Fig. 6	Individual data for PCTs and volcano plots per patient
	Extended Data Fig. 6a	Tumor volume (%D0) for PDXs
		Individual data points displayed
	Extended Data Fig. 6b	Waterfall plots (% change in tumor volume compared to day 0 of treatment)
	27.1A Cx	Talazoparib + Apalutamide	Talazoparib + Azacitidine	Talazoparib + AZD1775	Talazoparib + Carboplatin	Talazoparib + Docetaxel	Talazoparib + Enzalutamide	Talazoparib + VX-970
		386.779	60.4614	674.342	74.2189	-85.9674	290.756	132.336
	27.2A Cx	Talazoparib + Apalutamide	Talazoparib + Azacitidine	Talazoparib + AZD1775	Talazoparib + Carboplatin	Talazoparib + Docetaxel	Talazoparib + Enzalutamide	Talazoparib + VX-970
		140.09	86.7144	670.058	184.587	441.387	296.703	150.968
	167.2M Cx	Talazoparib + Apalutamide	Talazoparib + Azacitidine	Talazoparib + AZD1775	Talazoparib + Carboplatin	Talazoparib + Docetaxel	Talazoparib + Enzalutamide	Talazoparib + VX-970
		288.159	517.757	233.12	128.996	21.2013	397.992	633.367
	201.1A Cx	Talazoparib + Apalutamide	Talazoparib + Azacitidine	Talazoparib + AZD1775	Talazoparib + Carboplatin	Talazoparib + Docetaxel	Talazoparib + Enzalutamide	Talazoparib + VX-970
		387.632	484.615	539.231	172.981	332.563	319.077	488.173
	201.2A Cx	Talazoparib + Apalutamide	Talazoparib + Azacitidine	Talazoparib + AZD1775	Talazoparib + Carboplatin	Talazoparib + Docetaxel	Talazoparib + Enzalutamide	Talazoparib + VX-970
		408.284	346.514	1327.82	229.435	416.582	509.264	35.5881
	224R Cx	Talazoparib + Apalutamide	Talazoparib + Azacitidine	Talazoparib + AZD1775	Talazoparib + Carboplatin	Talazoparib + Docetaxel	Talazoparib + Enzalutamide	Talazoparib + VX-970
		-94.2294	-79.8646	-87.9788	-93.8266	-99.4691	3.04707	-93.881
	373M Cx	Talazoparib + Apalutamide	Talazoparib + Azacitidine	Talazoparib + AZD1775	Talazoparib + Carboplatin	Talazoparib + Docetaxel	Talazoparib + Enzalutamide	Talazoparib + VX-970
		156.662	149.158	467.606	33.6518	104.582	114.681	471.318
	435.1A Cx	Talazoparib + Apalutamide	Talazoparib + Azacitidine	Talazoparib + AZD1775	Talazoparib + Carboplatin	Talazoparib + Docetaxel	Talazoparib + Enzalutamide	Talazoparib + VX-970
		-97.5678	-93.3459	-97.5082	-96.4765	-81.9047	-95.2113	-99.6106
	Extended Data Fig. 6c	Kaplan Meier curves
	201.1A-Cx	Days	9	14	19	12	10	28	14	7	9	11	23	12	28	12	10	11	9	9	7
		Vehicle		1							1								1		1
		Talazoparib	1					0				1				1	1
		Carboplatin					1		1	1			1	1
		Talazoparib + Carboplatin			1	1									1			1		1
	167.2M-Cx	Days	23	25	28	28	28	28	28	28	23	28	22	28	28	28	24	21	13	28	23	28	13	28	28	28	28	28	23	28	28	28	28
		Vehicle	0	1	0									0	0					0					0		0
		Talazoparib				0	0	0									1					0						0		0
		Carboplatin							0	0		0	0			0		0						0									0
		Talazoparib + Carboplatin									0								0		0		0			0			0		0	0
	224R-Cx	Days	28	28	19	19	28	28	12	28	28	28	28	28	12	28	28	28	16	16	26	28	28	28	28	28	14	11	28	28	16	16	28	20	26	28
		Vehicle		0							1		0						0		1								0					1		0
		Talazoparib				0		0	0	0				0	0			0				0								0
		Carboplatin	0				0									0	0						0		0						0	0
		Talazoparib + Carboplatin			0							0								0				0		0	0	0					0		0
	305R-Cx	Days	14	19	28	28	28	23	18	28	7	16	23	21	16	25	23	28	9	14	14	23
		Vehicle	1									1			1		1				1
		Talazoparib						1			1			1		1				1
		Carboplatin		1	0				1				1						1
		Talazoparib + Carboplatin				0	0			0								0				1
	426M-Cx	Days	28	28	28	28	28	28	28	28	18	18	28	18	28	28	28	19	28	28	28	12	25	21	28	28	28	21	28	28	28
		Vehicle	0	0						0						0	0										0				0
		Talazoparib			0	0			0						0				0	0	0			0
		Carboplatin						0						0									0		0			0	0	0
		Talazoparib + Carboplatin					0				0	0	0					0				0				0
	Extended Data Fig. 6d	Animal body weights for expansion studies (%D0)
		Days	D0	D1	D2	D3	D4	D5	D6	D7	D8	D9	D10	D11	D12	D13	D14	D15	D16	D17	D18	D19	D20	D21	D22	D23	D24	D25	D26	D27	D28
	201.1A-Cx	Vehicle	100	92.5795	97.8799	93.6396	91.8728			99.6466	95.7597	96.1131	97.1731	100			103.534
			100	99.5851	101.66	100.415	103.734			107.054	109.959	107.469
			100	100.755	101.887	101.509	103.019			106.792	104.906	110.189
			100	99.5984	101.606			107.631	108.434	107.631
		Talazoparib	100	101.575	100	97.2441	98.4252			102.362	103.937	105.118
			100	98.6014	96.5035			95.1049	100.35	101.399	101.399	96.1538			95.4545	96.5035	91.6084	93.7063	95.8042			94.7552	96.5035	100.35	98.951	98.6014			98.2517	95.4545	99.3007
			100	101.923	101.538	101.538	101.154			105	103.462	104.615	101.538	109.231
			100	100.772	99.6139			102.703	101.544	100.386	100	106.564			102.317
			100			101.053	103.158	105.263	103.509	107.719			100.702
		Carboplatin	100			101.838	102.941	102.941	102.206	102.574			104.412
			100	98.0545	101.946			98.8327	97.2763	102.335	95.7198	95.3307			97.6654	97.2763	97.6654
			100	100	100.704	101.761	104.577			109.507
			100	100.4	101.6	100.8	103.2			105.2	104	106	103.2	106.8			99.2	97.2	98	100	95.6			97.6	97.2	97.6
			100	103.502	103.502			107.782	108.171	111.284	105.837	114.008			112.062
		Talazoparib + Carboplatin	100			96.5157	94.7735	95.122	92.3345	95.8188			92.3345	90.9408	90.9408	92.3345	89.8955			89.8955	89.8955	91.2892
			100	97.8799	99.2933			99.6466	99.2933	100.353	100	98.2332			99.6466
			100	99.6491	99.6491	94.7368	96.1404			101.053	98.5965	100.351	94.386	97.8947			98.2456	96.8421	96.1404	95.0877	94.0351			102.807	103.509	103.509	104.561	99.6491			93.6842
			100	98.8417	98.4556	95.7529	95.7529			104.247	105.405	106.178	103.089
			100	103.659	102.439	102.846	106.098			110.976	105.285	106.911
	167.2M-Cx	Vehicle	100	100	98.008	100	97.2112			97.2112	96.4143	94.4223	97.6096	100.398			97.2112	97.6096	103.984	100.797	98.4064			99.6016	100.398	99.6016	99.6016	102.789
			100	100.704	100	108.451			98.5915	98.9437	103.521	102.113	99.6479			100.704	102.113	103.521	102.465	105.634			97.1831	95.4225	98.9437	100	99.6479			99.6479	97.5352
			100	100.974	100.649	103.571			97.7273	96.4286	96.7532	94.4805	95.1299			97.0779	96.1039	94.4805	92.2078	90.5844			88.961	88.961	87.6623	86.3636	88.3117			87.987	87.6623
			100	98.3389	98.3389			101.661	99.3355	98.0066	99.0033	96.3455			100.664	98.0066	98.0066	96.0133	98.0066			99.3355	97.6744	100.664	99.0033	96.3455			100.332	100.332	101.661
			100	99.6429	97.8571	97.8571	95.3571			99.2857	96.7857	98.9286	98.5714	98.2143			92.8571	90.3571	90	96.7857	100.714			100.357	100.714	100.357
			100	100.704	102.465	107.746	100.352			100.352	99.6479	100	98.5915	98.5915			97.5352	93.662	95.0704	98.5915	100.352			96.1268	94.7183	96.4789	96.1268	100			95.7746
			100	100	96.5035	96.1538	95.8042			97.9021	97.9021	96.5035	96.5035	96.1538			99.3007	98.951	99.6504	98.951	98.951			98.2517	97.5524	98.6014	95.1049	95.1049			94.0559
			100	102.151	102.509	99.2832	97.1326			99.2832	97.491	98.9247	98.5663	99.6416			99.6416	98.5663	100.717	110.753	100.717			102.151	97.8495	98.5663	96.4158	101.434			98.2079
		Talazoparib	100	98.3974	100.962	102.244	99.0385			94.8718	95.5128	94.5513	92.9487	95.1923			88.7821	88.7821	88.141	87.8205	92.3077			92.3077	90.0641	92.6282	95.1923	90.7051			91.9872
			100	99.2727	97.0909	101.091	96			92	93.0909	91.2727	89.4545	95.2727			92.3636	90.5455	94.9091	96.3636	88.3636			93.0909	92.7273	96.3636	94.5455	97.8182			96
			100	97.0803	93.7956	91.9708	98.9051			93.0657	92.7007	93.0657	92.7007	90.8759			91.2409	92.7007	94.1606	91.6058	94.8905			92.7007	91.2409	92.7007	91.6058	91.6058			89.781
			100	101.567	104.389			102.508	102.821	101.881	100.627	99.373			98.7461	98.7461	100.627	99.0596	99.373			95.9248	96.2382	97.8056	96.2382	96.8652			96.5517	95.6113	96.2382
			100	100	101.661	100.997	96.6777			96.3455	96.0133	98.6711	97.3422	100.332			94.6844	93.0233	98.0066	99.0033	102.658			94.3522	91.6944	95.0166	94.0199	96.3455			91.0299
			100	102.667	101	103.667			99.3333	99.3333	99.3333	96.3333	97.3333			95	94.6667	92.6667	94.3333	91			94.3333	95.3333	96.3333	96.3333	97.3333			100.333
			100	100	96.4286	95.7792	96.4286			94.8052	93.1818	90.9091	87.013	88.961			91.5584	90.5844	92.2078	92.2078	91.5584			89.9351	91.8831	92.8571	92.2078	91.2338			92.2078
		Carboplatin	100	93	91	91.3333			93.3333	92.6667	90	91	91			91	87	89	89.6667	92.6667			86.3333	83.6667
			100	100.339	96.6102	101.017	98.9831			97.2881	94.5763	91.5254	94.2373	98.6441			97.6271	94.9153	96.6102	95.2542	94.5763			96.9492	91.8644	89.1525	91.8644	92.2034			93.5593
			100	97.482	97.482	98.5612	104.676			102.158	102.518	99.6403	99.2806	94.2446			96.4029	93.1655	92.0863	92.8058	93.5252			96.0432	92.0863	92.0863	91.3669	91.3669			89.9281
			100	98.9209	102.878			101.799	102.158	100	103.237	99.2806			99.6403	100.36	100.36	98.5612	100.719			101.799	99.2806	100	99.2806	99.6403			100	98.9209	97.482
			100	97.3282	96.9466	94.6565	94.6565			96.5649	92.7481	92.7481	93.8931	91.2214			91.2214	88.1679	88.5496	87.4046	95.4198			82.0611
			100	98.6667	97.6667	95.6667			98	95.3333	95.6667	96	94.6667			95	94	96	91.3333	94			95	95.3333	95.6667	98.3333	97.3333			90.3333	87
			100	97.8182	99.2727			98.9091	98.9091	96	100	96.3636			97.0909	96.3636	97.4545	97.0909	97.4545			96.7273	96.7273	96.7273	95.2727	94.5455			97.4545	97.0909	96.7273
			100	105.245	104.895	102.797	102.448			106.294	104.196	106.643	106.643	106.643			108.392	110.14	108.392	110.49	109.091			111.189	111.538	108.042	110.839	110.14			109.091
		Talazoparib + Carboplatin	100	102.422	97.9239	95.1557			94.8097	93.4256	95.1557	94.4637	92.7336			93.0796	92.7336	89.9654	92.3875	93.0796			88.9273	89.9654	90.6574	89.6194	89.9654			89.6194	90.3114
			100	102.439	100			97.8659	96.6463	93.5976	90.8537	94.5122			92.6829	91.1585	92.9878	91.1585	88.7195			85.3659	84.4512
			100	91.2903	99.6774	94.1935	98.7097			96.7742	95.8065	99.3548	94.5161	93.5484			95.1613	95.8065	98.0645	97.4194	99.0323			94.8387	90.6452	93.871	88.7097
			100	94.9833	99.3311	99.6656	98.9967			97.3244	98.6622	99.6656	97.9933	99.6656			97.3244	94.9833	93.9799	94.6488	94.3144			89.2977	89.9666	84.6154
			100	98.5185	97.037			97.7778	98.1481	93.7037	94.8148	96.6667			90.7407	91.8519	91.4815	95.5556	91.8519			87.4074	89.6296	90	92.2222	89.2593			94.8148	93.3333	94.8148
			100	104.196	111.189	105.594			102.098	102.448	101.748	98.951	98.2517			93.007	86.3636
			100	99.6337	99.2674	101.099	100.366			98.1685	95.6044	94.8718	96.7033	94.5055			94.8718	93.7729	92.674	93.4066	94.8718			97.4359	96.7033	95.6044	96.7033	95.6044			97.4359
	224R-Cx	Vehicle	100	98.9437	102.817	102.113	101.761			103.169	101.408	101.056	97.5352	100			101.761	97.1831	98.2394	96.4789	96.831			96.831	96.831	97.5352	97.1831	97.1831			95.4225
			100	100	100.733	96.7033	101.099			104.762	101.465	100.733	99.2674	100.733			100	98.1685	99.6337	100.366	97.4359			95.2381	95.6044	90.4762	88.6447	91.2088			93.0403
			100	97.2125	100.697			102.439	100.348	103.136	102.091	98.6063			101.045	98.2578	100.697	100.697	98.9547			98.2578	95.122	95.4704	97.2125	97.561			91.6376
			100	94.2073			85.6707	94.5122	95.4268	93.2927	96.0366			94.8171	95.7317	94.2073	92.0732	92.378			93.9024	95.4268	94.2073
			100	99.3651	97.7778	95.873	96.5079			99.0476	96.8254	94.9206	95.2381	95.873			97.1429	95.5556	94.6032	93.3333	95.2381			98.4127	97.1429	97.4603	97.1429	97.1429			97.4603
			100	97.6589	98.6622	96.99	97.3244			100.334	97.3244	98.6622	94.9833	94.9833			97.6589	97.3244	97.3244	97.9933	95.6522			97.9933	96.6555	94.9833	95.6522	95.9866			88.2943
			100	98.9796	98.6395	98.9796	94.5578			98.9796	96.5986	98.6395	98.9796	97.619			95.2381	94.2177	94.2177	92.8571	93.8776			86.0544	95.9184	95.5782	95.5782	95.5782			95.9184
			100	101.099	95.6044			95.3297	93.4066	95.8791	96.1538	95.0549			88.1868	87.0879	85.7143	84.3407
		Talazoparib	100			98.7097	99.0323	96.129	95.1613	94.1935			95.8065	94.1935	96.129	93.2258	92.9032			94.5161	91.9355	94.5161	90.6452	92.2581			90.3226	90.9677	89.3548	90.3226	89.6774
			100	101.325	97.0199	97.351	99.0066			97.351	99.0066	96.6887	96.3576	99.0066			101.987	98.0132	101.325	100	98.3444			102.98	100.331	101.325	99.6689	99.6689			100.331
			100	96.0725	96.9789	96.9789			96.0725	94.864	90.9366	90.9366	93.3535			96.6767	97.281	96.3746	96.0725	92.145			97.281	94.2598	91.8429	92.145	92.7492			94.2598	91.2387
			100	102.448	101.748	98.2517	102.448			106.294	104.895	105.245	102.797	102.797			105.594	102.098	104.196	101.049	103.496			103.846	99.6504	100.35	100	99.3007			99.6504
			100	99.6795	97.7564	93.5897	97.1154			98.7179	99.0385	98.3974	103.526	95.5128			98.3974	96.7949	98.3974	97.7564	96.1538			97.7564	94.5513	93.2692	93.9103	93.9103			87.1795
			100	97.281	99.0937			101.813	101.511	99.3958	95.4683	93.3535			93.9577	91.5408	90.3323	88.2175	90.3323			90.3323	90.0302	89.1239	88.5196	87.0091			83.6858
			100	100.312	98.7539			98.1308	97.5078	96.5732	96.8847	93.7695			93.1464	90.9657	88.4735	89.0966	86.2928			82.243
			100	99.4083	98.8166			98.2249	91.4201	90.8284	88.4615	88.4615			83.7278
			100	97.619	97.619			95.2381	93.5374	94.898	93.8776	93.5374			84.0136
		Carboplatin	100			100	100.664	100.997	99.6678	101.993			98.0066	97.6744	102.326	98.3389	98.6711			95.6811	96.3455	98.3389	96.6777	96.6777			93.3555	93.0233	97.6744	97.3422	99.3355
			100	98.9619	96.8858	96.8858	98.2699			100.692	97.2318	94.8097	94.1176	94.8097			96.8858	94.4637	95.1557	94.8097	92.3875			92.7336	91.3495	88.9273	89.6194	89.6194			87.8893
			100	98.1132	95.283	94.3396	95.912			98.4277	96.5409	94.6541	91.8239	91.8239			91.195	91.195	91.195	91.5094	94.6541			93.0818	91.8239	91.195	90.566	91.8239			90.2516
			100	98.538	95.0292	93.2749	95.9064			97.9532	96.4912	95.614	93.2749	92.9825			88.8889	87.4269	84.2105
			100	98.1061	96.2121	96.9697			96.9697	94.697	94.3182	93.5606	95.0758			95.4545	95.8333	93.9394	95.4545	95.8333			97.3485	96.5909	94.697	95.4545	95.0758			92.803	93.5606
			100	97.0492	97.7049			99.6721	98.6885	99.6721	100.984	96.3934			97.7049	96.0656	97.0492	96.0656	92.1311			94.0984	87.8689	92.1311	90.4918	91.1475			85.5738	96.0656	91.1475
			100	100	94.8795			97.2892	94.2771	96.0843	92.1687	90.6627			90.9639	89.4578	88.5542	86.4458	84.6386
			100	97.0395	93.75			94.7368	94.7368	94.4079	90.1316	87.1711			90.4605	87.8289	90.1316	89.1447	88.4868			90.4605	90.4605	92.1053	90.4605	91.1184			93.4211	92.4342	93.75
		Talazoparib + Carboplatin	100			96.9492	97.2881	99.322	97.9661	92.5424			94.5763	94.2373	95.9322	95.9322	96.6102			93.8983	92.8814	96.2712	89.1525	89.8305			93.2203	94.2373	95.9322	95.2542	94.2373
			100	99.696	97.5684	94.8328	93.0091			96.0486	91.7933	91.7933	91.7933	92.0973			91.1854	89.6657	90.2736	91.4894	87.538			88.7538	83.5866	86.6261	90.8815	87.234			82.6748
			100	97.9167	94.9405	92.2619	90.7738			84.5238
			100	98.3713	98.6971	99.0228			92.8339	90.5537	91.5309	90.5537	91.8567			95.7655	93.4853	92.8339	93.4853	90.8795			91.5309	91.2052	92.8339	93.1596	90.5537			90.228	82.4104
			100	97.351	98.0132	97.351			101.987	100.662	100.993	101.325	95.3642			96.0265	96.6887	95.3642	94.702	92.3841			90.0662	92.053	90.0662	90.3974	90.3974			81.457
			100			98.9796	99.3197	98.9796	98.2993	97.619			95.5782	93.8776	94.2177	93.5374	90.4762			88.0952	85.034	87.0748	88.4354	85.3742			84.6939
			100	100.938	99.0625	99.0625	91.875			90.9375	87.5	86.875	87.8125	85.9375			85.625	82.1875
			100	98.366	97.3856			94.1176	93.4641	93.4641	92.8105	90.5229			87.5817	87.2549	83.6601
			100			101.73	102.422	102.422	101.384	98.9619			91.6955	94.1176	93.7716	90.3114	89.2734			87.8893	84.7751
	305R-Cx	Vehicle	100			97.7707	97.1338	99.0446	97.1338	99.3631			101.911	103.503	103.185	106.369	106.688
			100	96.633	94.9495	95.9596	98.3165			101.01	102.694	101.683	101.683	103.03			103.704	104.377	102.694
			100	104.594	102.827			105.654	105.3	109.894	107.42	105.654			107.42	109.894	108.127	107.774	111.661
			100	99.6815	98.4076	98.0892	98.0892			98.4076	100.318	100	94.9045	96.8153			98.4076	98.7261	99.0446	101.274	102.548			105.096	107.325	107.006
			100	101.712	102.74	101.027	98.6301			101.712	101.027	105.479	109.247	110.616			109.247	108.904
		Talazoparib	100	102.432	99.0881	93.617	92.4012			93.3131	93.617	91.4894	90.2736	91.7933			93.0091	96.0486	92.7052	94.5289	92.7052			92.7052	97.8723	95.1368	96.3526
			100	99.6466	95.4064	95.053	97.1731			101.767	98.2332	102.827	97.1731	98.2332			100.353	102.12	100.353	99.6466	101.06			101.767
			100	97.9592	96.2585	96.2585	95.5782			97.9592	96.9388	95.9184	97.9592	97.2789			97.9592	100.68	99.6599	100.68	100.68			104.422	104.422	106.463
			100	101.656	98.6755	101.656	101.325			102.649
			100	99.6865	96.5517	97.4922	97.4922			95.6113	99.373	100.313	95.2978	96.5517			94.0439
		Carboplatin	100	100.952	99.6825			97.1429	96.1905	97.4603	94.2857	95.5556			94.9206	95.873	93.0159	95.5556	94.2857			96.1905
			100	97.6821	98.0132	96.0265	94.702			99.3377	95.6954	95.0331	98.3444	98.0132			99.0066	99.0066	99.0066	98.3444	99.6689			100.662	99.3377	99.3377		100.331			102.98
			100	98.3278	98.3278	96.99	97.6589			100.334	99.3311	97.3244	100	101.003			101.338	102.007	94.9833	97.6589	101.003
			100	96.7638	98.7055	97.0874	97.0874			97.7346	96.1165	94.822	95.7929	96.4401			95.1456	91.9094	92.233		98.0583			98.3819	98.0583	101.618
			100	100.946	100	97.4763	99.0536			99.3691	99.0536	100.631
		Talazoparib + Carboplatin	100	102.974	99.6283			100	104.089	101.115	101.859	104.089			101.859	101.487	98.513	96.6543	96.6543			95.539	94.052	95.9108	96.6543	97.3978			92.9368	92.1933	94.4238
			100	100	100.694	95.8333	97.9167			95.1389	96.1806	92.7083	93.4028	95.1389			94.7917	97.2222	95.4861	93.4028	93.4028			90.625	90.9722	90.9722	90.9722	89.9306			86.8056
			100	100	95.2218	96.2457	99.3174			98.6348	94.198	93.5154	95.2218	93.1741			93.8567	94.198	90.785	90.785	91.1263			97.2696	92.4915	94.5392	94.198	94.5392			89.0785
			100	97.4194	96.129	97.0968	97.4194			96.129	97.0968	98.0645	93.871	94.8387			93.2258	94.5161	95.8065	96.129	97.0968			94.5161	98.0645	97.7419
			100	102.034	98.9831	96.9492	94.5763			93.8983	89.8305	92.5424	93.2203	93.5593			95.9322	94.5763	95.5932		93.2203			93.8983	96.6102	96.6102	96.2712	96.9492			92.8814
	426M-Cx	Vehicle	100	97.7199	98.3713	99.6743	98.6971			99.3485	98.6971	98.3713	97.7199	98.6971			99.6743	96.0912	97.0684	97.7199	96.0912			98.0456	96.0912	98.0456	97.0684	99.0228			98.3713
			100	102.479	102.755	103.857			100.275	97.5207	99.1736	95.3168	90.0826			87.3278	87.6033	92.011	94.2149	92.562			90.9091	89.8072	92.8375	90.9091	91.1846			91.4601
			100	98.8636	101.42	96.5909	94.3182			93.1818	91.7614	90.9091	90.625	91.7614			91.1932	91.1932	93.1818	92.0455	92.8977			92.0455	91.4773	92.3295	94.3182	91.1932			92.0455
			100	96.7647	97.3529	94.4118	95.8824			95	95.8824	90.5882	90.8824	91.4706			94.7059	93.2353	92.3529	92.6471	92.6471			93.8235	92.9412	92.3529	91.7647	92.0588			93.2353
			100	99.2754	100.362	101.449	100			100.362	96.3768	101.087	100.725	100			98.1884	96.3768	98.913	100.362	101.449			97.4638	100	100	96.0145	94.2029			94.9275
			100	87.0523	90.9091	90.3581	90.9091			90.3581	88.9807	90.3581	89.8072	90.6336			87.3278	88.4298	89.8072	87.0523	85.9504			86.7769	87.6033	85.6749	85.124	84.8485			85.3994
			100	102.932	101.954	100.977	99.6743			98.0456	98.0456	99.0228	96.7427	98.3713			99.6743	98.6971	99.6743	98.3713	97.7199			96.7427	97.7199	100	99.3485	97.7199			100
		Talazoparib	100	102.564			96.7949	96.4744	95.8333	92.9487	94.5513			96.7949	95.8333	90.0641	90.3846	91.9872			93.2692	89.1026	90.0641	89.1026	89.7436			93.9103	90.3846	91.6667	92.3077
			100	103.438	97.5	95.9375			94.0625	93.4375	92.8125	91.875	91.5625			92.8125	90.625	90.9375	91.5625	91.875			91.25	89.375	90.9375	93.125	90.3125			89.6875	88.4375
			100	97.561	100.406	100	98.374			97.561	95.122	97.9675	97.9675	98.7805			97.561	96.3415	95.5285	96.748	96.748			94.7154	95.935	97.9675	96.748	97.561			97.1545
			100	97.076	100.292	102.047	100.585			96.4912	92.3977	91.8129	91.5205	92.1053			88.8889	88.3041	85.9649	87.1345	85.3801			89.1813	85.6725	88.0117	91.2281	90.9357			91.5205
			100	100.625	99.6875			94.375	95.625	95	92.5	91.25			93.4375	92.1875	89.375	90.9375	90.625			92.1875	92.8125	91.5625	91.875	92.1875			91.875	90.625	92.5
			100	100.857	104	102.571	101.429			97.4286	97.4286	96.5714	96.8571	94			92.8571	90.8571	92.2857	95.4286	94.8571			93.1429	97.4286	94.5714	95.4286	92.8571			92
			100	102.759	103.448			103.793	103.793	103.793	101.724	102.414			102.414	103.103	100	100.345	98.9655			97.931	97.931	96.8966	97.2414	95.8621			93.4483	92.4138	92.4138
			100	100.33	98.3498	97.3597	95.7096			95.0495	94.0594	92.4092	91.7492	90.429			85.4785	86.1386	85.1485	82.5083
		Carboplatin	100	101.657			96.6851	95.5801	94.7514	94.1989	94.1989			90.0552	88.674	87.8453	87.0166	86.4641			84.8066	84.5304	85.0829
			100	100.36	100			100.719	97.8417	97.482	98.2014	94.2446			94.2446	93.8849	92.8058	93.1655	92.0863			96.0432	94.2446	93.8849	94.6043	95.6835			97.1223	95.3237	97.1223
			100	97.7419	100	101.613	97.7419			97.7419	94.5161	94.1935	95.8065	93.5484			90.3226	88.0645	90.3226	91.2903	88.7097			87.0968	86.4516	87.4194	84.1935
			100	98.0337	99.7191	99.1573	99.1573			96.6292	95.7865	94.6629	94.1011	95.2247			87.9213	87.0787	86.7978	83.427
			100	100.909	96.6667			95.1515	93.3333	94.8485	92.4242	91.2121			90.6061	89.697	91.2121	87.8788	84.8485			86.6667	88.4848	87.8788	86.3636	82.4242			86.6667	86.3636	85.4545
			100	99.3197	100.34	100	100.34			98.9796	97.2789	96.5986	96.5986	95.5782			97.9592	97.2789	97.9592	97.2789	96.5986			90.4762	95.2381	95.9184	94.898	95.2381			96.5986
			100	97.0588	94.6524	90.3743	92.7807			90.3743	85.8289	85.2941	83.9572
		Talazoparib + Carboplatin	100	99.3827	97.8395			91.6667	87.963	87.3457	85.4938	84.5679
			100			94.4984	94.1748	95.4693	95.1456	93.5275			92.8803	88.0259	93.2039	90.9385	89.9676			86.0841	85.1133	84.7896	85.4369	82.8479
			100	91.1932	97.7273	97.4432	95.1705			87.7841	87.2159	87.7841	85.7955	85.2273			85.7955	84.0909
			100	98.9691	97.9381			96.5636	96.5636	96.2199	94.5017	91.7526			89.0034	88.6598	89.0034	88.6598	89.6907			90.7216	90.7216	91.4089	90.378	88.3162			85.2234	84.5361
			100	96.8254	95.873	95.2381	94.6032			94.2857	92.0635	89.8413	92.6984	92.0635			86.6667	85.0794	86.0317	89.5238	90.7937			90.4762	86.9841	87.619	88.254	87.619			85.0794
			100	104.932	101.37			95.6164	95.0685	89.863	89.0411	87.1233			82.1918
			100	101.429	104.857	104.857	103.429			96.8571	92.2857	93.4286	94.5714	93.1429			87.4286	84.2857
	Extended Data Fig. 7	Pathology assessment of original tissues specimens and PDXs
	NB: All panels represent individual data points
[truncated: 69 more columns]
